# Supplementary material for: Identifying chemicals associated with irritable bowel syndrome by integrating a transcriptome-wide association study with chemical-gene-interaction analysis
Source: PLoS One. 2026 Feb 3;21(2):e0340666. doi: 10.1371/journal.pone.0340666 (PMC12867268; doi:10.1371/journal.pone.0340666)
Supplement: S1 File — Supplementary information 1: Transcriptome-Wide association study results of irritable bowel syndrome. Supplementary information 2: Chemical-Gene-Interaction analysis resluts of the transcriptome-wide association study identified genes. (ZIP) [file pone.0340666.s001.zip]

Archive with 2 entries (2 files):
- Supplementary Information 2.xlsx
- Supplementary Information 1.xlsx
