# Supplementary material for: Identifying chemicals associated with irritable bowel syndrome by integrating a transcriptome-wide association study with chemical-gene-interaction analysis
Source: PLoS One. 2026 Feb 3;21(2):e0340666. doi: 10.1371/journal.pone.0340666 (PMC12867268; doi:10.1371/journal.pone.0340666)
Supplement: S1 File — Supplementary information 1: Transcriptome-Wide association study results of irritable bowel syndrome. Supplementary information 2: Chemical-Gene-Interaction analysis resluts of the transcriptome-wide association study identified genes. (ZIP) [file pone.0340666.s001.zip › Supplementary Information 2.xlsx]

## Sheet: IBS_CGSEA
Chemicals	NES	P	FDR	ChemicalName
D007099	40.9722	0.00179964	0.0378771	microcystin RR
C038328	36.1444	0.00019996	0.0143091	Sesame Oil
D008774	28.8189	0.00039992	0.0210428	naphthalene
D014800	24.7643	0.00019996	0.0298107	valdecoxib
D005424	23.9932	0.00019996	0.0275176	MRK 003
D013750	19.4624	0.0009998	0.0275176	phenanthrene
D013752	18.7803	0.00019996	0.0123355	Isotretinoin
D002392	17.8989	0.00019996	0.0275176	terbufos
D012906	17.4414	0.00059988	0.0238486	cinnamaldehyde
D010426	16.4871	0.00019996	0.0325208	pyrachlostrobin
D019782	15.939	0.00019996	0.022358	sulforaphane
C030973	15.8717	0.00079984	0.0264984	geldanamycin
D010433	13.8389	0.00019996	0.0119243	Metribolone
D002746	13.4638	0.00019996	0.025552	MT19c compound
C472791	13.2953	0.00019996	0.0115396	p-Chloromercuribenzoic Acid
C008435	12.8151	0.00039992	0.0170347	Trinitrotoluene
C006551	12.7054	0.00039992	0.0198738	Fonofos
D006997	12.5609	0.00019996	0.0149054	Phthalic Acids
C511402	12.5435	0.00219956	0.042312	geraniol
D014873	12.1371	0.00039992	0.0216805	dibenzothiophene
C487081	11.5491	0.00119976	0.0282417	Isoflurane
C492519	11.4289	0.00159968	0.0349003	Phycocyanin
D004026	10.653	0.0009998	0.0271006	Hexachlorocyclohexane
D007052	10.4917	0.00039992	0.0162604	Raloxifene Hydrochloride
C013698	10.4899	0.00259948	0.0447161	Pyridostigmine Bromide
C013320	10.1932	0.00059988	0.0219017	Ciguatoxins
D006052	10.0914	0.00019996	0.0178864	Dichloroacetic Acid
C063855	9.90675	0.00019996	0.0238486	Air Pollutants
D012715	9.83051	0.00179964	0.0370064	Manganese
C031721	9.51185	0.0009998	0.025552	Thalidomide
C406224	9.34224	0.00019996	0.0298107	monomethyl phthalate
C523799	9.32639	0.00019996	0.022358	Azathioprine
C031181	9.13914	0.00079984	0.0238486	3-(2-hydroxy-4-(2-methylnonan-2-yl)phenyl)cyclohexan-1-ol
D015474	9.02503	0.00259948	0.0451502	Lovastatin
C012568	8.47385	0.00079984	0.0246709	hexabromocyclododecane
C012843	8.05144	0.00059988	0.0228337	nitrosobenzylmethylamine
C513428	7.87587	0.00239952	0.0442551	Isoniazid
C016766	7.79256	0.00019996	0.0188278	Clofibric Acid
C001277	7.74454	0.00039992	0.0174502	Piroxicam
D015741	7.64689	0.00179964	0.0374367	Rimonabant
C568376	7.5801	0.00139972	0.0325208	JP8 aviation fuel
D020245	7.54763	0.00059988	0.0202488	Paclitaxel
D014303	7.51441	0.00079984	0.0230793	Pyrazoles
D004397	7.47655	0.00039992	0.0193367	Hydralazine
D010795	7.3987	0.00059988	0.0233301	bromfenacoum
C007836	7.33478	0.00079984	0.025552	isobutyl alcohol
C016366	7.32656	0.00179964	0.0361748	Protein Kinase Inhibitors
D007530	7.29865	0.00019996	0.0162604	Chlorpyrifos
D010798	7.24418	0.00259948	0.0460443	gardiquimod
D001556	7.24388	0.00079984	0.022358	Ketolides
D020849	7.15674	0.00059988	0.022358	cupric chloride
D011729	7.10212	0.0009998	0.0259224	Parathion
D002922	6.93317	0.00039992	0.0204416	S-2-pentyl-4-pentynoic hydroxamic acid
D003999	6.90484	0.00059988	0.0214637	Diclofenac
D000393	6.83501	0.00119976	0.0298107	n-butoxyethanol
D008345	6.81215	0.00279944	0.0476971	aluminum lactate
D013792	6.63478	0.0019996	0.0397476	incobotulinumtoxinA
C517284	6.54643	0.00179964	0.0365859	Mitomycin
D001379	6.5252	0.00139972	0.0316975	Omeprazole
C572491	6.48734	0.00259948	0.0465047	3-dinitrobenzene
D008148	6.46365	0.0009998	0.0263036	Haloperidol
C089796	6.41133	0.0019996	0.0393108	Plant Oils
C014707	6.4082	0.0009998	0.0266962	Buspirone
D007538	6.38963	0.00039992	0.0188278	Imipramine
D002995	6.31967	0.00119976	0.029005	4-hydroxy-2-nonenal
D010894	6.29827	0.00219956	0.0414212	Toluene
D000077285	6.29302	0.00179964	0.038328	pantogab
C098607	5.98012	0.00139972	0.0321038	Acetylcysteine
D017239	5.97257	0.0029994	0.0492287	tetramethylpyrazine
D011720	5.94878	0.00279944	0.0472472	Ketone Bodies
D006830	5.91644	0.00259948	0.0455928	Cytarabine
C013418	5.82783	0.00239952	0.0438035	Isoproterenol
C040507	5.71306	0.00119976	0.0286183	DEET
D047428	5.65404	0.00159968	0.0357728	mercuric bromide
D004390	5.63318	0.0029994	0.0479101	Polychlorinated Biphenyls
C546771	5.58962	0.00079984	0.0227129	1-Naphthylisothiocyanate
D048628	5.48204	0.00079984	0.0251038	fipronil
C029892	5.46021	0.00319936	0.0497709	Carboplatin
D010278	5.42624	0.00019996	0.0198738	BEP protocol
C513635	5.40301	0.00279944	0.0468056	Vancomycin
D004008	5.32661	0.00279944	0.0463722	1-Butanol
C017096	5.31349	0.0019996	0.0388835	Arachidonic Acid
C104223	5.29053	0.0029994	0.0487812	dicyclohexyl phthalate
C545476	5.28214	0.00039992	0.018345	Methylphenidate
C025256	5.2629	0.00039992	0.0166385	Vitallium
D016685	5.22636	0.00059988	0.0210428	Flecainide
D009853	5.18372	0.00019996	0.0132492	Tetrachloroethylene
C017906	5.17978	0.00019996	0.012776	Tetracycline
D006220	5.11821	0.00019996	0.0210428	Catechin
D010938	5.08228	0.00019996	0.0137588	Smoke
D002065	5.04551	0.00039992	0.0178864	Pentosan Sulfuric Polyester
C027576	4.97015	0.0009998	0.0251921	Riluzole
D014050	4.82138	0.00019996	0.0210428	cupric oxide
C016030	4.72751	0.00079984	0.0234576	Pentylenetetrazole
D000111	4.67937	0.00019996	0.0198738	Chlorpromazine
C017953	4.6412	0.00019996	0.0447161	3-(4'-hydroxy-3'-adamantylbiphenyl-4-yl)acrylic acid
D007657	4.52821	0.00079984	0.0260166	methyldithiocarbamate
D003561	4.4976	0.00039992	0.022358	2-amino-2-methyl-1-propanol
C003959	0.779696	0.00259948	0.0469744	TEMPO
D007545	4.36021	0.00019996	0.0155534	Hypochlorous Acid
D003671	4.36013	0.00019996	0.0357728	Grape Seed Proanthocyanidins
C042720	4.35345	0.00159968	0.0344799	Water Pollutants
D011078	4.33469	0.00019996	0.0397476	belinostat
D015058	4.24113	0.00079984	0.0242528	diarylpropionitrile
C082360	4.16743	0.00019996	0.0170347	Dieldrin
D016190	4.00017	0.00059988	0.0206382	Ibuprofen
D014640	3.96535	0.00019996	0.0238486	tallow
D020001	3.92507	0.00019996	0.025552	tris(2-butoxyethyl) phosphate
D016718	3.83079	0.00159968	0.0353312	Gold Sodium Thiomalate
C036042	3.81126	0.00239952	0.0447161	tungsten carbide
C002802	1.90679	0.0029994	0.0483417	Indolinone A
C503753	1.29489	0.00219956	0.0418618	pyrrolidine dithiocarbamic acid
C004648	3.85645	0.00319936	0.0506518	testosterone enanthate
D002273	4.749	0.00319936	0.0502075	Carcinogens
C020972	1.00213	0.00119976	0.0294023	nonylphenol
C089595	4.17626	0.00339932	0.0524257	cylindrospermopsin
C015586	5.12586	0.00359928	0.0550351	propiverine
C105260	2.46817	0.00359928	0.0545687	4-tert-octylphenol
D000077332	1.02859	0.00359928	0.0541102	Artesunate
D000244	0.603979	0.00359928	0.0536593	Adenosine Diphosphate
D001241	3.85729	0.00359928	0.0532158	Aspirin
D011763	3.23561	0.00359928	0.0527796	Pyrrolizidine Alkaloids
C011272	3.34944	0.00379924	0.0552589	perfosfamide
C022884	6.3389	0.00379924	0.0548132	undecane
C570897	1.64982	0.0039992	0.0572366	NSC668394
D011339	0.184479	0.0039992	0.0567823	Probenecid
D005944	5.39958	0.00419916	0.0591519	Glucosamine
D008731	3.82546	0.00419916	0.0586898	Methoxychlor
C009238	4.64844	0.00439912	0.061008	senkirkine
D008775	2.02752	0.00439912	0.0605387	Methylprednisolone
C007164	1.45395	0.00459908	0.0628073	cumene hydroperoxide
D020888	5.32076	0.00459908	0.0623315	Vigabatrin
C009237	3.30781	0.00479904	0.0645525	senecionine
C016599	3.55161	0.00479904	0.0640708	mono-(2-ethylhexyl)phthalate
D000622	0.54388	0.00479904	0.0635962	Aminolevulinic Acid
C100057	0.359415	0.004999	0.0657589	ametryne
D005001	3.9437	0.004999	0.0652789	Ethionine
C005095	0.908249	0.00519896	0.0673981	malachite green
C030691	2.95902	0.00519896	0.0669132	gluconic acid
C572573	5.31901	0.00519896	0.0664353	N-nitroso-tris-chloroethylurea
D003703	3.46371	0.00539892	0.0685012	Demecolcine
D013311	3.43604	0.00559888	0.070538	Streptozocin
D019829	0.182065	0.00579884	0.0725463	Nevirapine
D026023	4.6556	0.0059988	0.0745268	Permethrin
D000077404	4.23624	0.00619876	0.0764799	Cidofovir
D019287	3.60009	0.00619876	0.075956	Zinc Sulfate
C079198	1.56714	0.00639872	0.0778729	S 1 (combination)
C101044	1.2029	0.00679864	0.0821809	RTKI cpd
C472349	3.31643	0.00679864	0.0816293	oxidized-L-alpha-1-palmitoyl-2-arachidonoyl-sn-glycero-3-phosphorylcholine
D014807	0.954197	0.00679864	0.0810851	Vitamin D
D017336	0.297191	0.00679864	0.0805481	Loratadine
C035054	1.54402	0.00719856	0.0847252	ginsenoside Rg1
C005499	1.55215	0.00759848	0.0888476	honokiol
D008767	3.15849	0.00759848	0.0882707	Methylmercury Compounds
C056068	3.40247	0.00779844	0.0900091	theaflavin
C459604	1.89488	0.00819836	0.0940184	candoxin
C057416	1.67965	0.00839832	0.0956981	KT 5720
C031180	3.18289	0.00859828	0.0973565	chrysene
C080703	3.69274	0.00859828	0.0967442	SK&F 83959
D016559	3.51528	0.00879824	0.0983753	Tacrolimus
C548651	3.1241	0.0089982	0.0999862	2-(1'H-indole-3'-carbonyl)thiazole-4-carboxylic acid methyl ester
D000119	1.44984	0.0089982	0.099369	Acetylmuramyl-Alanyl-Isoglutamine
D001623	0.0227864	0.0089982	0.0987594	Betamethasone
D002713	3.37563	0.00919816	0.100338	Chlorine
D062610	1.31125	0.00919816	0.0997304	Fungal Polysaccharides
C018637	3.67106	0.00939812	0.101285	phorone
D003520	3.22336	0.00939812	0.100678	Cyclophosphamide
C004656	3.67493	0.00959808	0.102208	chloroacetaldehyde
D011092	3.52732	0.00959808	0.101603	Polyethylene Glycols
C002741	3.35094	0.00979804	0.10311	N-nitrosomorpholine
C017461	4.00096	0.00979804	0.102507	lead nitrate
D005978	3.36438	0.00979804	0.101911	Glutathione
D017378	1.22005	0.00979804	0.101322	Quinolinic Acid
C032036	1.96056	0.009998	0.102796	bromobenzene
C522391	3.963	0.009998	0.102208	perfluorododecanoic acid
D002509	3.29698	0.009998	0.101627	Cephaloridine
C010974	3.21112	0.010198	0.103074	glyphosate
D015761	1.13129	0.010198	0.102495	4-Aminopyridine
D001374	3.69863	0.0103979	0.103921	Azacitidine
D012524	3.50725	0.0105979	0.105331	Sarin
C014706	0.880398	0.0107978	0.106726	2-nitro-4-phenylenediamine
C035314	0.880398	0.0107978	0.106139	1-nitropropane
C112772	0.0711431	0.0107978	0.105559	ginsenoside M1
C473643	1.19571	0.0107978	0.104986	sulphoraphene
D019324	3.07469	0.0107978	0.104418	beta-Naphthoflavone
C022921	3.12158	0.0109978	0.10578	benzo(k)fluoranthene
C009006	3.20716	0.0111978	0.107127	potassium perchlorate
C121718	2.46815	0.0111978	0.106557	dicyclanil
D014812	0.852886	0.0113977	0.107886	Vitamin K
C038044	0.230681	0.0115977	0.109201	baicalin
D007608	0.508155	0.0115977	0.10863	Kainic Acid
C545373	1.01427	0.0119976	0.11179	ponatinib
D016729	0.474401	0.0119976	0.111211	Leuprolide
C010178	0.626529	0.0121976	0.112482	heliotrine
C016601	3.14438	0.0121976	0.111905	afimoxifene
C052034	0.252311	0.0121976	0.111334	fenoxycarb
C056599	0.341433	0.0121976	0.110769	icariin
D001647	0.656339	0.0123975	0.112016	Bile Acids and Salts
D002997	2.21468	0.0127974	0.115048	Clomipramine
D013881	0.275562	0.0127974	0.114473	Thioridazine
C050229	0.543772	0.0129974	0.115683	demethoxycurcumin
C030272	0.384953	0.0131974	0.116882	maleic acid
C040048	2.6526	0.0135973	0.11983	caffeic acid
D001310	0.678851	0.0137972	0.120996	Auranofin
D008054	1.26398	0.0137972	0.120406	Lipid Peroxides
D008628	2.89936	0.0139972	0.121558	Mercury
C013038	1.27235	0.0145971	0.126155	hydroxyhydroquinone
C013813	0.195435	0.0145971	0.125549	4-anisidine
C029370	3.00719	0.0145971	0.124948	4-toluidine
D019319	3.05532	0.0145971	0.124353	Okadaic Acid
D013893	2.85188	0.014797	0.125459	Thiram
D052998	1.4278	0.014797	0.124867	Microcystins
D000079	1.70921	0.015197	0.12764	Acetaldehyde
C017803	2.10545	0.0153969	0.128715	zinc protoporphyrin
C002385	1.25309	0.0155969	0.129781	linsidomine
D001576	0.764307	0.0155969	0.12918	Benzophenoneidum
D003033	2.48482	0.0155969	0.128584	Coal Tar
C051597	0.0118102	0.0159968	0.131276	Bandrowski's base
D000242	2.69647	0.0161968	0.132311	Cyclic AMP
D013096	0.405958	0.0161968	0.131709	Spermine
D009020	2.88866	0.0165967	0.134351	Morphine
D008769	2.73312	0.0167966	0.135357	Methylnitronitrosoguanidine
C508075	0.057427	0.0169966	0.136354	Pam(3)CSK(4) peptide
D006534	0.279115	0.0169966	0.135745	Heptachlor Epoxide
D013988	0.269409	0.0169966	0.135142	Ticlopidine
C109238	1.43865	0.0171966	0.136127	acyline
C005460	3.09672	0.0173965	0.137103	uranyl acetate
C118580	0.68421	0.0175965	0.138071	octylmethoxycinnamate
C032910	2.75727	0.0179964	0.140592	triadimefon
C468270	0.3496	0.0183963	0.143091	Kangen-karyu
D006427	0.226081	0.0183963	0.142472	Hemin
C030984	2.74584	0.0185963	0.1434	pyrene
C056516	-0.0062028	0.0185963	0.142784	exemestane
D007455	0.631919	0.0187962	0.143703	Iodine
C005219	2.71093	0.0191962	0.146136	methyl cellosolve
D007631	2.59153	0.0191962	0.145517	Chlordecone
D008656	0.00515317	0.0191962	0.144903	Mestranol
D013467	2.68276	0.0191962	0.144294	Sulindac
D017997	0.0798485	0.0191962	0.14369	Leukotriene C4
D003035	2.41577	0.0193961	0.144582	Cobalt
D007529	1.3742	0.020196	0.149919	Isoflavones
C517409	0.264258	0.0203959	0.150778	stattic
D010578	2.62799	0.0203959	0.150158	Petroleum
C009131	0.530075	0.0205959	0.151008	pyrimidin-2-one beta-ribofuranoside
D008550	2.88591	0.0205959	0.150392	Melatonin
C013598	2.58737	0.0209958	0.152689	methoxyacetic acid
D009544	0.255922	0.0209958	0.152071	Niflumic Acid
C051246	2.59185	0.0213957	0.154343	1-methylanthracene
C000627226	2.43608	0.0219956	0.158033	momfluorothrin
D001761	2.47908	0.0221956	0.158831	Bleomycin
C014129	2.54724	0.0225955	0.161049	N-nitrosodiethanolamine
D008713	2.5421	0.0225955	0.16041	Methimazole
D013974	0.358474	0.0225955	0.159776	Thyroxine
D002518	0.255845	0.0227954	0.160555	Ceramides
D009569	1.40739	0.0229954	0.161329	Nitric Oxide
D011718	1.01124	0.0229954	0.160698	Pyrazinamide
D014317	0.0728327	0.0229954	0.160073	Tritolyl Phosphates
D000077205	2.48134	0.0231954	0.160839	Pioglitazone
D001542	0.230761	0.0233953	0.161599	Benomyl
D001104	2.52068	0.0235953	0.162354	Arbutin
D006160	0.303313	0.0237952	0.163102	Guanosine Triphosphate
D015034	2.39362	0.0237952	0.16248	Zinc Oxide
D017258	2.27938	0.0239952	0.163222	Medroxyprogesterone Acetate
C028031	1.40853	0.0243951	0.165314	cadmium acetate
C005961	2.59759	0.0245951	0.16604	bis(tri-n-butyltin)oxide
D002112	1.22167	0.0245951	0.165416	Calcifediol
D015025	2.48169	0.0245951	0.164796	Zearalenone
C030583	0.156282	0.024995	0.166851	ceric oxide
D007472	1.26005	0.024995	0.166231	Iohexol
D003633	2.43999	0.0253949	0.168265	Dichlorodiphenyl Dichloroethylene
C086276	0.271375	0.0259948	0.171604	cerivastatin
D002101	2.19181	0.0261948	0.172288	Cacodylic Acid
D019787	0.0980269	0.0265947	0.174278	Linoleic Acid
D002330	2.28394	0.0267946	0.174947	Carmustine
D014859	1.16881	0.0267946	0.174311	Warfarin
C017160	2.42063	0.0269946	0.174976	cypermethrin
D001205	2.33453	0.0269946	0.174344	Ascorbic Acid
C017185	0.0042627	0.0271946	0.175004	delphinidin
C028982	0.305042	0.0271946	0.174377	sodium chromate(VI)
C523184	0.864069	0.0273945	0.175031	mocetinostat
D002939	0.0249888	0.0273945	0.174409	Ciprofloxacin
D006493	1.81862	0.0273945	0.17379	Heparin
D007559	2.34304	0.0273945	0.173176	Ivermectin
D007649	2.30469	0.0275945	0.173826	Ketamine
D012256	0.161944	0.0275945	0.173216	Riboflavin
C023600	0.45014	0.0277944	0.173861	chromic oxide
D001507	2.30844	0.0277944	0.173255	Beclomethasone
D005047	2.30243	0.0277944	0.172654	Etoposide
D000069439	1.77069	0.0279944	0.173294	Dasatinib
D001553	2.41416	0.0281944	0.17393	Benzbromarone
D000077267	2.25956	0.0283943	0.174562	Fulvestrant
D002706	0.102135	0.0285943	0.175189	Chlordan
D010984	0.0418155	0.0289942	0.177033	Platinum
D012642	0.0241691	0.0289942	0.176431	Selegiline
D006046	2.19369	0.0293941	0.178258	Gold
D009637	0.0207728	0.0293941	0.177656	Masoprocol
C038091	2.25181	0.029794	0.179466	butylparaben
C061133	2.2983	0.029794	0.178864	tamibarotene
C119536	0.660986	0.029994	0.179462	nickel acetate
C099952	1.61229	0.030194	0.180057	bifenthrin
D005690	0.3206	0.030194	0.179458	Galactose
D008942	2.3473	0.030194	0.178864	Mitoxantrone
D011748	2.14177	0.030194	0.178274	Pyrogallol
C000593591	0.0269227	0.0305939	0.180041	coagulin-L
C007350	2.16027	0.0305939	0.179451	nitrofen
C011126	0.0869018	0.0305939	0.178864	tetraiodothyroacetic acid
C028577	2.24901	0.0305939	0.178282	monobutyl phthalate
D017035	1.82524	0.0305939	0.177703	Pravastatin
C037112	0.567879	0.0307938	0.178285	9-deoxy-delta-9-prostaglandin D2
C074283	0.676814	0.0309938	0.178864	estradiol 3-benzoate
C434003	0.226111	0.0309938	0.178289	3-(4-methylphenylsulfonyl)-2-propenenitrile
D005996	0.293501	0.0317936	0.182304	Nitroglycerin
C040527	0.0176834	0.0321936	0.184007	lipoxin A4
C084597	0.292994	0.0321936	0.183421	chlorcyclizine
C012796	0.761515	0.0325935	0.18511	2-butenal
D013866	0.160257	0.0325935	0.184524	Thioguanine
C568608	2.06025	0.0327934	0.185071	PCI 5002
D020148	1.10354	0.0327934	0.184489	Butyric Acid
D018119	0.109259	0.0329934	0.185032	Stavudine
C016617	0.236407	0.0335933	0.187807	2-nitropropane
D006152	0.0180964	0.0335933	0.187222	Cyclic GMP
D006497	0.264834	0.0335933	0.186641	Heparitin Sulfate
D003513	2.15828	0.0339932	0.188278	Cycloheximide
C012043	0.0706584	0.0343931	0.189905	stevioside
C032538	0.0657238	0.0345931	0.190422	4-cresol
D000074262	0.309235	0.0345931	0.189837	Rapeseed Oil
D000077146	2.09608	0.0345931	0.189257	Irinotecan
C417521	0.098498	0.0353929	0.193042	SB 216763
D008687	2.10875	0.0355929	0.193543	Metformin
D010400	0.295101	0.0357928	0.194041	Penicillin G
C031278	0.900032	0.0359928	0.194535	2-chloroethyl ethyl sulfide
C034221	0.135786	0.0361928	0.195027	catechol
C071482	0.177043	0.0361928	0.194441	calpeptin
C004532	0.0238287	0.0365927	0.196001	quinone
C402696	0.12847	0.0365927	0.195416	TMC 120A
C018453	-0.0133744	0.0367926	0.195899	ammonium hexachloroplatinate
D018683	0.29716	0.0369926	0.196379	Excitatory Amino Acid Agents
C008493	2.15334	0.0373925	0.197915	methylselenic acid
C007834	1.05432	0.0379924	0.200497	genipin
C075773	0.379338	0.0379924	0.199907	4-phenylbutyric acid
C007738	2.0981	0.0381924	0.20037	fluoranthene
D009585	0.174872	0.0381924	0.199784	Nitrogen Dioxide
D024505	0.160692	0.0381924	0.199202	Tocopherols
C028559	0.70285	0.0385923	0.200702	bathocuproine sulfonate
C049864	0.15974	0.0387922	0.201157	ginsenoside Re
C016614	0.506957	0.0389922	0.20161	1-nitronaphthalene
C032688	0.160866	0.0389922	0.201029	boric acid
D028321	1.89128	0.0391922	0.201479	Plant Preparations
C061365	1.78719	0.0403919	0.207052	flusilazole
C117342	0.295213	0.0403919	0.20646	calfactant
D006540	1.44728	0.0405919	0.206891	Herbicides
D015215	2.02933	0.0413917	0.210369	Zidovudine
C519728	0.0550406	0.0417916	0.2118	archazolid B
D000077269	0.00998599	0.0421916	0.213222	Lenalidomide
C015763	-0.0103444	0.0425915	0.214637	cumene
D002110	1.97098	0.0425915	0.214034	Caffeine
C019536	0.376567	0.0427914	0.214437	potassium bromate
C031895	0.0348697	0.0427914	0.213838	lead chromate
D010396	1.17895	0.0433913	0.216231	Penicillamine
C004312	1.93955	0.0441912	0.219606	glycidol
C052901	1.7002	0.0441912	0.218997	lemongrass oil
C009160	0.242752	0.0443911	0.21938	cyclonite
C025462	0.768623	0.0443911	0.218776	sulindac sulfide
D011929	-0.00316141	0.0443911	0.218175	Razoxane
C034028	0.314227	0.0445911	0.218557	vanadyl sulfate
C526360	0.244965	0.0445911	0.21796	dechlorane plus
C576882	1.76544	0.0445911	0.217366	1-(2-trifluoromethoxyphenyl)-2-nitroethanone
D003840	0.0646055	0.0445911	0.216776	Deoxycholic Acid
D000639	1.05685	0.044791	0.217158	Amitriptyline
D013481	-0.00837911	0.044791	0.216571	Superoxides
C030299	0.0453729	0.044991	0.216951	phenylhydrazine
D000077547	0.165284	0.044991	0.216368	Crizotinib
D017371	0.145277	0.044991	0.215788	8-Hydroxy-2-(di-n-propylamino)tetralin
C525131	1.10079	0.045191	0.216167	UVI 3003
D000001	1.35056	0.045191	0.215591	Calcimycin
D064747	0.337482	0.0455909	0.21692	Lansoprazole
C031389	1.31435	0.0459908	0.218243	resorcinol
C002994	0.537623	0.0465907	0.220505	ethylene dimethanesulfonate
C058667	0.065728	0.0471906	0.222754	cadmium selenide
C020326	0.181882	0.0473905	0.22311	ferric nitrilotriacetate
C029728	0.107254	0.0473905	0.222524	4-phenylenediamine
D010575	0.364689	0.0473905	0.221941	Pesticides
D010261	0.181704	0.0475905	0.222296	Paraoxon
C028676	0.116119	0.0479904	0.22358	4-acetylaminofluorene
C078903	0.0494106	0.0481904	0.223929	seocalcitol
D010081	1.44287	0.0483903	0.224275	Oxazolone
C003377	0.128327	0.0487902	0.225545	taxifolin
D012645	0.313073	0.0487902	0.224963	Selenomethionine
C066201	0.019155	0.0491902	0.226224	salvianolic acid A
D018021	1.89987	0.0491902	0.225644	Lithium Chloride
C060540	1.30756	0.04979	0.227812	polyhexamethyleneguanidine
D015124	1.80886	0.04979	0.227231	8-Bromo Cyclic Adenosine Monophosphate
D009538	1.81239	0.05019	0.228473	Nicotine
C014215	1.25214	0.0503899	0.228801	tetrahydropalmatine
C075117	1.50321	0.0503899	0.228222	squalestatin 1
C007262	1.86289	0.0507898	0.229452	deoxynivalenol
D003314	0.389989	0.0507898	0.228874	Corn Oil
C032642	1.81819	0.0509898	0.229198	4-aminophenylarsenoxide
C487948	0.190749	0.0511898	0.22952	3-iodothyronamine
C038459	0.153132	0.0521896	0.233418	curdlan
C012606	0.970187	0.0523895	0.233728	4-vinyl-1-cyclohexene dioxide
C511621	1.79581	0.0525895	0.234036	2-methyl-2H-pyrazole-3-carboxylic acid (2-methyl-4-o-tolylazophenyl)amide
C063170	0.00746923	0.0527894	0.234343	Ginkgo biloba extract
D002118	1.70878	0.0527894	0.233763	Calcium
C570896	0.17277	0.0537892	0.237602	NSC305787
D006820	0.99982	0.0539892	0.237898	Hyaluronic Acid
D014425	0.289235	0.0541892	0.238193	Turpentine
D018690	-0.00249076	0.0541892	0.237609	Excitatory Amino Acid Agonists
D007069	1.67594	0.0553889	0.242276	Ifosfamide
D012721	0.081209	0.0553889	0.241685	Carbaryl
D014284	1.75503	0.0557888	0.242838	Triiodothyronine
D012293	1.59265	0.0561888	0.243985	Rifampin
D011134	0.00568067	0.0563887	0.24426	Polysaccharides
D002955	0.0402198	0.0565887	0.244534	Leucovorin
D017328	0.0955536	0.0565887	0.243945	Fosinopril
C024836	-0.00997622	0.0571886	0.245938	4-nitrophenol
C013738	0.178069	0.0573885	0.246206	zingerone
C464660	1.53573	0.0573885	0.245617	obeticholic acid
D000068579	1.75869	0.0575885	0.245885	Celecoxib
C042172	0.00200675	0.0577884	0.246151	thallium nitrate
D005473	1.52873	0.0577884	0.245567	Fluoxetine
C437965	0.0908661	0.0579884	0.245832	olmesartan
C500810	0.211613	0.0579884	0.245251	GW8510
D013827	0.0153169	0.0581884	0.245516	Thiabendazole
C040534	0.53674	0.0583883	0.24578	alpha-hexachlorocyclohexane
C007095	0.0524957	0.0585883	0.246043	cobaltiprotoporphyrin
D005290	0.184431	0.0585883	0.245467	Ferric Compounds
D009153	0.264896	0.0587882	0.245729	Mutagens
C012042	0.285179	0.0589882	0.24599	steviol
C041711	0.374291	0.0591882	0.24625	St. Thomas' Hospital cardioplegic solution
C029010	0.0388475	0.059988	0.248999	cinnamic acid
C041376	-0.00319439	0.059988	0.248423	rosmarinic acid
C010313	1.66347	0.0603879	0.249501	pseudocumene
C498826	0.121496	0.0603879	0.248926	4-methyl-N-(3-(4-methylimidazol-1-yl)-5-(trifluoromethyl)phenyl)-3-((4-pyridin-3-ylpyrimidin-2-yl)amino)benzamide
D002586	0.292601	0.0603879	0.248354	Cesium
D008691	0.0464302	0.0607878	0.249425	Methadone
D011070	0.57288	0.0607878	0.248855	Poly I-C
D015739	0.0962257	0.0607878	0.248286	Nocodazole
C025191	0.0191221	0.0609878	0.248536	bromodichloromethane
D008466	0.491359	0.0611878	0.248784	Mechlorethamine
D015122	0.613527	0.0617876	0.250653	Mercaptopurine
C012258	0.0302002	0.0619876	0.250896	mevastatin
C026777	0.0222576	0.0619876	0.250329	ICI 118551
C507134	0.189005	0.0621876	0.250571	ON 01910
C036423	0.822721	0.0623875	0.250812	1-aminomethylphosphonic acid
D014315	0.0713799	0.0623875	0.25025	Triterpenes
C029424	0.824032	0.0625875	0.25049	hydrazine
D000077261	0.0119871	0.0625875	0.249931	Carvedilol
D005227	0.0453617	0.0627874	0.250171	Fatty Acids
C027235	0.049101	0.0629874	0.25041	gallium nitrate
C418118	0.0500591	0.0633873	0.251441	CI 1044
D000438	0.219134	0.0633873	0.250885	Alcohols
D013806	1.67344	0.0637872	0.25191	Theophylline
C010463	0.119788	0.0645871	0.254507	n-hexanal
C547185	0.768603	0.064787	0.254734	riccardin D
D011802	0.240859	0.0657868	0.258098	Quinidine
D012838	1.30109	0.0659868	0.258316	Silymarin
C005246	0.366108	0.0661868	0.258533	myristicin
C517016	0.104522	0.0661868	0.25797	aspalathin
C528728	0.104522	0.0661868	0.257409	nothofagin
C058305	1.59445	0.0663867	0.257627	phenethyl isothiocyanate
C082359	0.0160796	0.0663867	0.257069	imidacloprid
D001149	0.480142	0.0663867	0.256514	Arsenates
D003024	1.54256	0.0663867	0.255961	Clozapine
D016686	-0.00242082	0.0667866	0.256949	Monocrotaline
D000068759	0.0115251	0.0679864	0.261004	Formoterol Fumarate
C008340	0.0341756	0.0687862	0.263509	mecoprop
C053541	0.199636	0.0689862	0.26371	bicalutamide
D000077222	0.298721	0.0695861	0.265436	Limonene
D013779	0.119908	0.0695861	0.264871	Tetrodotoxin
D019820	0.00803253	0.0695861	0.264309	Xanthine
C549543	0.0302436	0.069986	0.265265	3-hydroxy-4-prenyl-5-methoxystilbene-2-carboxylic acid
D008464	0.227725	0.070186	0.26546	Mecamylamine
D000584	0.0260388	0.0703859	0.265655	Amiloride
C034096	0.00422711	0.0711858	0.268108	ethoxyacetic acid
C071834	1.20061	0.0719856	0.270551	glycidamide
D008558	0.940672	0.0727854	0.272984	Melphalan
D015016	0.00929203	0.0729854	0.273161	Yohimbine
C477819	0.0796299	0.0731854	0.273337	15-deoxyprostaglandin J2
D000077204	1.28338	0.0733853	0.273513	Temozolomide
C510784	0.222528	0.0739852	0.275176	ormosil
C057862	1.45214	0.0741852	0.275347	cyanoginosin LR
D005395	0.0441872	0.0745851	0.276258	Fish Oils
D016912	1.07533	0.0745851	0.275687	Levonorgestrel
D008055	-0.0024112	0.074985	0.276594	Lipids
C059539	0.023503	0.075185	0.276761	midostaurin
D008274	0.108529	0.0753849	0.276927	Magnesium
C056507	0.974659	0.0755849	0.277093	gemcitabine
C007768	0.00876016	0.0761848	0.278721	formononetin
C102521	-0.00786216	0.0761848	0.278152	GGTI 298
D006918	1.2103	0.0763847	0.278314	Hydroxyurea
D007501	1.17395	0.0767846	0.279203	Iron
D009588	0.00283444	0.0767846	0.278636	Nitrogen Mustard Compounds
D010042	0.121236	0.0767846	0.278072	Ouabain
D000077239	0.0425809	0.0771846	0.278956	Meloxicam
D017612	0.17114	0.0773845	0.279115	Gold Compounds
D000450	-0.0123154	0.0777844	0.279993	Aldosterone
C063449	0.0734339	0.0779844	0.280149	zileuton
D001966	0.131482	0.0779844	0.279587	Bromine
D011739	0.171693	0.0781844	0.279744	Pyrimethamine
C020722	0.0443762	0.0791842	0.282755	cinnamyl alcohol
C043243	0.738891	0.0795841	0.283617	methyl tert-butyl ether
C457499	0.158552	0.0795841	0.283054	2-chloro-5-nitrobenzanilide
D007479	0.0390735	0.0807838	0.286751	Iopamidol
D013605	1.40962	0.0819836	0.290433	T-2 Toxin
D010098	1.03928	0.0821836	0.290566	Oxycodone
D019207	0.363957	0.0823835	0.290698	beta Carotene
C026209	0.490268	0.0825835	0.29083	oltipraz
C025160	-0.0128614	0.0829834	0.291665	3-aminobenzamide
C047806	0.105021	0.0829834	0.291093	monomethylpropion
D000875	0.0290637	0.0833833	0.291923	Anthralin
D005015	0.409112	0.0835833	0.292052	Ethoxyquin
D001372	-0.0122032	0.0837832	0.29218	Aza Compounds
D010205	-0.00533034	0.0837832	0.291611	Pantothenic Acid
C024565	1.37104	0.0839832	0.29174	ethylene dichloride
D002108	0.0388323	0.0841832	0.291868	Ceruletide
C031618	0.0274159	0.0843831	0.291995	sodium nitrate
C502851	1.37579	0.0845831	0.292122	quinocetone
D009243	0.15034	0.084783	0.292248	NAD
D012601	0.105308	0.085183	0.293062	Scopolamine
C055494	0.324318	0.0857828	0.29456	caffeic acid phenethyl ester
D019826	0.267178	0.0857828	0.293995	Cholic Acid
C037123	1.36992	0.0869826	0.297537	cadmium sulfate
C011890	1.3841	0.0871826	0.297652	kojic acid
D001554	1.42464	0.0871826	0.297085	Benzene
D009534	1.32721	0.0881824	0.299921	Niclosamide
D010168	0.126962	0.0891822	0.302746	Palmitates
D014501	1.2917	0.089782	0.304205	Uranium
D000077556	0.256635	0.089982	0.304306	Alitretinoin
D001622	0.275748	0.089982	0.303732	Betaine
C010327	1.06643	0.090182	0.303833	salinomycin
D011205	-0.014548	0.0903819	0.303935	Povidone
C402665	0.0465667	0.0909818	0.305378	CP 31398
D019803	0.000871691	0.0909818	0.304806	Glutathione Disulfide
D011397	0.104402	0.0911818	0.304905	Promegestone
C009560	0.00507659	0.0913817	0.305004	trigonelline
C507035	0.0811767	0.0913817	0.304436	ethyl 6-(N-(2-chloro-4-fluorophenyl)sulfamoyl)cyclohex-1-ene-1-carboxylate
D004967	0.979533	0.0915817	0.304535	Estrogens
C004742	0.98583	0.0917816	0.304633	daidzein
D000069287	0.0401655	0.0917816	0.304069	Capecitabine
D008726	0.047603	0.0923815	0.305491	Methoprene
D000068577	0.00238177	0.0927814	0.306247	Nebivolol
C064758	0.0138261	0.0931814	0.307001	Ro 31-8220
D013793	0.0373356	0.0935813	0.307752	Thallium
C047948	-0.00229901	0.0939812	0.3085	1'-acetoxychavicol acetate
C524653	-3.34e-05	0.0945811	0.3099	nectandrin-B
D015742	0.0108738	0.095181	0.311296	Propofol
D011341	0.0058578	0.0959808	0.313339	Probucol
D008917	0.00365835	0.0961808	0.31342	Mirex
D005038	1.30334	0.0963807	0.3135	Ethylnitrosourea
C517975	-0.00672148	0.0965807	0.31358	AZD 6244
D006037	0.121558	0.0967806	0.31366	Glyoxal
D002087	0.605513	0.0969806	0.31374	Butyrates
D008623	0.00509562	0.0969806	0.313174	Mercaptoethanol
D008610	0.00141902	0.0977804	0.315188	Menthol
C005273	0.61971	0.0981804	0.315908	naringenin
D008770	0.787287	0.0981804	0.315341	Methylnitrosourea
D002066	0.176764	0.0987802	0.316699	Busulfan
D009285	1.12436	0.0987802	0.316132	Naphthoquinones
D011345	1.27634	0.0993801	0.317484	Fenofibrate
D005632	0.00757209	0.0995801	0.317556	Fructose
C031927	0.699624	0.10018	0.3189	hydroquinone
D001194	0.946188	0.10038	0.318969	Asbestos
D012431	0.275253	0.10058	0.319038	Rutin
C023676	0.0602704	0.10118	0.320373	chloroquine diphosphate
D001599	0.163849	0.10118	0.319807	Berberine
C054474	0.0442271	0.10138	0.319874	manumycin
C458525	0.0668799	0.10138	0.31931	STO 609
C017180	0.318054	0.10218	0.321264	decamethrin
C500085	1.16028	0.102779	0.322583	muraglitazar
C099555	0.448752	0.102979	0.322645	CD 437
D015242	0.0469776	0.103379	0.323331	Ofloxacin
D007306	0.0457325	0.103579	0.323392	Insecticides
C016101	0.0887441	0.103779	0.323451	shikonin
D019800	0.0443957	0.103979	0.323511	Phenol
D002738	0.178216	0.104379	0.324191	Chloroquine
C072105	0.00282419	0.105779	0.327969	KN 93
D001663	0.524874	0.105979	0.328021	Bilirubin
C030667	-0.00947944	0.106379	0.32869	methylazoxymethanol
D000068718	-0.00966922	0.106779	0.329357	Rosuvastatin Calcium
C080955	0.0691638	0.107179	0.330021	N-(2-cyclohexyloxy-4-nitrophenyl)methanesulfonamide
C502354	0.0384637	0.107379	0.330069	lithocholic acid acetate
D010695	1.16992	0.107778	0.33073	Phlorhizin
D013656	0.0795299	0.107978	0.330776	Taurocholic Acid
C540355	1.09339	0.108378	0.331434	fenamidone
D015738	-0.0191354	0.108578	0.331479	Famotidine
C096064	0.0699432	0.109778	0.334571	actein
C406082	1.19268	0.109778	0.334002	monomethylarsonous acid
D000941	0.0578849	0.109978	0.334042	Antigens
D019258	0.0524357	0.110178	0.334082	Saquinavir
C483161	0.0211972	0.110778	0.335333	beta-hydroxy simvastatin acid
D006852	-0.00574729	0.110778	0.334766	Hydrochlorothiazide
C000621033	0.00123196	0.111778	0.337218	napabucasin
C101814	1.1416	0.112777	0.339661	perfluoro-n-undecanoic acid
D008555	0.00941872	0.112977	0.339692	Melitten
C005023	0.0583576	0.113377	0.340322	fulvic acid
D037741	-0.0169195	0.113377	0.339752	Fullerenes
C077990	-0.00887133	0.113777	0.34038	alvocidib
C432165	0.0423604	0.113777	0.339812	pyrazolanthrone
D000077210	0.0354612	0.114177	0.340438	Sunitinib
D010476	0.0100322	0.114177	0.339872	Perfume
D000667	0.070837	0.114377	0.339901	Ampicillin
C004808	-0.0082168	0.114577	0.339931	farnesyl pyrophosphate
C042198	-0.0133325	0.114577	0.339368	nimbolide
D015039	0.137418	0.114577	0.338807	Ziram
D019695	0.0235918	0.116777	0.344742	Glycyrrhizic Acid
C028473	0.300173	0.116977	0.344763	N-acetyl-4-benzoquinoneimine
D016264	0.439952	0.117776	0.346549	Dextran Sulfate
D019328	0.446317	0.117976	0.346568	Buthionine Sulfoximine
C049032	0.176549	0.118176	0.346586	pinosylvin
D002166	0.931285	0.118576	0.34719	Camptothecin
D000077287	0.0601977	0.118976	0.347792	Levetiracetam
D007464	-0.00767144	0.120176	0.350726	Clioquinol
C031324	0.0164712	0.120576	0.35132	tris(chloroethyl)phosphate
D010431	0.0152364	0.120776	0.35133	Pentoxifylline
C099069	-0.00821229	0.120976	0.35134	astilbin
C067134	-0.00282251	0.121176	0.351351	NA
C008776	-0.0194639	0.121976	0.353098	pelargonic acid
C017092	-0.011488	0.121976	0.352527	bromopyruvate
D003474	1.1382	0.121976	0.351959	Curcumin
D010480	0.0665943	0.122376	0.352544	Perhexiline
C025657	0.00788099	0.122575	0.352552	arsenic acid
C020806	1.12013	0.124175	0.35658	tetrabromobisphenol A
C500026	0.0427425	0.124775	0.357728	palbociclib
C038106	-0.0109349	0.124975	0.357728	cucurbitacin I
C060506	-0.0126159	0.125775	0.359443	sphingosine 1-phosphate
C500368	-0.023033	0.126175	0.360011	labedipinedilol A
C052785	0.110111	0.126575	0.360577	rebamipide
D010743	-0.0112408	0.126775	0.360572	Phospholipids
D015283	0.0329854	0.126975	0.360568	Citalopram
C009091	0.0132465	0.127375	0.36113	protocatechuic acid
C119130	-0.0192852	0.128374	0.363389	4-(5-(4-chlorophenyl)-3-(trifluoromethyl)-1H-pyrazol-1-yl)benzenesulfonamide
C461488	0.0141874	0.128374	0.362815	N-benzylpiperazine
D064791	0.119008	0.128374	0.362242	Desoxycorticosterone Acetate
D044945	0.00787848	0.128774	0.362799	Proanthocyanidins
D024482	-0.0184418	0.130774	0.367853	Vitamin K 2
C031403	0.044513	0.130974	0.367837	benzyl isothiocyanate
C104820	-0.00246742	0.130974	0.36726	N-(3-(aminomethyl)benzyl)acetamidine
C043377	0.0023478	0.131174	0.367245	acetochlor
C093973	0.89388	0.131174	0.366672	2-(2-amino-3-methoxyphenyl)-4H-1-benzopyran-4-one
C000594117	0.0232658	0.131374	0.366658	ON123300
C502362	-0.0141992	0.131374	0.366087	N-butyrylglucosamine
D005680	0.00885077	0.131774	0.36663	gamma-Aminobutyric Acid
C017963	-0.00859179	0.131974	0.366616	vinyl carbamate
D003571	0.042389	0.133173	0.369375	Cytochalasin B
D000117	0.104231	0.133373	0.369357	Acetylglucosamine
D006862	0.0307036	0.133373	0.368787	Hydrogen Sulfide
C061481	0.0461982	0.133573	0.368769	dibenzoylmethane
D010862	-0.000344758	0.133973	0.369304	Pilocarpine
C094099	-0.0106167	0.134173	0.369286	LY 293111
D000726	-0.0123023	0.135173	0.371466	Androgen Antagonists
C561627	-0.0180498	0.136573	0.374737	dabrafenib
D004958	0.835657	0.136573	0.374163	Estradiol
C033901	-0.0205739	0.136773	0.374138	3'-O-(4-benzoyl)benzoyladenosine 5'-triphosphate
C000488	-0.00515887	0.137572	0.375751	cladosporin
D008299	-0.0112272	0.137572	0.375179	Maleic Anhydrides
C402769	-0.0153443	0.138572	0.37733	tipifarnib
D010852	0.0647055	0.139172	0.378388	Picrotoxin
C045856	-0.0144549	0.139572	0.378899	ginkgolide B
C057620	0.00244336	0.139972	0.379409	bafilomycin A
C091768	-0.0274342	0.139972	0.378835	3'-methoxy-4'-nitroflavone
C430898	0.0377041	0.140372	0.379343	AGN 194204
D019386	0.0301827	0.140572	0.379311	Alendronate
D030421	-0.0115927	0.140572	0.37874	Peroxynitrous Acid
C548887	-0.00885837	0.140972	0.379246	MK 2206
D013458	-0.0154791	0.140972	0.378677	Sulfur Dioxide
C070515	-0.00822688	0.141372	0.379181	bisindolylmaleimide I
D000069286	1.03366	0.142372	0.381291	Bortezomib
D010710	0.00688616	0.142372	0.380721	Phosphates
D001896	-0.00585813	0.143171	0.382289	Boron Compounds
C401311	-0.0158644	0.143971	0.383852	GW 7845
D011112	-0.0215106	0.144371	0.384345	Polymyxin B
C020809	-0.00210661	0.144971	0.385369	tetrathiomolybdate
C074968	0.0186601	0.145371	0.385858	pentaacetyl geniposide
C023650	0.152701	0.145571	0.385817	aniline
C100573	-0.0162242	0.145571	0.385246	prostaglandin A1
C456800	-0.0134284	0.145571	0.384677	ethyl 2-amino-6-bromo-4-(1-cyano-2-ethoxy-2-oxoethyl)-4H-chromene-3-carboxylate
D000077866	-0.0223199	0.145571	0.38411	Clofarabine
D001585	-0.023772	0.146371	0.385651	Benzoyl Peroxide
C040115	-0.0168103	0.146971	0.386662	shogaol
D000536	-0.0181957	0.14777	0.388196	Aluminum Hydroxide
D013431	0.00261606	0.14857	0.389725	Sulfates
C013015	-0.0160928	0.14877	0.389678	hesperetin
C425784	-0.0107795	0.14897	0.389631	2-(4-amino-3-methylphenyl)-5-fluorobenzothiazole
D020889	0.00141709	0.14897	0.389062	Rolipram
C020748	0.0176293	0.14957	0.39006	ferrous sulfate
D010365	-0.0194103	0.14957	0.389492	Patulin
D013874	-0.0128177	0.15017	0.390486	Thiopental
C031280	0.725464	0.15057	0.390957	pyrazole
C041524	0.0024682	0.15057	0.390391	aluminum sulfate
C105905	-0.0178733	0.15057	0.389826	perifosine
D000077340	-0.00931692	0.15117	0.390813	Fluvastatin
D008063	0.446248	0.15117	0.390249	Thioctic Acid
D000109	-0.015445	0.15177	0.391233	Acetylcholine
D003994	0.637871	0.15177	0.39067	Bucladesine
D000108	-0.00950698	0.15217	0.391137	Acetylcarnitine
C521487	-0.0140625	0.152569	0.391602	10-nitro-oleic acid
C024273	-0.00375523	0.153169	0.392579	profenofos
D019301	0.0513858	0.153569	0.393041	Oleic Acid
D000077149	0.0099513	0.154969	0.396057	Sevoflurane
C037689	-0.0338794	0.155369	0.396512	benzamide
C474837	-0.026084	0.155569	0.396457	pomiferin
C065299	-0.0150147	0.156369	0.397928	S-allylcysteine
C106812	-0.0207382	0.156569	0.397871	adefovir dipivoxil
C495469	-0.0139096	0.156769	0.397814	p-coumaric acid
D001728	0.0166322	0.156769	0.397251	Dicumarol
D009573	-0.0208308	0.157768	0.399219	Nitrites
D011433	0.00119767	0.157768	0.398655	Propranolol
C115461	-0.0278958	0.158968	0.40112	SC 560
D013148	-0.010053	0.159168	0.401059	Spironolactone
C040920	-0.0151304	0.159368	0.400998	isoliquiritigenin
C475919	0.0198781	0.159768	0.40144	NA
C017133	-0.0155019	0.160168	0.40188	chromous chloride
D005990	-0.016267	0.160168	0.401317	Glycerol
C025541	-0.0182172	0.160568	0.401757	tri-o-cresyl phosphate
C067527	-0.022902	0.160568	0.401195	aluminum maltolate
D006533	0.0625759	0.161968	0.404128	Heptachlor
D019438	0.282162	0.163367	0.407053	Ritonavir
C001803	0.102857	0.164167	0.408477	tempol
C447119	0.0172506	0.164567	0.408903	bazedoxifene
C534735	-0.0204423	0.164967	0.409329	tetraarsenic tetrasulfide
D001786	-0.0042751	0.165167	0.409257	Blood Glucose
D019342	-0.0149638	0.165167	0.408691	Acetic Acid
D006418	0.0918156	0.165367	0.408621	Heme
D011429	-0.0177315	0.165367	0.408057	Propolis
C026385	-0.0152281	0.166167	0.409466	n-hexane
C054852	0.00434039	0.166767	0.410379	7-hydroxystaurosporine
C025946	0.310256	0.168166	0.413255	3-methyladenine
C040015	0.127067	0.169766	0.416614	myricetin
D012406	-0.0211812	0.169966	0.416533	Roxarsone
D000336	0.352774	0.170366	0.416942	Aerosols
C501413	0.812274	0.170766	0.41735	tesaglitazar
D064704	0.50988	0.170766	0.41678	Levofloxacin
C021053	-0.0186109	0.171766	0.41865	mangostin
C064976	-0.0176684	0.171966	0.418567	O(6)-benzylguanine
C533410	0.439908	0.172166	0.418484	2-hydroxymethyl-2-methoxymethylazabicyclo(2.2.2)octan-3-one
C027696	-0.009991	0.172565	0.418887	acipimox
D000077300	0.0490607	0.172965	0.419289	Bosentan
C010423	-0.00508003	0.175165	0.424046	pyrithione zinc
C506614	-0.0192379	0.175165	0.423473	PD 0325901
D000077289	-0.0233209	0.175765	0.42435	Letrozole
C015392	-0.0241546	0.176565	0.425707	3-nitropropionic acid
C523166	-0.0158824	0.176565	0.425134	quercetin 3-O-beta-(2''-galloyl)-rhamnopyranoside
C041167	0.0640237	0.177165	0.426005	chromium nitrate
D000157	-0.0206956	0.177365	0.425913	Aconitine
D000086	-0.0334111	0.178364	0.42774	Acetazolamide
D008012	-0.00785824	0.178564	0.427646	Lidocaine
D011899	-0.0172643	0.178764	0.427552	Ranitidine
C031327	-0.0246916	0.178964	0.427459	artemisinine
C081331	-0.023964	0.179364	0.427843	24-norursodeoxycholic acid
C072876	-0.0299403	0.179564	0.42775	NA
C080417	-0.0235062	0.179764	0.427657	4-octylphenol
D000666	0.0161423	0.179964	0.427564	Amphotericin B
C027820	-0.0267805	0.180564	0.42842	ligustilide
D003687	0.0281188	0.180564	0.427853	Dehydroepiandrosterone
C425931	-0.0201099	0.181364	0.42918	GW 501516
D007211	-0.0248852	0.182364	0.430975	Indoles
D002599	-0.0151893	0.182563	0.430879	Chalcone
D019308	0.372829	0.182563	0.430311	Palmitic Acid
D065366	-0.015163	0.182963	0.430686	Cryptoxanthins
C110172	-0.026468	0.183363	0.43106	BHTOH-QM
D008094	0.680343	0.183763	0.431434	Lithium
D013012	-0.0313844	0.184363	0.432275	Sorbitol
C041477	-0.0230062	0.184763	0.432645	3-hydroxyflavone
C052920	-0.0276107	0.184763	0.43208	trimethylarsine oxide
D014302	0.681393	0.184763	0.431516	Trinitrobenzenesulfonic Acid
D002122	-0.0249263	0.185363	0.432352	Calcium Chloride
C479163	-0.0100585	0.185563	0.432255	tofacitinib
C099406	-0.000843723	0.185963	0.432623	L 742694
C115354	-0.0404555	0.185963	0.432062	lonafarnib
C040424	-0.0259754	0.186363	0.432429	destruxin B
C443401	-0.0323275	0.186563	0.432332	quercetin 3-O-glucuronide
C424423	-0.024604	0.186763	0.432236	Roflumilast
C025703	0.0392822	0.188962	0.436761	bleomycetin
D005707	0.0131731	0.189962	0.438506	Gallic Acid
D006118	0.074541	0.189962	0.437941	Griseofulvin
C496492	0.395828	0.190362	0.438298	abrine
D008344	0.563117	0.190762	0.438654	Maneb
D011189	-0.0128145	0.190962	0.43855	Potassium Chloride
C108830	-0.0224502	0.191362	0.438905	Y 27632
C000228	0.426793	0.191762	0.439259	aristolochic acid I
C016274	-0.0407637	0.192561	0.440527	bromoacetate
C061640	-0.0288827	0.192561	0.439965	arjunolic acid
C423915	-0.0316347	0.193561	0.441685	TO-901317
C020754	-0.0318015	0.193961	0.442034	herbimycin
C038958	-0.0256568	0.195361	0.444657	gadolinium chloride
C069741	-0.0170609	0.195361	0.444092	norcantharidin
C108732	-0.0346927	0.195361	0.443529	methyl-beta-cyclodextrin
C068073	0.0109843	0.195761	0.443873	Am 580
D014975	-0.0123543	0.195961	0.443764	Lutein
C012526	0.608969	0.196961	0.445465	quercitrin
C058229	-0.0276328	0.19836	0.448064	polydatin
C017037	-0.0204561	0.19876	0.448401	aurin
C066075	0.00740908	0.19896	0.448287	vanadium pentoxide
C542282	-0.0177359	0.19896	0.447723	dibutyldi(4-chlorobenzohydroxamato)tin(IV)
C508665	-0.00165119	0.19916	0.44761	gold (III) porphyrin 1a
C471071	0.410096	0.19936	0.447497	perfluorohexanesulfonic acid
D013395	-0.038366	0.19936	0.446936	Sucrose
D017967	-0.0147856	0.19976	0.447272	Zinc Compounds
D004964	-0.00923541	0.20016	0.447608	Estriol
C000625836	0.0586368	0.20116	0.449282	HFPO4 compound
D010072	-0.0272446	0.20136	0.449168	Oxamic Acid
C030123	0.585686	0.20196	0.449945	coumarin
D008044	-0.0202706	0.20216	0.44983	Linuron
D015054	-0.0115783	0.202959	0.451049	Zymosan
D000968	0.000593128	0.203359	0.451377	Antimycin A
D012110	-0.048037	0.204159	0.452591	Reserpine
D009183	-0.044038	0.204559	0.452916	Mycotoxins
D014747	0.621398	0.204759	0.452798	Vinblastine
D004976	0.00571364	0.204959	0.452681	Ethacrynic Acid
D012980	-0.0244425	0.205959	0.454328	Sodium Salicylate
C006757	-0.027317	0.206559	0.455091	4-biphenylamine
C541917	-0.0418854	0.206559	0.454531	INT 131
C033607	-0.0141446	0.207359	0.45573	puerarin
C084656	-0.0327342	0.207758	0.456049	paricalcitol
C010792	0.168416	0.208358	0.456805	testosterone undecanoate
D016589	-0.0316594	0.208358	0.456246	Astemizole
C008661	-0.0529213	0.208958	0.457	nobiletin
D013501	0.017003	0.209158	0.456879	Surface-Active Agents
C013908	-0.0212817	0.209558	0.457194	daidzin
C056933	0.615641	0.210758	0.459252	fumonisin B1
C447082	-0.0156946	0.210958	0.459128	tricarbonyldichlororuthenium (II) dimer
C000625835	0.031314	0.211758	0.460309	HFPO2 compound
C526219	-0.0166407	0.211758	0.459751	apple polyphenol extract
D005459	-0.00268967	0.211758	0.459193	Fluorides
D019344	-0.0235182	0.212557	0.46037	Lactic Acid
D018818	-0.0301197	0.214157	0.463273	Fenoldopam
C025451	-0.0128677	0.214957	0.464442	sodium bisulfide
C029350	-0.0342261	0.215757	0.465608	1-naphthol
D008154	-0.00799685	0.215957	0.465478	Lucanthone
C040929	-0.0173881	0.216757	0.46664	bafilomycin A1
C498077	-0.0384966	0.216957	0.466509	piperlonguminine
C088155	-0.0292296	0.217157	0.466378	methanandamide
C442659	-0.0265376	0.217157	0.465819	ethinyl estradiol-desogestrel combination
C064294	-0.0366575	0.217556	0.466118	sarpogrelate
D002259	0.0258705	0.217756	0.465988	Carbonyl Cyanide p-Trifluoromethoxyphenylhydrazone
C013672	-0.0279729	0.217956	0.465859	riddelliine
C049639	-0.0433079	0.217956	0.465303	evodiamine
C070417	-0.0151549	0.219356	0.467733	(3R)-((2	3-dihydro-5-methyl-3-((4-morpholinyl)methyl)pyrrolo-(1	2	3-de)-1	4-benzoxazin-6-yl)(1-naphthalenyl))methanone
C076996	-0.0244274	0.219356	0.467176	27-hydroxycholesterol
D002235	-0.0307492	0.219556	0.467046	Carbofuran
D014752	0.0933276	0.219956	0.467341	Vinyl Chloride
C057451	-0.0350072	0.220556	0.46806	morusin
C022097	-0.0348825	0.220956	0.468353	parthenin
C081021	-0.0386267	0.221156	0.468222	Go 6976
C581157	-0.0187383	0.221156	0.467669	XL147
D000077206	-0.022075	0.221156	0.467116	Gabapentin
C072936	-0.0347537	0.221356	0.466987	notoginsenoside R1
D002712	-0.0406283	0.221756	0.46728	Chlorides
C408604	-0.0541453	0.222356	0.467993	2-(4-nitrophenyl)-4-(4-fluorophenyl)-5-(4-pyridinyl)-1H-imidazole
D000616	-0.0403157	0.222955	0.468704	Aminoglutethimide
D019888	-0.0252781	0.223355	0.468994	Nelfinavir
D008294	0.00517507	0.223755	0.469283	Malathion
D003606	-0.0625106	0.224155	0.469571	Dacarbazine
D003915	-0.0328825	0.226155	0.473206	Dextromethorphan
C057531	-0.0461258	0.226355	0.473071	jasplakinolide
D000069463	-0.0382558	0.226355	0.472519	Olive Oil
C026987	-0.0503401	0.226555	0.472385	aroclor 1260
D003407	0.316137	0.226555	0.471835	Creosote
D014227	-0.0279647	0.226755	0.471702	Triazines
D014238	-0.0245772	0.227155	0.471986	Trichloroacetic Acid
D010705	-0.00414657	0.227355	0.471853	Phosgene
C086566	-0.0391459	0.228154	0.472964	glycitein
C002070	-0.0434006	0.228554	0.473245	betulinic acid
C059141	-0.0191327	0.230754	0.477247	verlukast
C018511	-0.0408771	0.230954	0.477109	4-dichlorobenzene
C446685	-0.0110535	0.230954	0.476559	systhane
C016299	-0.0454649	0.232154	0.478482	chelerythrine
C007845	-0.0250066	0.232354	0.478343	gingerol
C096429	-0.0365115	0.233153	0.479438	L 709049
C014758	-0.0616979	0.233353	0.479299	plumbagin
C103505	0.0782165	0.233353	0.478749	AM 251
D016627	0.132586	0.235353	0.482298	Oxidopamine
D000171	0.359571	0.235753	0.482565	Acrolein
C113580	0.439583	0.237353	0.485284	U 0126
D015125	0.29904	0.237752	0.485547	Oxyquinoline
D003634	0.109764	0.237952	0.485401	DDT
D000487	-0.022936	0.238152	0.485256	Allethrins
D011094	0.0109402	0.238152	0.484704	Polyethyleneimine
C010329	-0.0266075	0.238352	0.484559	azadirachtin
D000077341	-0.0340163	0.238552	0.484415	Lapatinib
D000640	-0.0411579	0.239152	0.485083	Amitrole
C422648	-0.0343537	0.239552	0.485344	pluronic block copolymer p85
D013883	-0.0498289	0.239752	0.4852	Thiostrepton
C005865	-0.0312237	0.240552	0.486268	troxerutin
C104536	-0.0352804	0.241152	0.486931	xanthohumol
C046926	-0.0438924	0.241552	0.487188	AH 23848
D000452	-0.00881493	0.241752	0.487042	Aldrin
C002701	-0.0473908	0.242551	0.488104	neocuproine
C030419	0.0128618	0.243151	0.488762	andrographolide
C024746	0.0125151	0.243351	0.488615	tobacco tar
C006418	-0.0197376	0.243551	0.488468	adrenocorticotropin zinc
C485800	-0.0362704	0.243951	0.488722	osajin
D014757	-0.0423576	0.243951	0.488175	Viper Venoms
D006108	0.299275	0.244351	0.488429	Graphite
C055421	-0.0460637	0.245551	0.49028	tin mesoporphyrin
D008353	-0.0328877	0.245751	0.490132	Mannitol
C080163	0.396505	0.246351	0.490781	trovafloxacin
C017690	-0.0147121	0.246951	0.491429	fenvalerate
C539348	-0.0533263	0.24755	0.492075	perfluorobutanesulfonic acid
C004479	-0.0608989	0.24775	0.491926	pimagedine
D000447	0.47383	0.24775	0.491381	Aldehydes
C062018	-0.0203734	0.24815	0.491629	HU 211
C004315	-0.014371	0.24895	0.492668	danthron
C060893	-0.0284905	0.24955	0.49331	MK-886
D002083	0.155176	0.24955	0.492765	Butylated Hydroxyanisole
C019499	0.211615	0.25175	0.49656	2-nitrofluorene
C017875	-0.0156077	0.25195	0.496407	fisetin
C001329	-0.0680541	0.25215	0.496255	helenalin
D014414	-0.0501991	0.252749	0.496889	Tungsten
C081643	-0.0231883	0.253349	0.497521	candesartan
D002245	-0.0617083	0.253549	0.497368	Carbon Dioxide
C095104	-0.0387517	0.253949	0.497607	LG 100268
D002953	-0.0230426	0.254549	0.498237	Citrinin
C408982	0.326668	0.254949	0.498474	CPG-oligonucleotide
C003898	-0.0295767	0.255349	0.498711	2-anisidine
C085514	-0.0375022	0.258148	0.503629	wogonin
D047630	-0.061271	0.258348	0.50347	Depsipeptides
C036643	-0.0317877	0.259148	0.504479	isoeugenol
D000077271	-0.0235129	0.259548	0.504708	Imiquimod
D017382	0.332768	0.259948	0.504937	Reactive Oxygen Species
C020758	-0.0160879	0.260748	0.505941	indium trichloride
D013876	-0.0485432	0.261348	0.506556	Thiophenes
C002791	-0.0255067	0.262947	0.509105	bismuth tripotassium dicitrate
D012835	-0.0162311	0.262947	0.508555	Silver Nitrate
D004970	-0.0292744	0.263947	0.509937	Estrone
C494474	0.14347	0.264547	0.510544	perchlorate
C113861	-0.0532144	0.265147	0.511151	corosolic acid
D011765	-0.022882	0.265347	0.510986	Pyruvaldehyde
D007531	-0.0141435	0.267147	0.513898	Isoflurophate
D004006	-0.0299471	0.267746	0.514499	Dichlorvos
D000241	-0.0359536	0.268346	0.515098	Adenosine
C042670	-0.0335257	0.268746	0.515313	N-vinyl-2-pyrrolidinone
C037219	-0.0796983	0.268946	0.515144	quinoline
C011309	-0.0193433	0.270346	0.517272	mezerein
C023888	0.0127894	0.270746	0.517483	beta-hexachlorocyclohexane
C031534	-0.0292405	0.270946	0.517313	imperatorin
D000077276	-0.0124278	0.271146	0.517143	Lycopene
C495818	-0.0482137	0.271546	0.517354	2-morpholin-4-yl-6-thianthren-1-yl-pyran-4-one
C029659	-0.0293706	0.272545	0.518706	zearalenol
D002793	0.139897	0.272545	0.518155	Cholic Acids
D005033	-0.0334586	0.273345	0.519124	Ethylmaleimide
D014801	0.0597185	0.273745	0.519332	Vitamin A
C032628	-0.0233213	0.274945	0.521056	tin protoporphyrin IX
C027579	0.279862	0.275145	0.520883	periodate-oxidized adenosine
C109986	-0.0270548	0.275745	0.521467	2-aminoethoxydiphenyl borate
D000537	-0.0660514	0.275945	0.521294	Aluminum Oxide
D013619	-0.031424	0.276145	0.521121	Tacrine
D009842	-0.0600528	0.276345	0.520949	Oligopeptides
D011691	-0.0575329	0.276945	0.52153	Puromycin
D006589	-0.0508231	0.277544	0.522111	Hexestrol
D064209	-0.0505032	0.277744	0.521938	Phytochemicals
D005688	-0.0406922	0.278144	0.522141	Galactosamine
C480342	-0.0125381	0.278344	0.521969	clothianidin
D000077604	-0.023137	0.278544	0.521797	Fomepizole
D010713	-0.0270212	0.278544	0.521251	Phosphatidylcholines
D013943	-0.0835788	0.278544	0.520706	Thymol
C016837	0.252919	0.278944	0.520909	zinc chloride
C073339	-0.0237056	0.280144	0.522604	usnic acid
C510003	-0.0340306	0.280344	0.522433	nordy
C068623	-0.0423555	0.280744	0.522633	carnosol
D016047	-0.0922284	0.280744	0.52209	Zalcitabine
C063302	-0.0733691	0.281544	0.523034	KN 62
C029341	-0.0549047	0.282344	0.523976	oxophenylarsine
C403304	-0.0149851	0.282743	0.524174	zerumbone
D000596	-0.051326	0.283543	0.525113	Amino Acids
D005054	0.153431	0.283943	0.52531	Eugenol
D012839	-0.0397067	0.283943	0.524767	Simazine
D000967	-0.0584502	0.285543	0.527179	Antimony Sodium Gluconate
D016642	-0.0632972	0.285943	0.527373	Bupropion
C010272	-0.0635996	0.286143	0.527198	palytoxin
C526957	-0.0760978	0.286143	0.526656	alisol B 23-acetate
D014527	-0.0257758	0.287942	0.529423	Uric Acid
D017964	-0.0553216	0.289742	0.532185	Itraconazole
D009553	-0.0306713	0.290742	0.533474	Nimodipine
D058085	-0.0565294	0.291942	0.535127	Iron Compounds
D000069470	-0.0291729	0.292941	0.53641	Venlafaxine Hydrochloride
C000591600	-0.0183481	0.293541	0.536958	tetrachlorobenzoquinone
C020735	-0.0561865	0.294541	0.538237	dibutyldichlorotin
C088115	-0.0398108	0.294941	0.538418	anacardic acid
C524865	-0.0180358	0.295141	0.538234	carfilzomib
D020156	-0.0744953	0.295741	0.538778	Salicylic Acid
C078131	-0.0300311	0.296341	0.539322	N-(2(R)-2-(hydroxamidocarbonylmethyl)-4-methylpentanoyl)-L-tryptophan methylamide
C053400	-0.0339494	0.296541	0.539137	cafestol
C018855	-0.0345682	0.296741	0.538953	2-tert-butylhydroquinone
C032881	-0.0568108	0.297341	0.539495	lysophosphatidic acid
C018381	-0.0170798	0.29794	0.540036	salvin
D015638	-0.0643637	0.29794	0.539489	Cytochalasin D
C119129	-0.0503729	0.29854	0.540029	18alpha-glycyrrhetinic acid
C033643	-0.0316093	0.29994	0.542013	3-nitrofluoranthene
D002976	-0.104682	0.29994	0.541466	Clenbuterol
D012701	-0.0394275	0.30034	0.541641	Serotonin
D010882	0.326821	0.30074	0.541816	Piperonyl Butoxide
C053401	-0.0200392	0.302739	0.54487	kahweol
D020058	-0.0290958	0.302739	0.544322	Styrene
D005665	-0.019536	0.303139	0.544494	Furosemide
C014153	0.173114	0.304139	0.545742	pirimiphos methyl
C531198	-0.0744329	0.304139	0.545195	dactolisib
D004002	0.0968422	0.304539	0.545366	Clodronic Acid
D003891	-0.0390133	0.304739	0.545178	Desipramine
D008898	-0.0671202	0.305939	0.546778	Mimosine
C058317	-0.0497901	0.306739	0.54766	arsenic disulfide
C554954	-0.0535476	0.307538	0.548541	N-((3S)-1-azabicyclo(2.2.2)oct-3-yl)-1H-indazole-3-carboxamide hydrochloride
C474055	-0.0315864	0.308138	0.549063	octylphenol
C102326	-0.0329529	0.308338	0.548873	cucurbitacin E
D016566	-0.0503768	0.308338	0.548327	Organoselenium Compounds
C072247	-0.0298208	0.309138	0.549204	cyclo(Trp-Asp-Pro-Val-Leu)
D047348	-0.0551176	0.309538	0.549369	Hydrolyzable Tannins
D006812	-0.0545987	0.309938	0.549533	Humic Substances
C007020	-0.00989606	0.310138	0.549343	chlorophyllin
D011398	-0.0160189	0.310338	0.549154	Promethazine
C501332	-0.0205925	0.310738	0.549318	ABT-737
C110772	-0.0632616	0.310938	0.549129	benzoylcarbonyl-aspartyl-glutamyl-valyl-aspartyl-fluoromethyl ketone
D017973	-0.03933	0.311138	0.54894	Tungsten Compounds
C031143	-0.0172148	0.311338	0.548752	AICA ribonucleotide
C546611	-0.0196833	0.311338	0.548212	brevetoxin 2
D009255	-0.0424975	0.311538	0.548025	Nafenopin
D034341	-0.0219948	0.314137	0.552054	Aristolochic Acids
D011692	-0.0318228	0.315337	0.553619	Puromycin Aminonucleoside
D002331	-0.0437033	0.315737	0.553778	Carnitine
D010069	-0.041668	0.316737	0.554987	Oxadiazoles
C053876	-0.0469836	0.317536	0.555844	6-isopropoxy-9-oxoxanthene-2-carboxylic acid
D010047	-0.0688049	0.318536	0.557049	Ovalbumin
C560077	-0.0970572	0.319336	0.557903	trametinib
D000077867	0.300183	0.320136	0.558754	Tolcapone
C043561	-0.0307878	0.321136	0.559953	chrysin
C006698	-0.0799938	0.321336	0.559756	carbendazim
C026137	-0.0227929	0.321536	0.55956	3-hydroxyacetanilide
D000077291	-0.0683311	0.321736	0.559364	Terbinafine
D059808	0.232362	0.321736	0.55882	Polyphenols
C058956	-0.0791631	0.322336	0.559319	acteoside
D005013	-0.0506631	0.325535	0.564324	Ethosuximide
C013099	-0.0469436	0.325735	0.564124	mancozeb
C534628	0.0641774	0.326935	0.565654	SCH 23390
D047310	0.119719	0.327534	0.566144	Apigenin
C025483	-0.0696722	0.327934	0.566288	estradiol-17 beta-glucuronide
C404397	-0.0189476	0.328334	0.566432	NSC 680410
D047188	-0.0757559	0.328534	0.566231	Chalcones
D011796	-0.0558666	0.328734	0.56603	Quinacrine
D020123	0.170874	0.329534	0.566862	Sirolimus
D013654	0.0477744	0.329934	0.567005	Taurine
D000077236	-0.0563549	0.330134	0.566804	Topiramate
C529148	-0.111948	0.331134	0.567975	rosavin
C029451	-0.0461982	0.331734	0.568459	ferrous chloride
C030665	-0.0601361	0.335133	0.573735	triphenyltin
D002258	-0.025751	0.335933	0.574554	Carbonyl Cyanide m-Chlorophenyl Hydrazone
C008577	-0.0164055	0.336133	0.574347	myricitrin
D013890	-0.0574737	0.337133	0.575506	Thiourea
D019259	0.00663478	0.337133	0.574957	Lamivudine
C010452	-0.0565016	0.337532	0.575091	estradiol-17 beta-benzoate
C002769	-0.0692032	0.337932	0.575225	oleuropein
D000966	-0.0644544	0.338532	0.575698	Antimony Potassium Tartrate
D006710	0.0909445	0.339532	0.57685	Homocysteine
C424127	-0.0531402	0.339932	0.576981	SL 327
D009764	-0.0220903	0.341532	0.579147	o-Phthalaldehyde
C013185	-0.0265717	0.341732	0.578937	beta-penta-O-galloyl-glucose
C106014	-0.103407	0.342931	0.58042	gedunin
C031655	0.0691564	0.343531	0.580886	ursodoxicoltaurine
C046488	-0.078067	0.344331	0.581689	trimethyltin
D014147	-0.0478023	0.344331	0.58114	Tramadol
C013592	-0.0574058	0.344731	0.581267	mangiferin
C406592	-0.0348127	0.344931	0.581056	azaspiracid
D006834	-0.0149628	0.345131	0.580846	Hydrazines
C043562	-0.0429804	0.345331	0.580636	flavone
D015946	-0.0300263	0.346331	0.581771	Ethylene Dibromide
C040641	-0.0477076	0.346731	0.581896	genistin
D015081	-0.0360589	0.347331	0.582356	2-Naphthylamine
D010615	-0.033684	0.34833	0.583486	Phenacetin
C054207	-0.0655469	0.35093	0.58729	etomoxir
D009589	-0.0568829	0.35153	0.587745	Nitrogen Oxides
C071423	-0.0186425	0.353129	0.589868	capsazepine
C009166	-0.0324392	0.353329	0.589651	retinol acetate
C031463	-0.0592456	0.353929	0.590102	beta-glycerophosphoric acid
C005563	-0.0591857	0.354329	0.590219	captax
C539933	-0.0454524	0.354529	0.590002	pevonedistat
D006247	-0.0448351	0.354529	0.589454	Harmine
D009942	-0.0179492	0.354929	0.589571	Organometallic Compounds
C433283	-0.0819302	0.356129	0.591015	glycitin
C403754	-0.0422768	0.356329	0.590799	benzyloxycarbonyl-leucyl-glutamyl-histidyl-aspartic acid fluoromethyl ketone
C003466	-0.0875768	0.356529	0.590583	thymoquinone
D019257	-0.0339464	0.357528	0.591691	Quinpirole
D000872	-0.0586937	0.357928	0.591806	Anthocyanins
D013804	-0.0418852	0.358328	0.59192	Thenoyltrifluoroacetone
D003932	-0.0270953	0.359728	0.593684	Heroin
C075384	-0.0258035	0.360128	0.593796	coniferaldehyde
D013267	-0.0443945	0.360128	0.593249	Stilbenes
D009966	0.0738264	0.360528	0.593362	Orphenadrine
D001971	-0.0518262	0.363327	0.59742	Bromocriptine
D001973	-0.0187883	0.364727	0.599171	Bromodeoxyuridine
D003000	-0.0818262	0.364927	0.598949	Clonidine
D003847	-0.0313943	0.365127	0.598728	Deoxyglucose
D008746	-0.0322622	0.365727	0.599162	Methylazoxymethanol Acetate
C020300	-0.0556451	0.365927	0.598942	monomethylarsonic acid
C090413	-0.0344946	0.366327	0.599048	N-(2-(4-(2-methoxyphenyl)-1-piperazinyl)ethyl)-N-(2-pyridinyl)cyclohexanecarboxamide
D011188	-0.0861855	0.366927	0.599481	Potassium
D002927	-0.0547654	0.367726	0.60024	Cimetidine
D053119	-0.106166	0.367726	0.599692	Benzophenanthridines
C000623013	-0.0627989	0.367926	0.599472	NMS-873
D024502	-0.0337964	0.368126	0.599252	alpha-Tocopherol
C112765	-0.0431417	0.368326	0.599033	tanespimycin
D000965	-0.0549503	0.369126	0.599788	Antimony
D008743	-0.0728835	0.370926	0.602165	Methyl Parathion
D014580	0.026683	0.371326	0.602268	Ursodeoxycholic Acid
C096277	-0.0739506	0.372126	0.603019	tetrahydrocurcumin
D010837	-0.0347532	0.372525	0.60312	Vitamin K 1
D006569	-0.0615218	0.372725	0.602899	Hesperidin
C105832	-0.0205242	0.373325	0.603323	aurapten
C118559	-0.0528001	0.376925	0.60859	1-bromopropane
C070840	-0.0186397	0.377125	0.608364	licochalcone A
D014403	-0.0357591	0.378324	0.60975	Tubocurarine
D020126	-0.104395	0.378524	0.609523	Brefeldin A
D054328	-0.0590863	0.379124	0.60994	Proton Pump Inhibitors
C054133	-0.017384	0.381724	0.61357	casticin
D020913	-0.0729105	0.381924	0.613341	Perindopril
C090942	-0.0434367	0.382124	0.613111	4-(4-fluorophenyl)-2-(4-hydroxyphenyl)-5-(4-pyridyl)imidazole
D009599	-0.0586718	0.382124	0.612562	Nitroprusside
C063998	-0.0266544	0.382324	0.612334	nodularin
C064925	-0.122158	0.382723	0.612426	gadodiamide
D002699	-0.12697	0.383723	0.613477	Chlorambucil
C555916	-0.0484675	0.385523	0.615804	MitoTEMPO
C042310	-0.0608469	0.385723	0.615574	aristolochic acid II
C078092	-0.0593486	0.385723	0.615025	1-piperonylpiperazine
D003913	-0.0417317	0.386323	0.615433	Dextroamphetamine
C000499	-0.0324451	0.386923	0.61584	ferric oxide
C033146	-0.117413	0.387323	0.615929	1-hydroxypyrene
D001115	-0.0550469	0.388122	0.616653	Arecoline
D044948	-0.023371	0.389522	0.618327	Flavonols
C047368	-0.0518422	0.389922	0.618414	3-methylquercetin
D017962	-0.0884895	0.390522	0.618816	alpha-Linolenic Acid
C006680	-0.021444	0.391522	0.619852	baicalein
D013864	-0.112575	0.392122	0.620252	Thioglycolates
C019304	-0.0257348	0.392521	0.620337	ciprofibrate
C042431	-0.0171491	0.392721	0.620105	S-ethyl glutathione
D000068677	-0.0687788	0.392721	0.619558	Sildenafil Citrate
C078814	-0.0956292	0.393321	0.619958	anandamide
D012254	-0.0781253	0.394121	0.620671	Ribavirin
C008922	-0.0723259	0.395521	0.622328	piperine
D008528	-0.065251	0.395721	0.622095	Mefenamic Acid
D000068338	-0.11788	0.396121	0.622177	Everolimus
D011335	-0.0409661	0.396121	0.621632	Proadifen
C029891	-0.0786494	0.397121	0.622654	lead chloride
D014280	-0.0626096	0.40052	0.627434	Triglycerides
C574336	-0.0763473	0.402719	0.630328	excavatolide B
C050414	-0.106841	0.403319	0.630715	celastrol
D000880	-0.0245333	0.403319	0.630164	Anthraquinones
C043680	-0.022732	0.406519	0.634609	ptaquiloside
D013882	-0.0754499	0.406519	0.634056	Thiosemicarbazones
D000735	-0.0637535	0.407518	0.635061	Androstenedione
D012460	-0.0844162	0.407518	0.634509	Sulfasalazine
C023614	-0.0347667	0.407918	0.634579	dibenzofuran
C428264	-0.0268114	0.408518	0.63496	indioside D
D001688	-0.0683109	0.408918	0.63503	Biological Products
C005134	-0.0500906	0.409718	0.63572	juglone
C010176	-0.122858	0.409918	0.635479	halofuginone
C401858	-0.0681338	0.411318	0.637097	GW 7604
C581572	-0.0240355	0.413117	0.639331	1-trifluoromethoxyphenyl-3-(1-propionylpiperidine-4-yl)urea
D015073	-0.0307044	0.413117	0.638779	2-Acetylaminofluorene
D000068877	-0.0259762	0.413717	0.639154	Imatinib Mesylate
C066229	-0.0665462	0.414517	0.639837	prolinedithiocarbamate
C006463	-0.0165179	0.415317	0.640519	allyl alcohol
C002669	-0.0626393	0.415917	0.640892	parthenolide
D009536	-0.0978489	0.416517	0.641264	Niacinamide
D002784	-0.0256704	0.416717	0.64102	Cholesterol
C416282	-0.0674488	0.417916	0.642313	BAY 11-7085
D010654	-0.0268331	0.417916	0.641762	Phenylbutyrates
D013469	-0.0234476	0.418316	0.641825	Sulpiride
D019808	-0.105142	0.419316	0.642808	Losartan
D000078328	-0.0830618	0.419516	0.642564	Felbamate
D005480	-0.0323701	0.419916	0.642626	Flurbiprofen
D015282	-0.121633	0.420116	0.642382	Octreotide
C010063	-0.0163661	0.420516	0.642445	carbonyl sulfide
D005439	-0.0668788	0.420716	0.642202	Flufenamic Acid
C006068	-0.122428	0.421316	0.642569	propylparaben
C038491	-0.0306873	0.421316	0.642022	allyl sulfide
D005905	-0.096685	0.421316	0.641476	Glyburide
D018030	-0.0864371	0.421516	0.641234	Silver Compounds
D002734	-0.0201116	0.422116	0.641601	Chlorophyll
D009288	-0.124719	0.422915	0.642271	Naproxen
D000069059	-0.0454445	0.423115	0.64203	Atorvastatin
D004004	-0.0523761	0.424515	0.643608	Dichlororibofuranosylbenzimidazole
D005576	-0.0215664	0.426315	0.645789	Colforsin
C112106	-0.0529695	0.426515	0.645546	UAB 30
D009529	-0.0665967	0.426715	0.645302	Nicardipine
C093230	-0.0841555	0.427714	0.646268	fexofenadine
D002857	-0.145076	0.427714	0.645723	Chromium
C477361	-0.0486307	0.429314	0.647591	LAQ824
C006012	-0.0315331	0.429914	0.64795	fenofibric acid
D005031	-0.0660358	0.432513	0.651319	Ethylenethiourea
D009281	-0.0422462	0.432513	0.650771	Naphthalenes
C531013	-0.0488293	0.433313	0.651427	protocatechuic acid methyl ester
D009173	-0.0515428	0.434113	0.652081	Mycophenolic Acid
D003676	-0.128478	0.434313	0.651834	Deferoxamine
D006034	-0.0206314	0.434913	0.652187	Glycyrrhetinic Acid
C013690	-0.0371492	0.435713	0.652839	styrene oxide
C504897	-0.107253	0.438712	0.656783	12-(3-adamantan-1-ylureido)dodecanoic acid
D000225	-0.0144535	0.439912	0.658029	Adenine
D020105	-0.105346	0.442112	0.660767	Milrinone
D007980	-0.0701619	0.444711	0.664097	Levodopa
D000077610	-0.0724478	0.445311	0.664438	Bexarotene
D012435	-0.0638906	0.446311	0.665375	S-Adenosylhomocysteine
C007997	-0.119883	0.446711	0.665417	25-hydroxycholesterol
C037304	-0.0739599	0.446711	0.664863	cyhalothrin
C540575	-0.120808	0.44811	0.666392	MK2i peptide
C000599179	-0.0588061	0.44831	0.666136	28-O-acetylbetulin-3-ylglucopyranoside
C573693	-0.0459801	0.44951	0.667364	2-(4-((4-(6-methoxy-3-pyridinyl)-5-(4-(trifluoromethoxy)phenyl)-2-thiazolyl)methoxy)-2-methylphenoxy)acetic acid
C094023	-0.10493	0.45071	0.66859	iodopravadoline
D000077546	-0.0701633	0.45211	0.670111	Roscovitine
D060729	-0.126771	0.452709	0.670445	Coal Ash
C498045	-0.0729968	0.453309	0.670778	NCX 4040
C040533	-0.119358	0.453709	0.670815	trimethyltin chloride
C027118	-0.0609571	0.454109	0.670852	didecyldimethylammonium
C557331	-0.165676	0.454909	0.671479	TAK-875
C045037	-0.0710675	0.456109	0.672695	testosterone-3-carboxymethyloxime-bovine serum albumin conjugate
C004690	-0.0784075	0.456709	0.673025	coclaurine
C012348	-0.0784075	0.456709	0.672471	higenamine
C560978	-0.0784075	0.456709	0.671918	aegeline
D026422	-0.0344068	0.456909	0.671659	S-Nitrosoglutathione
C088060	-0.0303604	0.457109	0.671402	bisindolylmaleimide
C030589	-0.0348054	0.457309	0.671144	methylmercury cysteine
C015423	-0.0239307	0.457508	0.670887	peoniflorin
D019307	-0.112593	0.457508	0.670338	1-(5-Isoquinolinesulfonyl)-2-Methylpiperazine
C118258	-0.0948159	0.457708	0.670082	SN50 peptide
C093642	-0.140383	0.459708	0.672459	SB 203580
C551178	-0.13025	0.459708	0.67191	PF-04254644
C474021	-0.0376853	0.460908	0.673114	indirubin-3'-monoxime
D013662	-0.126926	0.460908	0.672565	Tea
D003973	-0.105976	0.462507	0.674349	Diatrizoate
D003900	-0.10818	0.463307	0.674965	Desoxycorticosterone
C045362	-0.106606	0.464707	0.676453	prochloraz
D012439	-0.047923	0.465107	0.676485	Saccharin
C002469	-0.0526842	0.466107	0.677388	fusarenon-X
C085911	-0.127446	0.466107	0.676838	2-(4-morpholinyl)-8-phenyl-4H-1-benzopyran-4-one
D012312	-0.0322217	0.466107	0.67629	Ritodrine
C027955	-0.0748266	0.467107	0.677191	aflatoxin G1
D011137	-0.0621967	0.467706	0.677512	Polystyrenes
C423844	-0.0343664	0.468106	0.677542	BL 11282
D010972	-0.0411974	0.468506	0.677573	Platelet Activating Factor
D008463	-0.0942678	0.469306	0.678181	Mebendazole
D003345	-0.183804	0.470106	0.678789	Corticosterone
D000077156	-0.0944963	0.472306	0.681415	Gefitinib
C479580	-0.0180456	0.473505	0.682595	procyanidin B2
C582340	-0.0298031	0.473705	0.682334	tetradecabromodiphenoxybenzene
C004456	-0.0152341	0.474905	0.683512	beauvericin
C004984	-0.0680628	0.475905	0.6844	apocarotenal
D020927	-0.027537	0.475905	0.68385	Dexmedetomidine
C518327	-0.0941932	0.476305	0.683876	aloe emodin
C073601	-0.0728809	0.476505	0.683614	KT 5823
C483909	-0.163863	0.477105	0.683926	torcetrapib
C059041	-0.112101	0.478904	0.685956	calyculin A
C021751	-0.09345	0.479304	0.68598	tanshinone
D014222	-0.0190543	0.479304	0.685432	Triamcinolone Acetonide
D003609	-0.154115	0.479904	0.685741	Dactinomycin
C482884	-0.0568003	0.480104	0.68548	panduratin A
D000077191	-0.0641224	0.482903	0.688927	Wortmannin
D018053	-0.0278327	0.482903	0.688378	Arsenites
D000255	-0.182611	0.483703	0.688969	Adenosine Triphosphate
C000188	-0.0447434	0.484103	0.68899	alachlor
D014700	-0.0815481	0.484303	0.688727	Verapamil
C102351	-0.0302001	0.485303	0.6896	apicidin
C009172	-0.0475059	0.485703	0.689621	rhodioloside
C001899	-0.0655367	0.487303	0.691344	triptolide
C057580	-0.0540272	0.487303	0.690796	gallocatechol
C031903	-0.111204	0.487902	0.691099	1-UFT protocol
C025759	-0.0509138	0.491102	0.69508	saikosaponin D
D002186	-0.0529419	0.491902	0.695662	Cannabinoids
C002950	-0.0561469	0.492302	0.695677	methylformamide
D019946	-0.0451538	0.492302	0.695128	Propylene Glycol
D000077403	-0.133204	0.492901	0.695426	Orlistat
D015376	-0.0588435	0.493901	0.696288	Nimustine
D015255	-0.083071	0.495101	0.69743	Idarubicin
C024989	-0.0473828	0.496301	0.69857	coenzyme Q10
C561619	-0.0723566	0.496901	0.698864	1-(1-methanesulfonylpiperidin-4-yl)-3-(4-trifluoromethoxyphenyl)urea
D001285	-0.114848	0.497101	0.698596	Atropine
C455139	-0.045027	0.4983	0.699733	myrtucommulone A
D017485	-0.0686375	0.4985	0.699464	1-Deoxynojirimycin
C021304	-0.119342	0.5005	0.70172	hyperoside
C578989	-0.0479203	0.5023	0.703691	siponimod
D011801	-0.0593543	0.5025	0.703421	Quinic Acid
D000068756	-0.061629	0.502899	0.70343	Valsartan
C005223	-0.0322349	0.504299	0.704837	methyleugenol
D005912	-0.0197468	0.504499	0.704566	Gliotoxin
C006578	-0.0992035	0.505099	0.704853	anethole
D003078	-0.240428	0.506699	0.706535	Colchicine
D000068698	-0.111086	0.507099	0.706542	Tenofovir
D016666	-0.0424479	0.507099	0.705992	Fluvoxamine
C030090	-0.128336	0.507499	0.705999	phosphoramide mustard
C006593	-0.0314809	0.507898	0.706006	2-anthramine
C005948	-0.113313	0.508898	0.706847	astaxanthine
C117155	-0.0871984	0.508898	0.706299	tetracycline CMT-3
D000077385	-0.0449022	0.509698	0.70686	Silybin
D006571	-0.0427138	0.510098	0.706867	Heterocyclic Compounds
D000496	-0.0455481	0.510698	0.707151	Alloxan
C039671	-0.0687328	0.511098	0.707157	ciglitazone
D001414	-0.112347	0.512697	0.708822	Bacitracin
C002963	-0.151845	0.513497	0.70938	geranylgeranyl pyrophosphate
D009640	-0.0824729	0.514097	0.70966	Norethindrone
D008999	-0.0731425	0.514297	0.709389	Monocrotophos
C517629	-0.0268996	0.515897	0.711047	benzyloxycarbonyl-valyl-alanyl-aspartic acid
C063261	-0.0188088	0.518296	0.713805	acetylleucyl-leucyl-norleucinal
C108709	-0.05244	0.520296	0.716007	oleoyl-estrone
D002635	-0.119349	0.521296	0.716832	Chenodeoxycholic Acid
C050950	-0.046193	0.521896	0.717105	tetrakis(N-methyl-4-pyridiniumyl)porphine manganese(III) complex
D026423	-0.0429938	0.524695	0.720399	S-Nitroso-N-Acetylpenicillamine
D008790	-0.0668371	0.527295	0.723413	Metoprolol
D005204	-0.0609696	0.527694	0.723406	Farnesol
D010672	-0.247278	0.528494	0.723948	Phenytoin
D002911	-0.0900496	0.528694	0.723668	Chrysenes
D001464	-0.0936477	0.528894	0.723388	Barium
D007654	-0.20573	0.528894	0.722836	Ketoconazole
D008095	-0.270068	0.529294	0.72283	Lithocholic Acid
D000841	-0.0227799	0.529894	0.723097	Anisomycin
C479228	-0.114093	0.530894	0.723909	perfluorohexanoic acid
C004541	-0.198993	0.531094	0.72363	biochanin A
C076944	-0.0623078	0.531294	0.723352	salvianolic acid B
D014025	-0.136139	0.533493	0.725794	Titanium
D019311	-0.0208861	0.534693	0.726874	Staurosporine
D011372	-0.102376	0.535293	0.727137	Progestins
D003545	-0.152915	0.536693	0.728485	Cysteine
C010480	-0.101054	0.539292	0.731458	lupeol
C008704	-0.0911335	0.539492	0.731175	pyrithione
C038753	-0.046385	0.539492	0.730622	leptomycin B
D012977	-0.0496535	0.540892	0.731963	Sodium Nitrite
C410733	-0.0633084	0.543091	0.734384	scriptaid
D009271	-0.128264	0.543491	0.73437	Naltrexone
C026305	-0.0637514	0.544091	0.734626	cobalt sulfate
D000077410	-0.0930673	0.546491	0.737309	Aluminum Chloride
D002336	-0.0854341	0.547291	0.737832	Carnosine
D015766	-0.0462267	0.54909	0.739701	Albendazole
D020002	-0.0348384	0.54969	0.739951	tert-Butyl Alcohol
D009638	-0.0413966	0.55029	0.740202	Norepinephrine
D016593	-0.0604097	0.55069	0.740183	Terfenadine
D005999	-0.0495506	0.552689	0.742313	Glycochenodeoxycholic Acid
C005197	-0.125141	0.553889	0.743367	alternariol
C001335	-0.0442364	0.554289	0.743346	hexachlorobutadiene
D012503	-0.0972332	0.556089	0.745201	Saponins
D002762	-0.237811	0.557089	0.745982	Cholecalciferol
D000068437	-0.0589224	0.558288	0.747029	Pemetrexed
D002858	-0.0939057	0.559688	0.748342	Chromium Alloys
C014949	-0.0695014	0.561288	0.749921	acetylhydrazine
C049347	-0.0806627	0.563687	0.752565	fasudil
D009355	-0.0589779	0.566687	0.756005	Neomycin
C018091	-0.0474638	0.566887	0.755708	maduramicin
D014805	-0.0597534	0.567686	0.756211	Vitamin B 12
D013241	-0.0816328	0.567886	0.755914	Sterigmatocystin
C046245	-0.105062	0.568486	0.75615	rubimaillin
D000068180	-0.016531	0.569886	0.757449	Aripiprazole
C012765	-0.113224	0.571886	0.759542	bakuchiol
D009270	-0.0149429	0.572885	0.760306	Naloxone
C471992	-0.0832893	0.574085	0.761333	bosutinib
D048789	-0.0536326	0.576085	0.763419	Phytoestrogens
C005705	-0.0934897	0.577684	0.764972	sanguinarine
C005290	-0.35255	0.577884	0.764671	oxybenzone
C483321	-0.0858916	0.578084	0.76437	6-bromoindirubin-3'-oxime
C087123	-0.0533114	0.578484	0.764334	romidepsin
C099813	-0.0813583	0.578684	0.764034	bromochloroacetic acid
D019819	-0.0691785	0.579884	0.765053	Budesonide
C452139	-0.0184884	0.580884	0.765808	BIRB 796
C568713	-0.0227724	0.582683	0.767615	GSK1210151A
D001629	-0.295631	0.583083	0.767576	Bezafibrate
C504383	-0.0361987	0.583283	0.767275	fenbuconazole
C033789	-0.118484	0.584483	0.768288	fenarimol
D017975	-0.021528	0.585483	0.769037	Ruthenium Compounds
C107773	-0.201354	0.586083	0.769261	pterostilbene
D015735	-0.364279	0.587682	0.770795	Mifepristone
C022777	-0.114038	0.591082	0.774685	bufalin
C099958	-0.0918377	0.593281	0.776999	acanthoic acid
C073402	-0.0281485	0.594081	0.777477	PD 123319
D002193	-0.142943	0.594681	0.777693	Cantharidin
D064586	-0.113644	0.595481	0.77817	Selenic Acid
C403753	-0.151316	0.596081	0.778386	benzyloxycarbonyl-isoleucyl-glutamyl-threonyl-aspartic acid fluoromethyl ketone
C477843	-0.0632788	0.596281	0.778079	bicyclol
D043343	-0.107101	0.597081	0.778555	Testosterone Propionate
D012176	-0.0424765	0.59868	0.780072	Retinoids
D008939	-0.0317738	0.59888	0.779765	Mitotane
C011506	-0.0941713	0.60128	0.78232	2-methyl-4-isothiazolin-3-one
C121565	-0.103111	0.604879	0.786431	pifithrin
C545385	-0.0985806	0.606879	0.788457	Mequindox
C024714	-0.0813879	0.609078	0.790741	caryophyllene
C002010	-0.0141435	0.612278	0.794318	4-(2-aminoethyl)benzenesulfonylfluoride
D009761	-0.0836213	0.612677	0.794261	Nystatin
C037886	-0.0567258	0.612877	0.793945	cryptotanshinone
C041594	-0.254799	0.612877	0.79337	4-nonylphenol
D012967	-0.098403	0.613077	0.793055	Sodium Dodecyl Sulfate
D006632	-0.094462	0.614477	0.794292	Histamine
D003022	-0.102829	0.615477	0.79501	Clotrimazole
C005274	-0.0554736	0.617676	0.797275	naringin
D006581	-0.419394	0.617676	0.7967	Hexachlorobenzene
C006552	-0.358967	0.618476	0.797157	kaempferol
D015248	-0.183321	0.620276	0.798901	Gemfibrozil
C093628	-0.421125	0.623075	0.801929	cyproconazole
C016371	-0.0281295	0.624675	0.80341	lonidamine
D000499	-0.0507716	0.627275	0.806174	Allylamine
D010424	-0.0499797	0.628074	0.806622	Pentobarbital
C051786	-0.1041	0.628674	0.806814	metolachlor
C016583	-0.452135	0.629674	0.807517	4-(N-methyl-N-nitrosamino)-1-(3-pyridyl)-1-butanone
D011224	-0.0279756	0.629674	0.806939	Prazosin
C423222	-0.0237692	0.632074	0.809434	cotylenin A
C087114	-0.234927	0.635673	0.813461	tebuconazole
D005682	-0.0893432	0.635673	0.81288	Gadolinium
C016527	-0.0503098	0.637672	0.814854	isoquercitrin
D008798	-0.102639	0.637672	0.814273	Mevalonic Acid
C016780	-0.0468062	0.639472	0.815988	11-nor-delta(9)-tetrahydrocannabinol-9-carboxylic acid
C037032	-0.09445	0.640272	0.816427	galangin
C412815	-0.458135	0.640672	0.816355	GW 4064
D009249	-0.477615	0.641072	0.816283	NADP
C018584	-0.130286	0.641272	0.815957	linalool
D013448	-0.0614687	0.642871	0.817411	Sulfobromophthalein
C004912	-0.0349404	0.643671	0.817847	ethylbenzene
D008752	-0.042843	0.643671	0.817266	Methylene Chloride
D000068876	-0.0971809	0.643871	0.81694	Fingolimod Hydrochloride
C056165	-0.0229476	0.644471	0.817122	acetovanillone
D019821	-0.309664	0.644671	0.816796	Simvastatin
C101816	-0.0931142	0.644871	0.816472	perfluoro-n-nonanoic acid
D003367	-0.0689216	0.647071	0.818677	Cotinine
D047311	-0.0389737	0.64827	0.819615	Luteolin
D009582	-0.0256334	0.64887	0.819794	Nitrofurantoin
D000077407	-0.0911005	0.65007	0.820731	Cilostazol
C002979	-0.153035	0.65027	0.820404	selenomethylselenocysteine
C042577	-0.190779	0.65087	0.820582	diallyl trisulfide
D011241	-0.0151413	0.65147	0.82076	Prednisone
D008779	-0.0607914	0.652869	0.821945	Methylthiouracil
C024631	-0.0892473	0.653469	0.822121	pyrvinium
D000661	-0.223328	0.653869	0.822046	Amphetamine
D002719	-0.112659	0.653869	0.821469	Chlormethiazole
D013852	-0.0824653	0.656869	0.824658	Thiotepa
C028337	-0.020633	0.657069	0.824331	cadmium telluride
D008797	-0.064399	0.657269	0.824004	Metyrapone
C077793	-0.019384	0.659268	0.825932	candesartan cilexetil
C054597	-0.0182709	0.659468	0.825604	garcinol
D010693	-0.0181653	0.660468	0.826278	Phloretin
D011791	-0.0742563	0.661868	0.82745	Quartz
C067713	-0.121971	0.663667	0.829121	lactacystin
D011280	-0.108009	0.664867	0.83004	Pregnanolone
C473711	-0.138726	0.665667	0.830459	Chir 99021
D014112	-0.0883501	0.669266	0.834367	Toxaphene
C017967	-0.0579838	0.669466	0.834035	W 7
C098546	-0.0559918	0.671066	0.835447	ethyl tert-butyl ether
C021296	-0.0195444	0.674465	0.839095	2-ethoxyethanol
D003630	-0.207983	0.676665	0.841246	Daunorubicin
C022990	-0.117046	0.680464	0.845382	chromic chloride
D009828	-0.0593919	0.680664	0.845043	Oleanolic Acid
C097284	-0.126589	0.681264	0.845202	manganese(III)-tetrakis(4-benzoic acid)porphyrin
C580599	-0.0324803	0.685663	0.85007	6-OH-BDE-47
D009525	-0.053893	0.688862	0.853445	Niacin
C027185	-0.0475445	0.689062	0.853102	indirubin
C058346	-0.0886151	0.691462	0.855481	N-(4-methoxyphenyl)retinamide
D020030	-0.0368231	0.693661	0.857609	Nitric Oxide Donors
D002725	-0.0597078	0.694261	0.857758	Chloroform
C036567	-0.0667171	0.694661	0.85766	perfluorodecanoic acid
C522973	-0.0358942	0.696461	0.859288	PI103
D010665	-0.0954462	0.69906	0.861901	Phenylpropanolamine
C027561	-0.212636	0.69966	0.862047	butylbenzyl phthalate
C464485	-0.099899	0.702859	0.865393	acetamiprid
D002084	-0.298503	0.703259	0.86529	Butylated Hydroxytoluene
D014867	-0.109784	0.704059	0.865678	Water
D064730	-0.316242	0.704259	0.865329	Dexrazoxane
D012436	-0.168594	0.704659	0.865227	S-Adenosylmethionine
D005273	-0.155655	0.708658	0.86954	Fenbendazole
C033094	-0.120153	0.711658	0.872622	perfluorobutyric acid
C024352	-0.109404	0.712657	0.873249	fludarabine
D002248	-0.14899	0.713057	0.873141	Carbon Monoxide
C052659	-0.0663047	0.717257	0.877683	gambogic acid
C034939	-0.0198702	0.718056	0.878061	cadmium sulfide
C031375	-0.107573	0.719256	0.878927	pepstatin
D001397	-0.128131	0.719256	0.878327	Azoxymethane
C004471	-0.0734024	0.721456	0.880412	allyl isothiocyanate
D012965	-0.162314	0.723655	0.882494	Sodium Chloride
D000077157	-0.119078	0.724855	0.883355	Sorafenib
D008911	-0.228977	0.729254	0.888111	Minocycline
C521334	-0.0504978	0.729854	0.888237	5-(4-dimethylaminobenzoyl)-aminovaleric acid hydroxamate
D014268	-0.0779387	0.730854	0.888849	Trifluoperazine
D003622	-0.0525435	0.732054	0.889704	Dapsone
D005620	-0.16587	0.732054	0.8891	Freund's Adjuvant
C063509	-0.060885	0.733253	0.889953	N-(2-(4-bromocinnamylamino)ethyl)-5-isoquinolinesulfonamide
D016650	-0.0978702	0.733453	0.889592	Fluorescein-5-isothiocyanate
C001654	-0.0723927	0.734253	0.889959	hyperforin
D003981	-0.066631	0.734453	0.889598	Diazoxide
C066851	-0.101113	0.735453	0.890207	mithramycin A
D000077213	-0.0786175	0.736653	0.891056	Lamotrigine
C003001	-0.0495217	0.737852	0.891904	7-ketocholesterol
D003348	-0.0989562	0.738052	0.891543	Cortisone
D010656	-0.659494	0.739652	0.892873	Phenylephrine
C101815	-0.0642093	0.741052	0.893959	perfluoro-n-heptanoic acid
D007200	-0.0608704	0.741452	0.893839	Indican
D008277	-0.0938087	0.742651	0.894682	Magnesium Oxide
C050510	-0.111176	0.743251	0.894803	arsenic trichloride
C065250	-0.0408916	0.745851	0.897328	4-hydroxy-equilenin
C016151	-0.44783	0.747451	0.898648	tinuvin
D055768	-0.11062	0.74845	0.899246	Halogenated Diphenyl Ethers
D005938	-0.0272512	0.74865	0.898883	Glucocorticoids
D001152	-0.1502	0.74885	0.89852	Arsenicals
D014107	-0.0364724	0.74965	0.898877	Tosyllysine Chloromethyl Ketone
C041512	-0.115885	0.75025	0.898993	benzo(b)fluorene
C037565	-0.0322629	0.75045	0.898631	terbutylazine
C028009	-0.0574072	0.753449	0.901619	diallyl disulfide
C005466	-0.0647127	0.758448	0.906995	ursolic acid
D014204	-0.0451783	0.761448	0.909973	Trenbolone Acetate
C103712	-0.0476405	0.762448	0.91056	benzyloxycarbonyl-valyl-alanyl-aspartyl-fluoromethane
D002185	-0.415649	0.764847	0.912816	Cannabidiol
D014639	-0.0835467	0.765647	0.913162	Vanadium
D012603	-0.100365	0.766847	0.913983	Scopoletin
D015636	-0.0223506	0.767447	0.914089	Magnesium Chloride
D018170	-0.0435402	0.768446	0.914671	Sumatriptan
D044950	-0.130333	0.771046	0.917155	Flavanones
C033205	-0.073992	0.776645	0.923201	propamocarb
C005498	-0.102944	0.777445	0.923538	magnolol
C121465	-0.106211	0.777844	0.9234	6-methyl-2-(phenylethynyl)pyridine
C107676	-0.0705488	0.779444	0.924685	deguelin
C031285	-0.0413604	0.780244	0.925021	3-xylene
D008244	-0.0250196	0.780844	0.925119	Lysophosphatidylcholines
C108475	-0.132644	0.783043	0.927111	pitavastatin
C033069	-0.144082	0.784043	0.927681	methyl salicylate
D000068298	-0.106544	0.786643	0.930141	Fluticasone
C120099	-0.0809935	0.787842	0.930945	GW 1929
C012351	-0.0150312	0.791442	0.93458	HT-2 toxin
C011512	-0.0448123	0.791842	0.934436	alpha-naphthoflavone
D000078330	-0.0218807	0.794441	0.936885	Oxcarbazepine
C005445	-0.0161275	0.795641	0.937682	triphenyl phosphate
C029955	-0.0863372	0.79864	0.940597	2-nitrotoluene
D009578	-0.0671695	0.80024	0.941861	Nitrobenzenes
C085746	-0.0323143	0.80084	0.941948	rottlerin
D008730	-0.0406621	0.80104	0.941564	Methoxsalen
D007975	-0.096964	0.80244	0.94259	Leukotriene B4
C051140	-0.0702663	0.802639	0.942206	iron(II)-ascorbic acid complex
C484027	-0.0467946	0.803839	0.942996	oligofectamine
D017974	-0.162021	0.804039	0.942612	Uranium Compounds
D014266	-0.455188	0.804439	0.942463	Trientine
C003585	-0.0578834	0.806239	0.943954	22-hydroxycholesterol
D005411	-0.681649	0.806839	0.944038	Flame Retardants
C026105	-0.256839	0.807638	0.944356	butylidenephthalide
C033674	-0.0676991	0.810638	0.947244	benazol P
C044946	-0.0476703	0.811638	0.947794	benazepril
C032668	-0.561766	0.811838	0.947409	1-nitropyrene
C060728	-0.134946	0.812038	0.947024	cobalt oxide
C515055	-0.0825618	0.812038	0.946407	darinaparsin
C014036	-0.030495	0.812637	0.94649	4-hydroxyestradiol
D002038	-0.0933134	0.815437	0.949132	Bungarotoxins
D008926	-0.161055	0.815837	0.948981	Plicamycin
C026114	-0.171474	0.816037	0.948596	2-xylene
C538809	-0.0719535	0.821236	0.95402	sodium pentaborate
C105686	-0.0793562	0.821636	0.953865	SU 5402
C410958	-0.205988	0.821836	0.953479	sauchinone
D000077152	-0.0225443	0.823635	0.954947	Olanzapine
D006854	-0.162916	0.824035	0.954792	Hydrocortisone
C479072	-0.140353	0.825235	0.955563	delta-tocopherol
C016276	-0.188678	0.828634	0.958879	8-bromocyclic GMP
D010712	-0.038243	0.831234	0.961265	Phosphatidic Acids
C045345	-0.0563359	0.833233	0.962955	gastrodin
C114438	-0.178485	0.833233	0.962333	NA
C058120	-0.109093	0.837233	0.966328	cordycepin
D000527	-0.0994944	0.838232	0.966859	Alprostadil
D000077584	-0.127276	0.839432	0.967619	2-Methoxyestradiol
C110630	-0.0935026	0.840432	0.968147	SR 144528
C009438	-0.0572513	0.840632	0.967754	tetrandrine
C008548	-0.108499	0.842232	0.968973	morin
C020711	-0.121438	0.842631	0.96881	beryllium sulfate
D002772	-0.0483397	0.843831	0.969566	Cholera Toxin
C081565	-0.065067	0.845031	0.970321	arachidonyltrifluoromethane
C010615	-0.146333	0.845431	0.970158	Nonidet P-40
D017311	-0.0920743	0.847231	0.9716	Amlodipine
D000806	-0.0989831	0.84963	0.973727	Angiotensin-Converting Enzyme Inhibitors
C034786	-0.0277091	0.85103	0.974707	bis(4-hydroxycinnamoyl)methane
C119620	-0.126294	0.85143	0.974541	kenpaullone
C519885	-0.103356	0.85163	0.974147	WP1066
D013213	-0.0266826	0.85203	0.973981	Starch
C027113	-0.0936308	0.853029	0.974502	chrysophanic acid
C584865	-0.0558153	0.855429	0.976619	perfluorononanoic acid
C482205	-0.0674521	0.855829	0.976453	nutlin 3
C473027	-0.155945	0.856429	0.976514	GW 3965
D005278	-0.13936	0.856829	0.976348	Fenitrothion
D016285	-0.0196977	0.856829	0.975727	Iloprost
C103280	-0.0909168	0.857828	0.976244	goniothalamin
D009840	-0.185634	0.858228	0.976078	Oligomycins
C028904	-0.383957	0.859028	0.976367	isoproturon
C004218	-0.139952	0.859828	0.976655	tylophorine
C015380	-0.0467279	0.860228	0.97649	neoechinulin
D010121	-0.163886	0.860228	0.975871	Oxytocin
C048324	-0.113139	0.860428	0.975479	abamectin
C034912	-0.0330618	0.860628	0.975088	puag-haad
C064176	-0.11694	0.861828	0.975829	alpha-viniferin
C006794	-0.112579	0.863827	0.977474	brevianamide A
D019469	-0.0315598	0.864427	0.977535	Indinavir
D019289	-0.0231719	0.869226	0.982341	Pyruvic Acid
D010833	-0.0264894	0.872426	0.985334	Phytic Acid
C432503	-0.030497	0.872625	0.984938	licarin A
D000936	-0.0461029	0.874825	0.986798	Antigen-Antibody Complex
D016578	-0.0404474	0.875225	0.986627	Crack Cocaine
D003958	-0.114969	0.878224	0.989385	Diamide
D001514	-0.152098	0.880424	0.991239	Bee Venoms
D009543	-0.144065	0.880824	0.991065	Nifedipine
C580598	-0.101901	0.881424	0.991117	5-OH-BDE-47
D002996	-0.0688551	0.882623	0.991843	Clomiphene
D048271	-0.119383	0.885823	0.994813	Chitosan
C449302	-0.019789	0.887023	0.995535	GW 6471
C488583	-0.0473945	0.887622	0.995584	Clostridium difficile lethal toxin B
D015029	-0.039309	0.887822	0.995184	Zeranol
C000541	-0.0188109	0.888422	0.995233	cyclopamine
D000068299	-0.0851936	0.889222	0.995506	Salmeterol Xinafoate
D003620	-0.0417342	0.893421	0.999581	Dantrolene
C027744	-0.0874165	0.894021	0.999627	S-methylisothiopseudouronium
C585004	-0.125867	0.894421	0.99945	2-monochloropropanediol
D000077270	-0.121728	0.896821	1.00151	Exenatide
C028025	-0.0980725	0.89842	1.00267	protoporphyrin IX
C013638	-0.0719279	0.89862	1.00226	paeonol
C531249	-0.136554	0.89982	1.00298	Poly(amidoamine)
D014108	-0.0615788	0.89982	1.00235	Tosylphenylalanyl Chloromethyl Ketone
C044563	-0.0357148	0.90102	1.00306	24-hydroxycholesterol
C030141	-0.0673663	0.90202	1.00355	taurine-ursodeoxycholate conjugate
C058819	-0.140308	0.90202	1.00293	calphostin C
D017308	-0.156473	0.90242	1.00275	Etodolac
C049985	-0.0641631	0.903219	1.00302	staurosporine aglycone
D002217	-0.0452743	0.903219	1.00239	Carbachol
C469298	-0.0547248	0.905619	1.00443	CEP-11004
D018967	-0.0170821	0.905619	1.00381	Risperidone
C540383	-0.0277111	0.905819	1.00341	INCB018424
D006221	-0.12154	0.906019	1.00301	Halothane
D015230	-0.161974	0.911218	1.00814	Prostaglandin D2
D000728	-0.222746	0.911418	1.00774	Androgens
C448659	-0.214919	0.912018	1.00778	17-(dimethylaminoethylamino)-17-demethoxygeldanamycin
D007505	-0.247552	0.912018	1.00716	Iron-Dextran Complex
D006877	-0.0395896	0.913617	1.0083	Hydroxamic Acids
C046905	-0.048459	0.913817	1.0079	glucosamine 6-O-sulfate
C014655	-0.104139	0.915017	1.0086	methamidophos
C060988	-0.127316	0.917017	1.01019	baohuoside I
C030517	-0.0172044	0.917217	1.00978	myxothiazol
D020366	-0.0442577	0.919016	1.01114	Methylmethacrylate
D019804	-0.0264142	0.919416	1.01096	Mesalamine
C496401	-0.0721907	0.920016	1.011	N-((3-(aminomethyl)phenyl)methyl)ethanimidamide
D020358	-0.0686376	0.920616	1.01104	Sodium Cholate
C025474	-0.14396	0.921816	1.01174	rebaudioside A
C458508	-0.107648	0.923215	1.01265	T 0070907
D037342	-0.0523949	0.925815	1.01488	Pertussis Toxin
C008088	-0.0635283	0.926015	1.01448	alfacalcidol
C090937	-0.109135	0.926215	1.01407	3-(5'-hydroxymethyl-2'-furyl)-1-benzylindazole
C541528	-0.157056	0.926415	1.01367	licochalcone B
C025164	-0.0518004	0.928214	1.01502	fucoxanthin
D000077405	-0.191087	0.928814	1.01506	Irbesartan
C544471	-0.12489	0.929014	1.01466	5-hydroxythalidomide
D024504	-0.0438582	0.930414	1.01556	gamma-Tocopherol
C025314	-0.0920992	0.931014	1.0156	ferric citrate
C058176	-0.186188	0.931414	1.01542	5-nitro-2-(3-phenylpropylamino)benzoic acid
D009661	-0.109671	0.931414	1.0148	Nortriptyline
C436526	-0.0932648	0.931814	1.01462	EUK-189
C046627	-0.0421431	0.933013	1.0153	osthol
C574123	-0.21316	0.935213	1.01708	walrycin A
C072553	-1.14496	0.935613	1.0169	benzyloxycarbonylleucyl-leucyl-leucine aldehyde
C102148	-0.0421224	0.935813	1.0165	nitroaspirin
D013498	-0.105503	0.936813	1.01696	Suramin
D000534	-0.0726987	0.937213	1.01678	Alum Compounds
D010622	-0.18161	0.937413	1.01638	Phencyclidine
C515005	-0.187348	0.938412	1.01685	ganoderic acid A
D017965	-0.0806004	0.939812	1.01775	gamma-Linolenic Acid
C009900	-0.073861	0.940012	1.01735	lipoteichoic acid
C038541	-0.0790692	0.940412	1.01717	N-benzyloxycarbonylprolylprolinal
C490266	-0.0598363	0.941012	1.0172	neoechinulin A
D014508	-0.0587808	0.941212	1.0168	Urea
D000077402	-0.0773021	0.942012	1.01705	Pantoprazole
C076715	-0.0911237	0.942611	1.01709	pervanadate
C046760	-0.135293	0.945211	1.01928	15-acetyldeoxynivalenol
C453899	-0.0161502	0.945211	1.01866	GW 7647
C499366	-0.0336585	0.945211	1.01805	Active Hexose Correlated Compound
C557933	-0.246789	0.946011	1.0183	AMG 837
C052064	-0.12485	0.946211	1.0179	astragaloside A
C501277	-0.0181173	0.946411	1.01751	Mangifera indica extract
C031183	-0.151725	0.947011	1.01754	stearic acid
D013726	-0.0962519	0.947011	1.01693	Terbutaline
D008825	-0.192987	0.94761	1.01696	Miconazole
D000420	-0.185401	0.94781	1.01657	Albuterol
C024555	-0.0735333	0.94841	1.0166	ferric chloride
C096920	-0.131941	0.94881	1.01642	AGN 193109
D000677	-0.046308	0.94881	1.01581	Amsacrine
C051122	-0.0464873	0.94941	1.01585	wedelolactone
C437683	-0.226395	0.94981	1.01567	motexafin gadolinium
C009684	-0.172538	0.95001	1.01527	withaferin A
C011907	-0.171041	0.95141	1.01616	melamine
C100058	-0.151769	0.95221	1.01641	vanillin
C428725	-0.0847752	0.95221	1.0158	pyridaben
D000068557	-0.144221	0.95241	1.01541	Olmesartan Medoxomil
D002351	-0.0648908	0.953009	1.01545	Carrageenan
C054634	-0.0206078	0.953209	1.01505	methyllycaconitine
C062876	-0.171352	0.953209	1.01445	cetrorelix
C412373	-0.0161012	0.953609	1.01427	AG 1879
D012964	-0.0785983	0.953609	1.01367	Sodium
D001262	-0.12046	0.955009	1.01456	Atenolol
C487513	-0.161949	0.957009	1.01608	NSC 23766
D010646	-0.212974	0.957209	1.01569	Phentolamine
D010653	-0.112028	0.957608	1.01551	Phenylbutazone
D055549	-0.137529	0.957608	1.01491	Volatile Organic Compounds
D000181	-0.238602	0.958008	1.01473	Acrylonitrile
D020910	-0.108281	0.958008	1.01413	Ketorolac
C479979	-0.201206	0.958208	1.01374	GW0742
D019810	-0.104599	0.958808	1.01378	Sodium Azide
C080043	-0.0809161	0.959008	1.01339	hexyl cinnamic aldehyde
D000077235	-0.195711	0.959608	1.01342	Vinorelbine
D009844	-0.186004	0.959608	1.01283	Oligosaccharides
D005907	-0.0943045	0.959808	1.01244	Gliclazide
C052387	-0.1794	0.960008	1.01205	cocoa butter
C490166	-0.160488	0.960808	1.0123	1-(4-methoxyphenyl)piperazine
D019345	-0.522069	0.960808	1.0117	Zinc Acetate
C024713	-0.152171	0.961808	1.01216	n-tetradecane
D019817	-0.0845696	0.963007	1.01283	Benzoic Acid
C034343	-0.0418532	0.963407	1.01265	4-aminobenzhydrazide
C031238	-0.0920879	0.963807	1.01248	zinc sulfide
D010457	-0.0419823	0.965207	1.01335	Peptidoglycan
C106538	-0.0155656	0.965607	1.01318	abacavir
D002246	-0.168307	0.965807	1.0128	Carbon Disulfide
C066471	-0.183738	0.966007	1.01241	NCS 382
D014199	-0.109332	0.966007	1.01182	Trehalose
D006072	-0.141875	0.967007	1.01227	Gossypol
C057222	-0.0749637	0.967207	1.01189	neferine
C034613	-0.363842	0.967407	1.01151	triacsin C
C409722	-0.158618	0.968606	1.01217	hexaconazole
D007840	-0.189674	0.968606	1.01158	Latex
C015358	-0.115111	0.969006	1.01141	methylparaben
D011435	-0.0578469	0.969606	1.01144	Propyl Gallate
D002211	-0.901329	0.970006	1.01127	Capsaicin
C064769	-0.144826	0.970206	1.01089	N-acetylsphingosine
C096900	-0.223281	0.970406	1.01051	thrombin receptor-activating peptide SFLLRNPNDKY
C082164	-0.154848	0.970606	1.01013	4-methoxycinnamate methyl ester
C019264	-0.0965634	0.971006	1.00996	avermectin
C097367	-0.067334	0.971206	1.00958	ginsenoside Rg3
C006972	-0.153489	0.972206	1.01003	chloroacetic acid
D008751	-0.0762528	0.972605	1.00986	Methylene Blue
D002701	-0.112129	0.974005	1.01073	Chloramphenicol
D009240	-0.104329	0.974005	1.01014	N-Formylmethionine Leucyl-Phenylalanine
C014026	-0.297786	0.974205	1.00976	hexamethylene bisacetamide
C073316	-0.209028	0.974805	1.0098	carvacrol
D003975	-0.163875	0.975005	1.00942	Diazepam
C070571	-0.0546884	0.975405	1.00925	ML 7
D003436	-0.199863	0.975605	1.00888	Croton Oil
D045542	-0.184079	0.975605	1.00829	PQQ Cofactor
C533894	-0.164266	0.976205	1.00833	LG 100815
D052203	-0.0614073	0.976605	1.00816	Ferrosoferric Oxide
C495817	-0.140056	0.977005	1.00799	CC-8490
D000077182	-0.116146	0.977005	1.00741	Polylactic Acid-Polyglycolic Acid Copolymer
D014992	-0.320178	0.977005	1.00683	Xylenes
D017374	-0.203034	0.977005	1.00625	Paroxetine
C025463	-0.238545	0.977405	1.00609	sulindac sulfone
D019840	-0.0530311	0.978204	1.00633	2-Propanol
C433928	-0.0399397	0.978604	1.00616	EUK-134
D014502	-0.113602	0.979804	1.00682	Uranyl Nitrate
D000641	-0.148499	0.980404	1.00686	Ammonia
D006851	-0.125187	0.981004	1.00689	Hydrochloric Acid
C496827	-0.0628033	0.981404	1.00673	salubrinal
C116926	-0.125294	0.981604	1.00635	rofecoxib
C004999	-0.114944	0.982004	1.00619	ferulic acid
D007660	-0.13103	0.982004	1.00561	Ketoprofen
D012172	-0.239815	0.982204	1.00524	Retinaldehyde
C093875	-0.161205	0.983003	1.00548	montelukast
D000493	-0.0495063	0.983003	1.00491	Allopurinol
D002809	-0.214157	0.984403	1.00577	Chondroitin Sulfates
D000077333	-0.198437	0.985203	1.00601	Telmisartan
D007510	-0.0828409	0.985203	1.00544	Isatin
C029036	-0.209623	0.985403	1.00507	crocin
D003374	-0.0257365	0.985603	1.0047	Coumarins
D010758	-0.271105	0.986403	1.00494	Phosphorus
C029310	-0.0204952	0.987003	1.00498	lard
D000432	-0.107755	0.987602	1.00502	Methanol
C035988	-0.167787	0.988202	1.00506	procymidone
D015112	-0.0991181	0.988602	1.00489	4-Nitroquinoline-1-oxide
D000077144	-0.0231785	0.988802	1.00452	Clopidogrel
C467566	-0.0281054	0.990602	1.00578	pomalidomide
D002726	-0.138622	0.990602	1.00521	Chlorogenic Acid
C044361	-0.238212	0.991002	1.00505	M-VAC protocol
C473484	-0.317453	0.991402	1.00488	4-(2-bromo-6-pyrrolidin-1-ylpyridine-4-sulfonyl)phenylamine
C488333	-0.317453	0.991402	1.00431	Ro 65-7199
C525422	-0.148907	0.991402	1.00375	SRT1720
D001548	-0.44354	0.991402	1.00318	Benzalkonium Compounds
C018620	-0.0902396	0.991802	1.00301	oleoresins
C439060	-0.070623	0.992202	1.00285	sirtinol
D019855	-0.11143	0.992202	1.00229	Ethylene Glycol
C074269	-0.28746	0.993001	1.00253	Sunphenon
D011239	-0.183388	0.993001	1.00196	Prednisolone
C030957	-0.145304	0.993201	1.0016	methylmercury II
C013531	-0.0371996	0.994201	1.00204	ferric ammonium citrate
C094503	-0.190014	0.995001	1.00228	glyceryl 2-arachidonate
D000077484	-0.179176	0.995001	1.00172	Vemurafenib
D015725	-0.150436	0.995601	1.00176	Fluconazole
C002202	-0.224294	0.996801	1.0024	4-oxoretinoic acid
D017373	-0.139984	0.996801	1.00184	Cyproterone Acetate
D020280	-0.0937564	0.996801	1.00128	Sertraline
D008315	-0.173475	0.9976	1.00152	Malondialdehyde
C028521	-0.0795608	0.9984	1.00176	lanthanum chloride
C443641	-0.675166	0.9988	1.0016	poly(propyleneimine)
C541923	-1.21987	0.999	1.00124	sandostatinLAR
C515564	-1.17838	0.9992	1.00088	bromovanin
D003010	-0.0244004	0.9992	1.00032	Clorgyline
C026690	-3.02578	0.9998	1.00036	cerous chloride
C017557	-2.03029	1	1	nickel subsulfide
