# Supplementary material for: Identifying chemicals associated with irritable bowel syndrome by integrating a transcriptome-wide association study with chemical-gene-interaction analysis
Source: PLoS One. 2026 Feb 3;21(2):e0340666. doi: 10.1371/journal.pone.0340666 (PMC12867268; doi:10.1371/journal.pone.0340666)
Supplement: S1 File — Supplementary information 1: Transcriptome-Wide association study results of irritable bowel syndrome. Supplementary information 2: Chemical-Gene-Interaction analysis resluts of the transcriptome-wide association study identified genes. (ZIP) [file pone.0340666.s001.zip › Supplementary Information 1.xlsx]

## Sheet: Sheet1
PANEL	FILE	ID	CHR	P0	P1	HSQ	BEST.GWAS.ID	BEST.GWAS.Z	EQTL.ID	EQTL.R2	EQTL.Z	EQTL.GWAS.Z	NSNP	NWGT	MODEL	MODELCV.R2	MODELCV.PV	TWAS.Z	TWAS.P	FDR
Colon_Transverse	./WEIGHTS//Colon_Transverse/Colon_Transverse.ENSG00000247416.2.wgt.RDat	RP11-629G13.1	11	112830002	112834182	0.135	rs7105462	5.53	rs7108081	0.0402	-4.12	5.253	552	1	top1	0.04	0.00094	-5.253	1.5e-07	0.00078795
Small_Intestine_Terminal_Ileum	./WEIGHTS//Small_Intestine_Terminal_Ileum/Small_Intestine_Terminal_Ileum.ENSG00000169313.9.wgt.RDat	P2RY12	3	151055168	151102600	0.2244	rs9855202	-4.79	rs3821665	0.011417	3.32	-2.886	500	500	blup	0.065	0.0028	-4.66181	3.13e-06	0.00889546
Colon_Sigmoid	./WEIGHTS//Colon_Sigmoid/Colon_Sigmoid.ENSG00000204525.10.wgt.RDat	HLA-C	6	31236526	31239882	0.5778	rs2523590	4.42	rs2523578	0.276	7.58	-4.397	207	9	lasso	0.35	1.1e-20	-4.56788	4.93e-06	0.00594681
NA	./WEIGHTS//YFS.BLOOD.RNAARR/YFS.MPHOSPH9.wgt.RDat	MPHOSPH9	12	123636867	123728561	0.04725	rs1969354	-4.79	rs1106240	0.0729	9.87	-4.265	315	31	enet	0.074	3.7e-23	-4.41743	9.99e-06	0.0233466
Small_Intestine_Terminal_Ileum	./WEIGHTS//Small_Intestine_Terminal_Ileum/Small_Intestine_Terminal_Ileum.ENSG00000272360.1.wgt.RDat	RP11-359I18.5	3	58476557	58477018	0.2173	rs11130633	4.04	rs4681686	0.066109	-4.63	3.561	420	14	enet	0.15	4.7e-06	-4.26192	2.03e-05	0.0144231
Small_Intestine_Terminal_Ileum	./WEIGHTS//Small_Intestine_Terminal_Ileum/Small_Intestine_Terminal_Ileum.ENSG00000150967.13.wgt.RDat	ABCB9	12	123405498	123466117	0.203	rs1969354	-4.79	rs7296418	0.23	5.38	-4.254	320	1	top1	0.23	1.6e-08	-4.254	2.1e-05	0.0119364
Colon_Transverse	./WEIGHTS//Colon_Transverse/Colon_Transverse.ENSG00000150967.13.wgt.RDat	ABCB9	12	123405498	123466117	0.0908	rs1969354	-4.79	rs1727307	0.087478	5.51	-4.254	320	1	top1	0.087	1.5e-06	-4.254	2.1e-05	0.0220626
Small_Intestine_Terminal_Ileum	./WEIGHTS//Small_Intestine_Terminal_Ileum/Small_Intestine_Terminal_Ileum.ENSG00000185664.10.wgt.RDat	PMEL	12	56347889	56367101	0.451	rs3213122	-4.3	rs2069391	0.232	5.46	-4.215	291	1	top1	0.23	1.3e-08	-4.215	2.5e-05	0.0118417
Colon_Transverse	./WEIGHTS//Colon_Transverse/Colon_Transverse.ENSG00000185664.10.wgt.RDat	PMEL	12	56347889	56367101	0.2491	rs3213122	-4.3	rs2069391	0.227739	7.71	-4.215	293	1	top1	0.23	1.5e-15	-4.215	2.5e-05	0.0187607
NA	./WEIGHTS//YFS.BLOOD.RNAARR/YFS.PCCB.wgt.RDat	PCCB	3	135969148	136056738	0.12637	rs6802702	-4.29	rs556788	0.202	16.06	-3.987	303	9	lasso	0.2	1.3e-64	-4.01182	6.03e-05	0.0469737
Small_Intestine_Terminal_Ileum	./WEIGHTS//Small_Intestine_Terminal_Ileum/Small_Intestine_Terminal_Ileum.ENSG00000272221.1.wgt.RDat	XXbac-BPG181B23.7	6	31362066	31363272	0.546	rs2523590	4.42	rs2263316	0.0174	3.96	-1.935	240	31	enet	0.18	9.1e-07	-3.8886	0.000101	0.0318936
Small_Intestine_Terminal_Ileum	./WEIGHTS//Small_Intestine_Terminal_Ileum/Small_Intestine_Terminal_Ileum.ENSG00000204516.5.wgt.RDat	MICB	6	31462658	31478901	0.305	rs2523590	4.42	rs3828917	0.07946	-4.02	3.382	277	7	lasso	0.13	2.9e-05	-3.8443	0.000121	0.0343882
Small_Intestine_Terminal_Ileum	./WEIGHTS//Small_Intestine_Terminal_Ileum/Small_Intestine_Terminal_Ileum.ENSG00000072756.12.wgt.RDat	TRNT1	3	3168600	3190917	0.3253	rs7624992	4.14	rs3762760	0.113786	4.52	3.624	817	1	top1	0.11	9.1e-05	3.624	0.00029	0.0633985
Small_Intestine_Terminal_Ileum	./WEIGHTS//Small_Intestine_Terminal_Ileum/Small_Intestine_Terminal_Ileum.ENSG00000153558.9.wgt.RDat	FBXL2	3	33318517	33445154	0.2102	rs4678615	-3.58	rs9830766	0.055219	4.13	2.732	345	345	blup	0.098	0.00027	3.61749	0.000297	0.060291
Small_Intestine_Terminal_Ileum	./WEIGHTS//Small_Intestine_Terminal_Ileum/Small_Intestine_Terminal_Ileum.ENSG00000259015.1.wgt.RDat	RP11-109N23.6	14	73427303	73428701	0.1801	rs2806039	3.77	rs165932	0.05317	-4.11	-3.643	451	19	enet	0.15	6e-06	3.43709	0.000588	0.111406
Small_Intestine_Terminal_Ileum	./WEIGHTS//Small_Intestine_Terminal_Ileum/Small_Intestine_Terminal_Ileum.ENSG00000152061.17.wgt.RDat	RABGAP1L	1	174128548	174964445	0.2453	rs1951626	-3.423	rs4652234	0.067939	4.3	-2.366	277	277	blup	0.1	0.0002	-3.43151	0.0006	0.106575
Small_Intestine_Terminal_Ileum	./WEIGHTS//Small_Intestine_Terminal_Ileum/Small_Intestine_Terminal_Ileum.ENSG00000119599.12.wgt.RDat	DCAF4	14	73393040	73426411	0.2521	rs2806039	3.77	rs165932	0.0644	-4.68	-3.643	466	6	lasso	0.15	9.2e-06	3.35933	0.000781	0.130565
Small_Intestine_Terminal_Ileum	./WEIGHTS//Small_Intestine_Terminal_Ileum/Small_Intestine_Terminal_Ileum.ENSG00000137411.12.wgt.RDat	VARS2	6	30881982	30894236	0.222	rs2523590	4.42	rs3130557	0.03055	-4.06	-2.457	95	95	blup	0.076	0.0013	3.357	0.000788	0.124416
Small_Intestine_Terminal_Ileum	./WEIGHTS//Small_Intestine_Terminal_Ileum/Small_Intestine_Terminal_Ileum.ENSG00000186470.9.wgt.RDat	BTN3A2	6	26365387	26378546	0.485	rs603089	-4.08	rs9366653	0.29523	-6.71	-3.195	557	16	lasso	0.36	2.5e-13	3.3238	0.000888	0.132826
Small_Intestine_Terminal_Ileum	./WEIGHTS//Small_Intestine_Terminal_Ileum/Small_Intestine_Terminal_Ileum.ENSG00000100147.9.wgt.RDat	CCDC134	22	42196683	42222303	0.129	rs2024566	4.4	rs2281331	0.05972	-4.03	-3.138	320	3	lasso	0.066	0.0026	3.2491	0.00116	0.164836
Small_Intestine_Terminal_Ileum	./WEIGHTS//Small_Intestine_Terminal_Ileum/Small_Intestine_Terminal_Ileum.ENSG00000204525.10.wgt.RDat	HLA-C	6	31236526	31239882	0.293	rs2523590	4.42	rs1265098	0.04266	-4.34	0.0409	205	204	blup	0.054	0.0059	-3.1964	0.00139	0.188113
Small_Intestine_Terminal_Ileum	./WEIGHTS//Small_Intestine_Terminal_Ileum/Small_Intestine_Terminal_Ileum.ENSG00000196126.6.wgt.RDat	HLA-DRB1	6	32546546	32557625	0.31	rs429150	-4.72	rs28366298	0.16575	-4.93	3.1848	233	1	top1	0.17	2.1e-06	-3.1848	0.00145	0.187314
Small_Intestine_Terminal_Ileum	./WEIGHTS//Small_Intestine_Terminal_Ileum/Small_Intestine_Terminal_Ileum.ENSG00000187848.8.wgt.RDat	P2RX2	12	133195366	133198972	0.127	rs5744944	-3.29	rs10781630	0.0223	-3.76	-2.938	228	228	blup	0.036	0.021	3.18002	0.00147	0.181641
Small_Intestine_Terminal_Ileum	./WEIGHTS//Small_Intestine_Terminal_Ileum/Small_Intestine_Terminal_Ileum.ENSG00000106686.12.wgt.RDat	SPATA6L	9	4553386	4666674	0.393	rs7870823	3.93	rs10758642	0.070695	4.5	2.841	686	6	lasso	0.14	1.2e-05	3.141	0.00168	0.19894
Small_Intestine_Terminal_Ileum	./WEIGHTS//Small_Intestine_Terminal_Ileum/Small_Intestine_Terminal_Ileum.ENSG00000231852.2.wgt.RDat	CYP21A2	6	32006042	32009447	0.248	rs429150	-4.72	rs1048709	0.13791	-4.71	-3.527	188	28	enet	0.14	1.6e-05	3.1093	0.00188	0.213718
Small_Intestine_Terminal_Ileum	./WEIGHTS//Small_Intestine_Terminal_Ileum/Small_Intestine_Terminal_Ileum.ENSG00000198933.5.wgt.RDat	TBKBP1	17	45771447	45789416	0.2836	rs9914653	3.83	rs8078309	0.166567	5.62	3.09	411	1	top1	0.17	2e-06	3.09	0.002	0.218615
Small_Intestine_Terminal_Ileum	./WEIGHTS//Small_Intestine_Terminal_Ileum/Small_Intestine_Terminal_Ileum.ENSG00000196735.7.wgt.RDat	HLA-DQA1	6	32595956	32611429	0.384	rs532098	3.35	rs28366298	0.2264	-5.37	3.0691	214	1	top1	0.23	2.1e-08	-3.0691	0.00215	0.226307
Small_Intestine_Terminal_Ileum	./WEIGHTS//Small_Intestine_Terminal_Ileum/Small_Intestine_Terminal_Ileum.ENSG00000172543.3.wgt.RDat	CTSW	11	65647280	65651212	0.711	rs603509	-4.15	rs10791830	0.473319	-7.45	3.062	350	1	top1	0.47	1.7e-18	-3.062	0.0022	0.2233
Small_Intestine_Terminal_Ileum	./WEIGHTS//Small_Intestine_Terminal_Ileum/Small_Intestine_Terminal_Ileum.ENSG00000125871.9.wgt.RDat	MGME1	20	17949624	17971765	0.533	rs11697158	3.35	rs3736771	0.28995	-6.63	3.062	567	1	top1	0.29	1.1e-10	-3.062	0.0022	0.2156
Small_Intestine_Terminal_Ileum	./WEIGHTS//Small_Intestine_Terminal_Ileum/Small_Intestine_Terminal_Ileum.ENSG00000204351.7.wgt.RDat	SKIV2L	6	31926888	31937532	0.57	rs429150	-4.72	rs391165	0.25661	6.59	2.59	221	12	lasso	0.28	3.6e-10	3.0551	0.00225	0.21315
Small_Intestine_Terminal_Ileum	./WEIGHTS//Small_Intestine_Terminal_Ileum/Small_Intestine_Terminal_Ileum.ENSG00000271780.1.wgt.RDat	RP11-1017G21.5	14	102414684	102415762	0.4746	rs17717648	3.09	rs2448241	0.30164	6.17	-2.989	340	1	top1	0.3	4.2e-11	-2.989	0.002799	0.256605
Small_Intestine_Terminal_Ileum	./WEIGHTS//Small_Intestine_Terminal_Ileum/Small_Intestine_Terminal_Ileum.ENSG00000228914.1.wgt.RDat	OR1H1P	9	125370315	125371079	0.523	rs10306227	-3.02	rs10306194	0.195236	4.95	2.401	477	8	lasso	0.26	1.2e-09	2.9832	0.00285	0.253116
Small_Intestine_Terminal_Ileum	./WEIGHTS//Small_Intestine_Terminal_Ileum/Small_Intestine_Terminal_Ileum.ENSG00000006652.9.wgt.RDat	IFRD1	7	112063023	112121045	0.362	rs2560644	3.01	rs3807213	0.045413	-4.79	1.757	402	402	blup	0.09	0.00048	-2.9652	0.00303	0.260947
Small_Intestine_Terminal_Ileum	./WEIGHTS//Small_Intestine_Terminal_Ileum/Small_Intestine_Terminal_Ileum.ENSG00000122512.10.wgt.RDat	PMS2	7	6012870	6048756	0.242	rs10279137	3.85	rs17136358	0.115951	-4.64	2.894	344	3	lasso	0.16	2.8e-06	-2.9262	0.00343	0.286708
Small_Intestine_Terminal_Ileum	./WEIGHTS//Small_Intestine_Terminal_Ileum/Small_Intestine_Terminal_Ileum.ENSG00000237541.3.wgt.RDat	HLA-DQA2	6	32709119	32714992	0.859	rs532098	3.35	rs1063355	0.41442	-7.59	-2.387	254	8	enet	0.62	9.8e-27	2.9132	0.00358	0.290696
Small_Intestine_Terminal_Ileum	./WEIGHTS//Small_Intestine_Terminal_Ileum/Small_Intestine_Terminal_Ileum.ENSG00000152291.9.wgt.RDat	TGOLN2	2	85545147	85555548	0.369	rs6547632	2.8	rs699664	-0.00813	3.31	2.044	452	452	blup	0.085	0.00067	2.87298	0.00407	0.321304
Small_Intestine_Terminal_Ileum	./WEIGHTS//Small_Intestine_Terminal_Ileum/Small_Intestine_Terminal_Ileum.ENSG00000270021.1.wgt.RDat	CTC-203F4.2	5	134735313	134736986	0.377	rs2262634	-3.55	rs6870570	0.141269	-5.04	-2.863	516	5	lasso	0.18	6.3e-07	2.8705	0.0041	0.314924
Small_Intestine_Terminal_Ileum	./WEIGHTS//Small_Intestine_Terminal_Ileum/Small_Intestine_Terminal_Ileum.ENSG00000204338.4.wgt.RDat	CYP21A1P	6	31973466	31976176	0.44	rs429150	-4.72	rs3101018	0.12674	-5.42	-2.346	196	195	blup	0.29	1.4e-10	2.8464	0.00442	0.330569
Small_Intestine_Terminal_Ileum	./WEIGHTS//Small_Intestine_Terminal_Ileum/Small_Intestine_Terminal_Ileum.ENSG00000170209.4.wgt.RDat	ANKK1	11	113258513	113271140	0.27	rs7105462	5.53	rs10891540	0.050841	-4.56	2.432	518	24	enet	0.18	9.6e-07	-2.83088	0.00464	0.338125
Small_Intestine_Terminal_Ileum	./WEIGHTS//Small_Intestine_Terminal_Ileum/Small_Intestine_Terminal_Ileum.ENSG00000228782.3.wgt.RDat	MRPL45P2	17	45527934	45569858	0.2123	rs9914653	3.83	rs2317826	0.078341	4.13	-2.801	357	1	top1	0.078	0.0011	-2.801	0.00509	0.361644
Small_Intestine_Terminal_Ileum	./WEIGHTS//Small_Intestine_Terminal_Ileum/Small_Intestine_Terminal_Ileum.ENSG00000197991.10.wgt.RDat	PCDH20	13	61983818	62002220	0.624	rs17835499	3.64	rs9539157	0.313649	-6.36	-2.364	404	22	enet	0.32	1.2e-11	2.80005	0.00511	0.35421
Small_Intestine_Terminal_Ileum	./WEIGHTS//Small_Intestine_Terminal_Ileum/Small_Intestine_Terminal_Ileum.ENSG00000126746.13.wgt.RDat	ZNF384	12	6775643	6798676	0.168	rs5742912	3.5	rs2534721	0.0638	3.97	-2.628	284	284	blup	0.068	0.0022	-2.78415	0.00537	0.36337
Small_Intestine_Terminal_Ileum	./WEIGHTS//Small_Intestine_Terminal_Ileum/Small_Intestine_Terminal_Ileum.ENSG00000130948.5.wgt.RDat	HSD17B3	9	98997588	99064434	0.295	rs7848739	-2.92	rs4743709	0.135048	-5.22	-2.652	386	17	enet	0.17	1.9e-06	2.7781	0.00547	0.361529
Small_Intestine_Terminal_Ileum	./WEIGHTS//Small_Intestine_Terminal_Ileum/Small_Intestine_Terminal_Ileum.ENSG00000259138.1.wgt.RDat	RP11-950C14.7	14	75594048	75603633	0.1416	rs929579	-3.98	rs2286914	0.0376	-4.11	-2.948	416	416	blup	0.078	0.0011	2.77059	0.005596	0.361451
Small_Intestine_Terminal_Ileum	./WEIGHTS//Small_Intestine_Terminal_Ileum/Small_Intestine_Terminal_Ileum.ENSG00000140323.4.wgt.RDat	DISP2	15	40650436	40663257	0.3996	rs1044474	3.4	rs2289332	0.11296	-4.65	1.903	399	399	blup	0.17	1.4e-06	-2.7602	0.00578	0.365039
Small_Intestine_Terminal_Ileum	./WEIGHTS//Small_Intestine_Terminal_Ileum/Small_Intestine_Terminal_Ileum.ENSG00000100106.15.wgt.RDat	TRIOBP	22	38093011	38172563	0.238	rs5995472	-3.24	rs2899295	0.08795	-4.83	2.212	460	4	lasso	0.13	2.7e-05	-2.7245	0.00644	0.39788
Small_Intestine_Terminal_Ileum	./WEIGHTS//Small_Intestine_Terminal_Ileum/Small_Intestine_Terminal_Ileum.ENSG00000261693.1.wgt.RDat	RP13-467H17.1	8	143485013	143488389	0.307	rs10283377	-3.89	rs4301486	0.12435	-4.53	-2.721	445	1	top1	0.12	4.3e-05	2.721	0.00651	0.393647
Small_Intestine_Terminal_Ileum	./WEIGHTS//Small_Intestine_Terminal_Ileum/Small_Intestine_Terminal_Ileum.ENSG00000177042.10.wgt.RDat	TMEM80	11	695533	705028	0.585	rs9704354	3.64	rs11246262	0.365215	-6.74	2.576	476	6	lasso	0.37	1.1e-13	-2.71904	0.00655	0.387815
Small_Intestine_Terminal_Ileum	./WEIGHTS//Small_Intestine_Terminal_Ileum/Small_Intestine_Terminal_Ileum.ENSG00000037757.9.wgt.RDat	MRI1	19	13875346	13884981	0.2993	rs1422257	-2.87	rs517323	0.25493	-5.81	-2.711	329	1	top1	0.25	2.1e-09	2.711	0.00671	0.38918
Small_Intestine_Terminal_Ileum	./WEIGHTS//Small_Intestine_Terminal_Ileum/Small_Intestine_Terminal_Ileum.ENSG00000264575.1.wgt.RDat	LINC00526	18	5236723	5237824	0.302	rs7230509	-2.96	rs7227039	0.02368	-4.24	2.108	498	498	blup	0.071	0.0019	-2.6993	0.00695	0.395038
Small_Intestine_Terminal_Ileum	./WEIGHTS//Small_Intestine_Terminal_Ileum/Small_Intestine_Terminal_Ileum.ENSG00000255893.1.wgt.RDat	RP11-685N10.1	11	94206074	94206736	0.64	rs4753598	2.83	rs535801	0.533879	8.06	2.692	439	1	top1	0.53	1.1e-21	2.692	0.0071	0.395651
Small_Intestine_Terminal_Ileum	./WEIGHTS//Small_Intestine_Terminal_Ileum/Small_Intestine_Terminal_Ileum.ENSG00000214435.3.wgt.RDat	AS3MT	10	104629273	104661656	0.3594	rs10786712	-3.04	rs7085104	0.273033	-6.8	-2.948	343	3	lasso	0.34	1.8e-12	2.68524	0.00725	0.39624
Small_Intestine_Terminal_Ileum	./WEIGHTS//Small_Intestine_Terminal_Ileum/Small_Intestine_Terminal_Ileum.ENSG00000168291.8.wgt.RDat	PDHB	3	58413357	58419584	0.2847	rs11130633	4.04	rs11130633	0.033893	-3.8	4.042	433	433	blup	0.089	0.00052	-2.67388	0.0075	0.40217
Small_Intestine_Terminal_Ileum	./WEIGHTS//Small_Intestine_Terminal_Ileum/Small_Intestine_Terminal_Ileum.ENSG00000260708.1.wgt.RDat	CTA-29F11.1	22	47157791	47158460	0.477	rs5767240	2.91	rs12389	0.43142	-7.27	-2.665	571	1	top1	0.43	1.7e-16	2.665	0.0077	0.405248
Small_Intestine_Terminal_Ileum	./WEIGHTS//Small_Intestine_Terminal_Ileum/Small_Intestine_Terminal_Ileum.ENSG00000164695.4.wgt.RDat	CHMP4C	8	82644855	82671750	0.702	rs4551296	-2.54	rs11782652	0.3215	-6.27	2.054	345	12	lasso	0.35	6.7e-13	-2.6626	0.00775	0.400464
Small_Intestine_Terminal_Ileum	./WEIGHTS//Small_Intestine_Terminal_Ileum/Small_Intestine_Terminal_Ileum.ENSG00000203857.5.wgt.RDat	HSD3B1	1	120049821	120057681	0.2093	rs11579916	-2.948	rs1935248	0.033852	3.28	0.463	430	430	blup	0.053	0.0064	2.66231	0.00776	0.39382
Small_Intestine_Terminal_Ileum	./WEIGHTS//Small_Intestine_Terminal_Ileum/Small_Intestine_Terminal_Ileum.ENSG00000211651.2.wgt.RDat	IGLV1-44	22	22735135	22735715	0.505	rs4820327	3.05	rs398182	0.04886	3.66	1.514	341	71	enet	0.21	6.6e-08	2.6322	0.00848	0.42281
Small_Intestine_Terminal_Ileum	./WEIGHTS//Small_Intestine_Terminal_Ileum/Small_Intestine_Terminal_Ileum.ENSG00000254912.2.wgt.RDat	RP11-632K20.2	15	32786204	32792547	0.2481	rs16969862	3.02	rs16969816	0.07581	4.44	2.82	365	4	lasso	0.14	1.9e-05	2.6199	0.0088	0.4312
Small_Intestine_Terminal_Ileum	./WEIGHTS//Small_Intestine_Terminal_Ileum/Small_Intestine_Terminal_Ileum.ENSG00000139190.12.wgt.RDat	VAMP1	12	6571489	6580153	0.404	rs5742912	3.5	rs12964	0.179	-5.37	-2.024	405	405	blup	0.24	7.1e-09	2.61802	0.00884	0.425818
Small_Intestine_Terminal_Ileum	./WEIGHTS//Small_Intestine_Terminal_Ileum/Small_Intestine_Terminal_Ileum.ENSG00000020922.8.wgt.RDat	MRE11A	11	94152895	94226072	0.567	rs4753598	2.83	rs535801	0.635691	8.81	2.692	439	2	lasso	0.64	2.5e-28	2.61034	0.00905	0.428668
Small_Intestine_Terminal_Ileum	./WEIGHTS//Small_Intestine_Terminal_Ileum/Small_Intestine_Terminal_Ileum.ENSG00000172803.13.wgt.RDat	SNX32	11	65601112	65621172	0.517	rs603509	-4.15	rs11227332	0.365754	6.91	1.555	351	8	lasso	0.4	3.4e-15	2.60888	0.00908	0.423039
Small_Intestine_Terminal_Ileum	./WEIGHTS//Small_Intestine_Terminal_Ileum/Small_Intestine_Terminal_Ileum.ENSG00000125755.14.wgt.RDat	SYMPK	19	46318668	46366548	0.2696	rs11668847	-4.17	rs8108269	0.03584	-3.91	-2.702	400	6	lasso	0.076	0.0013	2.60872	0.00909	0.416674
Small_Intestine_Terminal_Ileum	./WEIGHTS//Small_Intestine_Terminal_Ileum/Small_Intestine_Terminal_Ileum.ENSG00000185290.3.wgt.RDat	NUPR1L	7	56182374	56184093	0.425	rs6593287	2.62	rs1605029	0.132751	5.02	1.838	275	275	blup	0.15	9.4e-06	2.6021	0.00927	0.41818
Small_Intestine_Terminal_Ileum	./WEIGHTS//Small_Intestine_Terminal_Ileum/Small_Intestine_Terminal_Ileum.ENSG00000111450.9.wgt.RDat	STX2	12	131274145	131323811	0.593	rs10773819	2.73	rs4759793	0.382	-6.9	2.59	642	1	top1	0.38	2.5e-14	-2.59	0.0096	0.4263
Small_Intestine_Terminal_Ileum	./WEIGHTS//Small_Intestine_Terminal_Ileum/Small_Intestine_Terminal_Ileum.ENSG00000204963.4.wgt.RDat	PCDHA7	5	140213969	140216338	0.204	rs246075	-2.98	rs991918	0.137703	4.36	-2.586	373	1	top1	0.14	1.7e-05	-2.586	0.00971	0.424551
Small_Intestine_Terminal_Ileum	./WEIGHTS//Small_Intestine_Terminal_Ileum/Small_Intestine_Terminal_Ileum.ENSG00000141279.11.wgt.RDat	NPEPPS	17	45600308	45700642	0.1863	rs9914653	3.83	rs8070463	0.118578	-4.38	-2.583	365	1	top1	0.12	6.5e-05	2.583	0.00979	0.421563
Small_Intestine_Terminal_Ileum	./WEIGHTS//Small_Intestine_Terminal_Ileum/Small_Intestine_Terminal_Ileum.ENSG00000215424.5.wgt.RDat	MCM3AP-AS1	21	47649131	47679304	0.456	rs1053312	3.29	rs7279894	0.0176	4.69	-1.514	480	14	enet	0.06	0.0038	-2.5698	0.0102	0.432663
Small_Intestine_Terminal_Ileum	./WEIGHTS//Small_Intestine_Terminal_Ileum/Small_Intestine_Terminal_Ileum.ENSG00000134809.4.wgt.RDat	TIMM10	11	57295936	57298276	0.435	rs1005511	3.08	rs2729371	0.325908	6.77	-2.938	377	11	lasso	0.36	3e-13	-2.56165	0.01042	0.435495
Small_Intestine_Terminal_Ileum	./WEIGHTS//Small_Intestine_Terminal_Ileum/Small_Intestine_Terminal_Ileum.ENSG00000167525.9.wgt.RDat	PROCA1	17	27030215	27038872	0.3889	rs10205	-3.24	rs2302205	0.10067	-5.46	-1.711	314	3	lasso	0.17	1.1e-06	2.5509	0.01074	0.442363
Small_Intestine_Terminal_Ileum	./WEIGHTS//Small_Intestine_Terminal_Ileum/Small_Intestine_Terminal_Ileum.ENSG00000213277.3.wgt.RDat	MARCKSL1P1	10	104935311	104935851	0.3177	rs10786712	-3.04	rs12413409	0.188347	5.29	-2.543	351	1	top1	0.19	3.9e-07	-2.543	0.01099	0.446194
Small_Intestine_Terminal_Ileum	./WEIGHTS//Small_Intestine_Terminal_Ileum/Small_Intestine_Terminal_Ileum.ENSG00000198590.7.wgt.RDat	C3orf35	3	37427760	37476988	0.3836	rs17036423	3.16	rs17227369	0.106901	-4.19	2.543	399	1	top1	0.11	0.00015	-2.543	0.011	0.44031
Small_Intestine_Terminal_Ileum	./WEIGHTS//Small_Intestine_Terminal_Ileum/Small_Intestine_Terminal_Ileum.ENSG00000167720.8.wgt.RDat	SRR	17	2207066	2228554	0.5201	rs1475218	-4.62	rs12450028	0.380131	-7.09	2.807	409	5	lasso	0.39	1.1e-14	-2.5372	0.01117	0.440905
Small_Intestine_Terminal_Ileum	./WEIGHTS//Small_Intestine_Terminal_Ileum/Small_Intestine_Terminal_Ileum.ENSG00000226314.3.wgt.RDat	ZNF192P1	6	28129559	28137372	0.264	rs2799077	-3.12	rs9468274	0.05781	-4.94	-2.308	470	470	blup	0.21	6e-08	2.5189	0.011773	0.458341
Small_Intestine_Terminal_Ileum	./WEIGHTS//Small_Intestine_Terminal_Ileum/Small_Intestine_Terminal_Ileum.ENSG00000227373.1.wgt.RDat	RP11-160H22.5	1	174084438	174129142	0.3836	rs1951626	-3.423	rs10912737	0.162862	5.53	-2.387	277	23	enet	0.26	1.4e-09	-2.51369	0.01195	0.458945
Small_Intestine_Terminal_Ileum	./WEIGHTS//Small_Intestine_Terminal_Ileum/Small_Intestine_Terminal_Ileum.ENSG00000055147.13.wgt.RDat	FAM114A2	5	153369688	153418465	0.231	rs1422893	-4.19	rs1093167	-0.00428	3.28	1.805	550	550	blup	0.013	0.11	2.5104	0.01206	0.456994
Small_Intestine_Terminal_Ileum	./WEIGHTS//Small_Intestine_Terminal_Ileum/Small_Intestine_Terminal_Ileum.ENSG00000232630.1.wgt.RDat	PRPS1P2	9	127912932	127913868	0.17	rs650599	-3.22	rs687654	0.045318	3.99	-3.036	311	311	blup	0.1	0.00019	-2.4972	0.01252	0.468182
Small_Intestine_Terminal_Ileum	./WEIGHTS//Small_Intestine_Terminal_Ileum/Small_Intestine_Terminal_Ileum.ENSG00000183562.2.wgt.RDat	AC131971.1	11	3011093	3012563	0.499	rs151316	-2.99	rs16928841	0.226525	5.61	1.598	461	30	enet	0.27	4.4e-10	2.4957	0.01257	0.463947
Small_Intestine_Terminal_Ileum	./WEIGHTS//Small_Intestine_Terminal_Ileum/Small_Intestine_Terminal_Ileum.ENSG00000128891.11.wgt.RDat	C15orf57	15	40820882	40857256	0.4002	rs1044474	3.4	rs11630273	0.30336	-6.38	3.048	334	24	enet	0.4	3.7e-15	-2.4956	0.01258	0.458364
Small_Intestine_Terminal_Ileum	./WEIGHTS//Small_Intestine_Terminal_Ileum/Small_Intestine_Terminal_Ileum.ENSG00000197535.10.wgt.RDat	MYO5A	15	52599480	52821247	0.2176	rs12908325	-3.29	rs2440350	-0.00839	3.08	1.126	440	440	blup	0.036	0.02	2.4697	0.01352	0.486378
Small_Intestine_Terminal_Ileum	./WEIGHTS//Small_Intestine_Terminal_Ileum/Small_Intestine_Terminal_Ileum.ENSG00000166130.10.wgt.RDat	IKBIP	12	99007183	99038891	0.265	rs1439124	-3.26	rs2372395	0.104	5.14	-1.96	443	6	lasso	0.14	1.3e-05	-2.46877	0.0136	0.48314
Small_Intestine_Terminal_Ileum	./WEIGHTS//Small_Intestine_Terminal_Ileum/Small_Intestine_Terminal_Ileum.ENSG00000240602.3.wgt.RDat	RP11-64D22.2	3	151488216	151502682	0.5062	rs9855202	-4.79	rs2272476	0.304276	6.62	2.409	447	4	lasso	0.33	4e-12	2.45598	0.0141	0.494719
Small_Intestine_Terminal_Ileum	./WEIGHTS//Small_Intestine_Terminal_Ileum/Small_Intestine_Terminal_Ileum.ENSG00000188130.9.wgt.RDat	MAPK12	22	50687628	50700254	0.525	rs137880	2.65	rs1555048	0.34681	6.98	-2.366	394	3	lasso	0.39	9.5e-15	-2.4386	0.01474	0.510867
Small_Intestine_Terminal_Ileum	./WEIGHTS//Small_Intestine_Terminal_Ileum/Small_Intestine_Terminal_Ileum.ENSG00000151917.13.wgt.RDat	BEND6	6	56819773	56892140	0.373	rs1044670	2.94	rs9396246	0.27399	-6.29	2.432	280	1	top1	0.27	4.4e-10	-2.432	0.015	0.513614
Small_Intestine_Terminal_Ileum	./WEIGHTS//Small_Intestine_Terminal_Ileum/Small_Intestine_Terminal_Ileum.ENSG00000162620.11.wgt.RDat	LRRIQ3	1	74491699	74663871	0.3477	rs3738116	-3.624	rs3765651	0.282989	-5.99	2.432	361	1	top1	0.28	2.1e-10	-2.432	0.01502	0.508177
Small_Intestine_Terminal_Ileum	./WEIGHTS//Small_Intestine_Terminal_Ileum/Small_Intestine_Terminal_Ileum.ENSG00000157823.12.wgt.RDat	AP3S2	15	90373831	90437574	0.4448	rs10852122	3.68	rs2043880	0.35154	6.64	-2.432	418	1	top1	0.35	4.7e-13	-2.432	0.01502	0.502198
Small_Intestine_Terminal_Ileum	./WEIGHTS//Small_Intestine_Terminal_Ileum/Small_Intestine_Terminal_Ileum.ENSG00000261373.1.wgt.RDat	VPS9D1-AS1	16	89778264	89784573	0.207	rs7200842	2.89	rs8058895	0.0663	4.56	-2.346	414	3	lasso	0.077	0.0012	-2.4195	0.0155	0.512221
Small_Intestine_Terminal_Ileum	./WEIGHTS//Small_Intestine_Terminal_Ileum/Small_Intestine_Terminal_Ileum.ENSG00000229391.3.wgt.RDat	HLA-DRB6	6	32520490	32527799	0.446	rs429150	-4.72	rs9271055	0.38415	-6.93	-1.818	249	21	enet	0.43	2.7e-16	2.4105	0.0159	0.5194
Small_Intestine_Terminal_Ileum	./WEIGHTS//Small_Intestine_Terminal_Ileum/Small_Intestine_Terminal_Ileum.ENSG00000125375.10.wgt.RDat	ATP5S	14	50779267	50802276	0.1811	rs12898086	-2.63	rs7148292	0.15406	4.79	2.409	395	1	top1	0.15	5e-06	2.409	0.015996	0.516598
Small_Intestine_Terminal_Ileum	./WEIGHTS//Small_Intestine_Terminal_Ileum/Small_Intestine_Terminal_Ileum.ENSG00000100296.9.wgt.RDat	THOC5	22	29901868	29950243	0.557	rs5752973	3.24	rs2302141	0.39418	-7.66	2.484	408	16	enet	0.44	7e-17	-2.409	0.016	0.510921
Small_Intestine_Terminal_Ileum	./WEIGHTS//Small_Intestine_Terminal_Ileum/Small_Intestine_Terminal_Ileum.ENSG00000182841.8.wgt.RDat	RRP7B	22	42951229	42978044	0.221	rs130397	-2.96	rs137127	0.09102	-4.51	-2.409	421	1	top1	0.091	0.00045	2.409	0.016	0.505244
Small_Intestine_Terminal_Ileum	./WEIGHTS//Small_Intestine_Terminal_Ileum/Small_Intestine_Terminal_Ileum.ENSG00000108395.9.wgt.RDat	TRIM37	17	57059999	57183958	0.1058	rs7502947	2.46	rs2333410	0.025754	-3.85	1.476	289	289	blup	0.028	0.036	-2.3938	0.01667	0.520617
Small_Intestine_Terminal_Ileum	./WEIGHTS//Small_Intestine_Terminal_Ileum/Small_Intestine_Terminal_Ileum.ENSG00000179344.12.wgt.RDat	HLA-DQB1	6	32627244	32636160	0.761	rs532098	3.35	rs1063355	0.49098	7.79	-2.387	221	1	top1	0.49	2.2e-19	-2.387	0.017	0.525152
Small_Intestine_Terminal_Ileum	./WEIGHTS//Small_Intestine_Terminal_Ileum/Small_Intestine_Terminal_Ileum.ENSG00000232629.4.wgt.RDat	HLA-DQB2	6	32723875	32731311	0.656	rs532098	3.35	rs1063355	0.52442	-8.04	-2.387	254	1	top1	0.52	3.8e-21	2.387	0.017	0.519505
Small_Intestine_Terminal_Ileum	./WEIGHTS//Small_Intestine_Terminal_Ileum/Small_Intestine_Terminal_Ileum.ENSG00000176933.4.wgt.RDat	TOB2P1	6	28185421	28186655	0.403	rs2799077	-3.12	rs149974	0.06883	-4.34	-0.706	449	6	lasso	0.15	8.4e-06	2.3758	0.017511	0.529428
Small_Intestine_Terminal_Ileum	./WEIGHTS//Small_Intestine_Terminal_Ileum/Small_Intestine_Terminal_Ileum.ENSG00000258734.2.wgt.RDat	RP11-112J1.3	14	59294397	59294894	0.2245	rs7145301	-3.45	rs12587308	0.01742	-3.69	-0.385	535	535	blup	0.049	0.0085	2.35992	0.018279	0.546831
Small_Intestine_Terminal_Ileum	./WEIGHTS//Small_Intestine_Terminal_Ileum/Small_Intestine_Terminal_Ileum.ENSG00000149292.12.wgt.RDat	TTC12	11	113185251	113254266	0.663	rs7105462	5.53	rs3897583	0.176011	6.09	0.722	527	13	lasso	0.43	1.6e-16	2.35793	0.01838	0.544125
Small_Intestine_Terminal_Ileum	./WEIGHTS//Small_Intestine_Terminal_Ileum/Small_Intestine_Terminal_Ileum.ENSG00000211805.1.wgt.RDat	TRAV24	14	22573620	22574123	0.2754	rs10483267	-3.14	rs8022578	0.17761	-4.86	-2.346	742	1	top1	0.18	8.8e-07	2.346	0.018976	0.555977
Small_Intestine_Terminal_Ileum	./WEIGHTS//Small_Intestine_Terminal_Ileum/Small_Intestine_Terminal_Ileum.ENSG00000075399.8.wgt.RDat	VPS9D1	16	89773542	89787392	0.187	rs7200842	2.89	rs8058895	0.156	4.92	-2.346	409	1	top1	0.16	4.5e-06	-2.346	0.019	0.551
Small_Intestine_Terminal_Ileum	./WEIGHTS//Small_Intestine_Terminal_Ileum/Small_Intestine_Terminal_Ileum.ENSG00000248874.1.wgt.RDat	C5orf17	5	23951457	24178372	0.251	rs10214306	2.13	rs4629555	0.078146	4.71	1.903	338	338	blup	0.092	0.00044	2.3451	0.01902	0.546008
Small_Intestine_Terminal_Ileum	./WEIGHTS//Small_Intestine_Terminal_Ileum/Small_Intestine_Terminal_Ileum.ENSG00000204538.3.wgt.RDat	PSORS1C2	6	31105313	31107127	0.628	rs2523590	4.42	rs1042147	0.37589	-6.93	-2.457	174	20	enet	0.42	6.1e-16	2.3404	0.0193	0.548506
Small_Intestine_Terminal_Ileum	./WEIGHTS//Small_Intestine_Terminal_Ileum/Small_Intestine_Terminal_Ileum.ENSG00000183230.12.wgt.RDat	CTNNA3	10	67672276	69455927	0.2918	rs11815032	3.02	rs12250991	-0.008378	3.04	1.282	327	327	blup	-0.0051	0.53	2.32777	0.01992	0.560521
Small_Intestine_Terminal_Ileum	./WEIGHTS//Small_Intestine_Terminal_Ileum/Small_Intestine_Terminal_Ileum.ENSG00000214872.4.wgt.RDat	SMTNL1	11	57308979	57318108	0.615	rs1005511	3.08	rs2729382	0.329583	6.43	2.326	378	1	top1	0.33	3.5e-12	2.326	0.02002	0.557812
Small_Intestine_Terminal_Ileum	./WEIGHTS//Small_Intestine_Terminal_Ileum/Small_Intestine_Terminal_Ileum.ENSG00000138039.10.wgt.RDat	LHCGR	2	48859428	48982880	0.329	rs971831	-3.91	rs2140551	-0.0031	-3.09	-0.126	548	548	blup	0.06	0.0038	-2.3257	0.02003	0.552672
Small_Intestine_Terminal_Ileum	./WEIGHTS//Small_Intestine_Terminal_Ileum/Small_Intestine_Terminal_Ileum.ENSG00000163041.5.wgt.RDat	H3F3A	1	226249578	226259702	0.4214	rs10915935	2.878	rs6700189	0.214622	5.8	-2.312	387	1	top1	0.21	5.2e-08	-2.31173	0.02079	0.568127
Small_Intestine_Terminal_Ileum	./WEIGHTS//Small_Intestine_Terminal_Ileum/Small_Intestine_Terminal_Ileum.ENSG00000167077.8.wgt.RDat	MEI1	22	42095503	42195460	0.429	rs2179744	4.92	rs5758427	0.18753	6.25	1.757	309	309	blup	0.21	5.3e-08	2.3099	0.0209	0.565693
Small_Intestine_Terminal_Ileum	./WEIGHTS//Small_Intestine_Terminal_Ileum/Small_Intestine_Terminal_Ileum.ENSG00000165792.13.wgt.RDat	METTL17	14	21457929	21464990	0.3102	rs10146061	3.13	rs3827908	0.10652	4.17	2.308	552	1	top1	0.11	0.00015	2.308	0.020999	0.563011
Small_Intestine_Terminal_Ileum	./WEIGHTS//Small_Intestine_Terminal_Ileum/Small_Intestine_Terminal_Ileum.ENSG00000211753.2.wgt.RDat	TRBV28	7	142428484	142428984	0.377	rs1524140	2.46	rs4726571	0.196684	-5.49	-2.308	417	1	top1	0.2	2.1e-07	2.308	0.021	0.557776
Small_Intestine_Terminal_Ileum	./WEIGHTS//Small_Intestine_Terminal_Ileum/Small_Intestine_Terminal_Ileum.ENSG00000089154.6.wgt.RDat	GCN1L1	12	120565007	120632513	0.326	rs7133714	2.99	rs10774543	0.0739	-3.92	-2.308	375	1	top1	0.074	0.0015	2.308	0.021	0.552611
Small_Intestine_Terminal_Ileum	./WEIGHTS//Small_Intestine_Terminal_Ileum/Small_Intestine_Terminal_Ileum.ENSG00000184164.10.wgt.RDat	CRELD2	22	50311815	50321188	0.316	rs137880	2.65	rs6009251	0.08057	3.9	2.303	429	1	top1	0.081	0.00094	2.3031	0.02128	0.554842
Small_Intestine_Terminal_Ileum	./WEIGHTS//Small_Intestine_Terminal_Ileum/Small_Intestine_Terminal_Ileum.ENSG00000154767.10.wgt.RDat	XPC	3	14186647	14214562	0.4501	rs7647134	3.29	rs2607739	0.101657	-4.4	-1.227	584	584	blup	0.13	3.3e-05	2.29526	0.0217	0.560649
Small_Intestine_Terminal_Ileum	./WEIGHTS//Small_Intestine_Terminal_Ileum/Small_Intestine_Terminal_Ileum.ENSG00000168807.12.wgt.RDat	SNTB2	16	69221032	69342955	0.266	rs9924953	2.79	rs1127231	0.0814	-4.53	0.583	316	316	blup	0.14	1.6e-05	-2.2937	0.0218	0.558159
Small_Intestine_Terminal_Ileum	./WEIGHTS//Small_Intestine_Terminal_Ileum/Small_Intestine_Terminal_Ileum.ENSG00000226124.2.wgt.RDat	FTCDNL1	2	200625267	200715896	0.638	rs2030653	4.4	rs4530349	0.298	6.31	-1.911	319	10	lasso	0.34	1.9e-12	-2.28835	0.02212	0.561295
Small_Intestine_Terminal_Ileum	./WEIGHTS//Small_Intestine_Terminal_Ileum/Small_Intestine_Terminal_Ileum.ENSG00000139117.9.wgt.RDat	CPNE8	12	39040624	39301232	0.171	rs7137139	-3.56	rs6580895	-0.00086	3.26	-2.776	343	343	blup	0.02	0.068	-2.28058	0.0226	0.5684
Small_Intestine_Terminal_Ileum	./WEIGHTS//Small_Intestine_Terminal_Ileum/Small_Intestine_Terminal_Ileum.ENSG00000174989.8.wgt.RDat	FBXW8	12	117348761	117468953	0.376	rs10507275	2.78	rs4767490	0.107	4.23	-2.273	455	1	top1	0.11	0.00015	-2.273	0.023	0.573386
Small_Intestine_Terminal_Ileum	./WEIGHTS//Small_Intestine_Terminal_Ileum/Small_Intestine_Terminal_Ileum.ENSG00000171903.12.wgt.RDat	CYP4F11	19	16023177	16045677	0.6795	rs4239620	3.1	rs12985091	0.49919	-7.78	2.273	543	1	top1	0.5	8.4e-20	-2.273	0.02303	0.569141
Small_Intestine_Terminal_Ileum	./WEIGHTS//Small_Intestine_Terminal_Ileum/Small_Intestine_Terminal_Ileum.ENSG00000267056.2.wgt.RDat	AC005336.4	19	16021392	16022634	0.543	rs4239620	3.1	rs12985091	0.4269	-7.2	2.273	547	1	top1	0.43	2.8e-16	-2.273	0.02303	0.564235
Small_Intestine_Terminal_Ileum	./WEIGHTS//Small_Intestine_Terminal_Ileum/Small_Intestine_Terminal_Ileum.ENSG00000271943.1.wgt.RDat	RP11-222K16.1	3	27679806	27680267	0.4293	rs602543	3.9	rs2642911	0.228266	6.37	2.257	429	1	top1	0.23	1.8e-08	2.257	0.024	0.582974
Small_Intestine_Terminal_Ileum	./WEIGHTS//Small_Intestine_Terminal_Ileum/Small_Intestine_Terminal_Ileum.ENSG00000154898.11.wgt.RDat	CCDC144CP	17	20224477	20306870	0.1307	rs10459970	2.83	rs16960644	0.082565	4.12	2.183	180	3	lasso	0.089	0.00052	2.2566	0.02403	0.578756
Small_Intestine_Terminal_Ileum	./WEIGHTS//Small_Intestine_Terminal_Ileum/Small_Intestine_Terminal_Ileum.ENSG00000156103.11.wgt.RDat	MMP16	8	89044237	89340254	0.13	rs10097366	-2.73	rs11994353	0.00406	3.83	0.412	295	295	blup	0.053	0.0065	2.2488	0.02453	0.585834
Small_Intestine_Terminal_Ileum	./WEIGHTS//Small_Intestine_Terminal_Ileum/Small_Intestine_Terminal_Ileum.ENSG00000100036.11.wgt.RDat	SLC35E4	22	31031639	31065003	0.667	rs16989115	-4.29	rs136381	0.08119	5.3	-1.514	442	12	lasso	0.22	2.5e-08	-2.2482	0.02457	0.5819
Small_Intestine_Terminal_Ileum	./WEIGHTS//Small_Intestine_Terminal_Ileum/Small_Intestine_Terminal_Ileum.ENSG00000168269.7.wgt.RDat	FOXI1	5	169532901	169536727	0.388	rs7735363	-3.78	rs11744046	-0.008275	-3.44	-1.397	736	736	blup	0.047	0.0097	2.2478	0.02459	0.57756
Small_Intestine_Terminal_Ileum	./WEIGHTS//Small_Intestine_Terminal_Ileum/Small_Intestine_Terminal_Ileum.ENSG00000198218.6.wgt.RDat	QRICH1	3	49067140	49131796	0.1445	rs9882443	2.94	rs990211	0.180657	4.8	2.241	254	1	top1	0.18	7e-07	2.241	0.025	0.582377
Small_Intestine_Terminal_Ileum	./WEIGHTS//Small_Intestine_Terminal_Ileum/Small_Intestine_Terminal_Ileum.ENSG00000076067.7.wgt.RDat	RBMS2	12	56915713	56984745	0.262	rs9368	3.26	rs3782235	0.162	-4.93	2.241	305	1	top1	0.16	2.9e-06	-2.241	0.025	0.577642
Small_Intestine_Terminal_Ileum	./WEIGHTS//Small_Intestine_Terminal_Ileum/Small_Intestine_Terminal_Ileum.ENSG00000160094.10.wgt.RDat	ZNF362	1	33722146	33765755	0.356	rs12117137	3.195	rs10914671	0.147336	-4.47	-2.241	404	1	top1	0.15	8.2e-06	2.241	0.02503	0.573671
Small_Intestine_Terminal_Ileum	./WEIGHTS//Small_Intestine_Terminal_Ileum/Small_Intestine_Terminal_Ileum.ENSG00000230188.1.wgt.RDat	RP11-405L18.4	9	37490418	37490890	0.227	rs12339112	3.53	rs3758223	0.076284	4.27	2.241	436	1	top1	0.076	0.0013	2.241	0.02503	0.569082
Small_Intestine_Terminal_Ileum	./WEIGHTS//Small_Intestine_Terminal_Ileum/Small_Intestine_Terminal_Ileum.ENSG00000167377.13.wgt.RDat	ZNF23	16	71481500	71496998	0.351	rs2052873	3.31	rs12927445	0.197	5.12	1.888	316	4	lasso	0.23	1.5e-08	2.2401	0.0251	0.566144
Small_Intestine_Terminal_Ileum	./WEIGHTS//Small_Intestine_Terminal_Ileum/Small_Intestine_Terminal_Ileum.ENSG00000157680.11.wgt.RDat	DGKI	7	137065783	137531838	0.414	rs320686	-2.99	rs2009990	-0.007351	-3.25	0.468	422	422	blup	0.047	0.0094	-2.2373	0.02527	0.565491
Small_Intestine_Terminal_Ileum	./WEIGHTS//Small_Intestine_Terminal_Ileum/Small_Intestine_Terminal_Ileum.ENSG00000075131.5.wgt.RDat	TIPIN	15	66628544	66679084	0.4333	rs12914540	2.75	rs12914520	0.20576	5.57	2.024	519	10	lasso	0.25	4.7e-09	2.2363	0.02533	0.562405
Small_Intestine_Terminal_Ileum	./WEIGHTS//Small_Intestine_Terminal_Ileum/Small_Intestine_Terminal_Ileum.ENSG00000164707.11.wgt.RDat	SLC13A4	7	135365985	135414006	0.274	rs2696879	-2.78	rs7810260	0.065005	4.66	-0.202	470	470	blup	0.074	0.0015	-2.2335	0.02552	0.562231
Small_Intestine_Terminal_Ileum	./WEIGHTS//Small_Intestine_Terminal_Ileum/Small_Intestine_Terminal_Ileum.ENSG00000125746.10.wgt.RDat	EML2	19	46110252	46148887	0.3073	rs11668847	-4.17	rs10421891	0.05173	-4.03	2.12	379	18	enet	0.053	0.0064	-2.23119	0.02567	0.561186
Small_Intestine_Terminal_Ileum	./WEIGHTS//Small_Intestine_Terminal_Ileum/Small_Intestine_Terminal_Ileum.ENSG00000248290.1.wgt.RDat	TNXA	6	31976391	31980249	0.494	rs429150	-4.72	rs2072632	0.0623	-4.48	0.0954	190	42	enet	0.28	2.3e-10	2.2274	0.0259	0.561892
Small_Intestine_Terminal_Ileum	./WEIGHTS//Small_Intestine_Terminal_Ileum/Small_Intestine_Terminal_Ileum.ENSG00000204084.8.wgt.RDat	INPP5B	1	38326764	38412729	0.4965	rs2085993	-2.721	rs4653329	0.285343	6.11	-1.995	461	6	lasso	0.29	1.1e-10	-2.2267	0.02597	0.559142
Small_Intestine_Terminal_Ileum	./WEIGHTS//Small_Intestine_Terminal_Ileum/Small_Intestine_Terminal_Ileum.ENSG00000168268.6.wgt.RDat	NT5DC2	3	52558512	52569070	0.3093	rs614288	3.09	rs7614981	0.178497	5.43	2.226	372	1	top1	0.18	8.3e-07	2.226	0.026	0.555579
Small_Intestine_Terminal_Ileum	./WEIGHTS//Small_Intestine_Terminal_Ileum/Small_Intestine_Terminal_Ileum.ENSG00000233266.1.wgt.RDat	HMGB1P31	2	54278471	54278897	0.146	rs6715066	2.98	rs805416	0.181	5.14	-2.226	454	1	top1	0.18	7e-07	-2.226	0.02601	0.551645
Small_Intestine_Terminal_Ileum	./WEIGHTS//Small_Intestine_Terminal_Ileum/Small_Intestine_Terminal_Ileum.ENSG00000186716.15.wgt.RDat	BCR	22	23521891	23660224	0.341	rs5759698	-2.82	rs131690	0.22271	-5.32	-2.226	396	1	top1	0.22	2.8e-08	2.226	0.02601	0.547559
Small_Intestine_Terminal_Ileum	./WEIGHTS//Small_Intestine_Terminal_Ileum/Small_Intestine_Terminal_Ileum.ENSG00000124564.13.wgt.RDat	SLC17A3	6	25833294	25874471	0.498	rs603089	-4.08	rs599444	0.12586	-4.65	2.226	657	1	top1	0.13	3.9e-05	-2.226	0.026014	0.543616
Small_Intestine_Terminal_Ileum	./WEIGHTS//Small_Intestine_Terminal_Ileum/Small_Intestine_Terminal_Ileum.ENSG00000219392.1.wgt.RDat	RP1-265C24.5	6	28083406	28084329	0.217	rs2799077	-3.12	rs1904840	0.1187	-4.56	-1.805	478	478	blup	0.17	1.2e-06	2.225	0.026079	0.540996
Small_Intestine_Terminal_Ileum	./WEIGHTS//Small_Intestine_Terminal_Ileum/Small_Intestine_Terminal_Ileum.ENSG00000227533.1.wgt.RDat	SLC2A1-AS1	1	43424720	43449029	0.816	rs1999595	-2.432	rs900835	0.250468	6.06	-1.919	434	19	lasso	0.34	1e-12	-2.2192	0.02647	0.545129
Small_Intestine_Terminal_Ileum	./WEIGHTS//Small_Intestine_Terminal_Ileum/Small_Intestine_Terminal_Ileum.ENSG00000096433.6.wgt.RDat	ITPR3	6	33588142	33664351	0.182	rs7748976	-3.65	rs626156	-0.00835	3.73	1.555	523	523	blup	0.042	0.013	2.2156	0.0267	0.545909
Small_Intestine_Terminal_Ileum	./WEIGHTS//Small_Intestine_Terminal_Ileum/Small_Intestine_Terminal_Ileum.ENSG00000261105.1.wgt.RDat	RP11-173B14.5	13	76178964	76210130	0.262	rs9544021	2.81	rs9600565	0.001968	-3.79	-0.935	562	562	blup	0.078	0.0011	2.21577	0.02671	0.542213
Small_Intestine_Terminal_Ileum	./WEIGHTS//Small_Intestine_Terminal_Ileum/Small_Intestine_Terminal_Ileum.ENSG00000170113.11.wgt.RDat	NIPA1	15	23043277	23099780	0.3147	rs7171787	-2.68	rs8027341	0.09868	-4.59	-2.512	175	5	lasso	0.11	8.6e-05	2.2126	0.02693	0.542802
Small_Intestine_Terminal_Ileum	./WEIGHTS//Small_Intestine_Terminal_Ileum/Small_Intestine_Terminal_Ileum.ENSG00000100031.14.wgt.RDat	GGT1	22	24990778	25024972	0.395	rs4820600	2.33	rs5760492	0.2989	6.16	2.212	388	1	top1	0.3	5.3e-11	2.212	0.02697	0.53978
Small_Intestine_Terminal_Ileum	./WEIGHTS//Small_Intestine_Terminal_Ileum/Small_Intestine_Terminal_Ileum.ENSG00000120675.4.wgt.RDat	DNAJC15	13	43597339	43683045	0.635	rs1540951	-3.52	rs17553284	0.439734	-7.35	-2.257	601	8	lasso	0.48	7.8e-19	2.21024	0.02709	0.53839
Small_Intestine_Terminal_Ileum	./WEIGHTS//Small_Intestine_Terminal_Ileum/Small_Intestine_Terminal_Ileum.ENSG00000213822.5.wgt.RDat	CEACAM18	19	51979838	51994206	0.491	rs6509525	-2.89	rs8101768	0.28936	6.25	-1.514	637	11	lasso	0.33	2.2e-12	-2.20883	0.02719	0.536625
Small_Intestine_Terminal_Ileum	./WEIGHTS//Small_Intestine_Terminal_Ileum/Small_Intestine_Terminal_Ileum.ENSG00000196172.8.wgt.RDat	ZNF681	19	23921997	23941693	0.1453	rs2640206	2.39	rs295416	0.05169	3.97	2.326	240	18	enet	0.1	0.00024	2.19975	0.02782	0.545272
Small_Intestine_Terminal_Ileum	./WEIGHTS//Small_Intestine_Terminal_Ileum/Small_Intestine_Terminal_Ileum.ENSG00000239445.1.wgt.RDat	ST3GAL6-AS1	3	98433174	98451495	0.228	rs4857412	-2.89	rs4857414	0.135647	-4.62	2.197	398	1	top1	0.14	1.9e-05	-2.197	0.028	0.545041
Small_Intestine_Terminal_Ileum	./WEIGHTS//Small_Intestine_Terminal_Ileum/Small_Intestine_Terminal_Ileum.ENSG00000233609.3.wgt.RDat	RP11-62H7.2	8	8818710	8836535	0.369	rs2976909	-3.41	rs12542733	0.25705	5.9	-2.197	716	1	top1	0.26	1.8e-09	-2.197	0.02802	0.54172
Small_Intestine_Terminal_Ileum	./WEIGHTS//Small_Intestine_Terminal_Ileum/Small_Intestine_Terminal_Ileum.ENSG00000264247.1.wgt.RDat	LINC00909	18	72259010	72265744	0.328	rs12964454	2.7	rs9949982	0.16287	-5.04	-2.197	530	1	top1	0.16	2.6e-06	2.197	0.02802	0.53806
Small_Intestine_Terminal_Ileum	./WEIGHTS//Small_Intestine_Terminal_Ileum/Small_Intestine_Terminal_Ileum.ENSG00000204970.5.wgt.RDat	PCDHA1	5	140165876	140168446	0.188	rs246075	-2.98	rs10066278	0.002598	-3.39	-2.697	361	361	blup	0.014	0.1	2.1899	0.02853	0.544176
Small_Intestine_Terminal_Ileum	./WEIGHTS//Small_Intestine_Terminal_Ileum/Small_Intestine_Terminal_Ileum.ENSG00000167766.14.wgt.RDat	ZNF83	19	53097313	53193749	0.5583	rs11879821	3.17	rs7257138	0.2233	6.53	-2.366	463	28	enet	0.3	5.4e-11	-2.18981	0.02854	0.540738
Small_Intestine_Terminal_Ileum	./WEIGHTS//Small_Intestine_Terminal_Ileum/Small_Intestine_Terminal_Ileum.ENSG00000251474.2.wgt.RDat	RPL32P3	3	129101765	129118498	0.2399	rs2625967	2.81	rs6764765	0.04919	3.55	2.183	285	1	top1	0.049	0.0083	2.183	0.029	0.545815
Small_Intestine_Terminal_Ileum	./WEIGHTS//Small_Intestine_Terminal_Ileum/Small_Intestine_Terminal_Ileum.ENSG00000139192.7.wgt.RDat	TAPBPL	12	6560885	6575683	0.589	rs5742912	3.5	rs2534715	0.386	7.06	-2.183	422	1	top1	0.39	1.8e-14	-2.183	0.029	0.542224
Small_Intestine_Terminal_Ileum	./WEIGHTS//Small_Intestine_Terminal_Ileum/Small_Intestine_Terminal_Ileum.ENSG00000228451.3.wgt.RDat	SDAD1P1	8	26236775	26240413	0.416	rs4602893	-2.96	rs3758098	0.25544	-5.68	2.183	666	1	top1	0.26	2e-09	-2.183	0.02904	0.539423
Small_Intestine_Terminal_Ileum	./WEIGHTS//Small_Intestine_Terminal_Ileum/Small_Intestine_Terminal_Ileum.ENSG00000189350.8.wgt.RDat	FAM179A	2	29179477	29284239	0.429	rs4665438	3.04	rs10197378	0.332	6.4	-1.311	596	2	lasso	0.4	5.6e-15	-2.18217	0.0291	0.537027
Small_Intestine_Terminal_Ileum	./WEIGHTS//Small_Intestine_Terminal_Ileum/Small_Intestine_Terminal_Ileum.ENSG00000173517.6.wgt.RDat	PEAK1	15	77400471	77712486	0.2648	rs2469202	-2.74	rs1317320	0.02236	-3.58	1.852	326	326	blup	0.075	0.0014	-2.1737	0.02973	0.545114
Small_Intestine_Terminal_Ileum	./WEIGHTS//Small_Intestine_Terminal_Ileum/Small_Intestine_Terminal_Ileum.ENSG00000153291.11.wgt.RDat	SLC25A27	6	46620678	46645930	0.231	rs1352664	2.66	rs2270450	0.05742	4.85	-1.866	515	15	enet	0.19	4.6e-07	-2.1684	0.0301	0.54836
Small_Intestine_Terminal_Ileum	./WEIGHTS//Small_Intestine_Terminal_Ileum/Small_Intestine_Terminal_Ileum.ENSG00000100429.13.wgt.RDat	HDAC10	22	50683612	50688288	0.361	rs137880	2.65	rs7290465	0.17358	5.08	-2.432	398	398	blup	0.18	5.6e-07	-2.1688	0.0301	0.544868
Small_Intestine_Terminal_Ileum	./WEIGHTS//Small_Intestine_Terminal_Ileum/Small_Intestine_Terminal_Ileum.ENSG00000180758.10.wgt.RDat	GPR157	1	9160364	9189229	0.3241	rs1463053	3.509	rs10864377	-0.007779	3.35	-0.319	423	423	blup	0.04	0.016	2.16646	0.03028	0.544657
Small_Intestine_Terminal_Ileum	./WEIGHTS//Small_Intestine_Terminal_Ileum/Small_Intestine_Terminal_Ileum.ENSG00000235174.1.wgt.RDat	RPL39P3	6	74082831	74082986	0.283	rs7771861	2.72	rs9446976	-0.00839	3.07	1.1383	387	387	blup	0.013	0.11	2.161	0.0307	0.548738
Small_Intestine_Terminal_Ileum	./WEIGHTS//Small_Intestine_Terminal_Ileum/Small_Intestine_Terminal_Ileum.ENSG00000164669.8.wgt.RDat	INTS4L1	7	64601603	64694600	0.311	rs35222285	-2.82	rs673957	0.16058	-4.67	-2.157	214	1	top1	0.16	3.1e-06	2.157	0.03101	0.550815
Small_Intestine_Terminal_Ileum	./WEIGHTS//Small_Intestine_Terminal_Ileum/Small_Intestine_Terminal_Ileum.ENSG00000053900.6.wgt.RDat	ANAPC4	4	25378835	25420120	0.651	rs10032586	-2.79	rs10027814	0.47365	7.82	-2.273	542	542	blup	0.51	2.9e-20	-2.1484	0.0317	0.559574
Small_Intestine_Terminal_Ileum	./WEIGHTS//Small_Intestine_Terminal_Ileum/Small_Intestine_Terminal_Ileum.ENSG00000011376.5.wgt.RDat	LARS2	3	45429998	45590913	0.3298	rs1879240	3.42	rs12638088	0.204646	-5.2	-2.144	512	1	top1	0.2	1.1e-07	2.144	0.032	0.561383
Small_Intestine_Terminal_Ileum	./WEIGHTS//Small_Intestine_Terminal_Ileum/Small_Intestine_Terminal_Ileum.ENSG00000205583.9.wgt.RDat	STAG3L1	7	74988448	75024291	0.393	rs12532224	-3.99	rs17207196	0.219517	5.23	2.144	163	1	top1	0.22	3.6e-08	2.144	0.03203	0.558462
Small_Intestine_Terminal_Ileum	./WEIGHTS//Small_Intestine_Terminal_Ileum/Small_Intestine_Terminal_Ileum.ENSG00000099338.18.wgt.RDat	CATSPERG	19	38826415	38861589	0.5047	rs7249265	3.22	rs3745963	0.23757	5.75	-2.144	368	1	top1	0.24	8.6e-09	-2.144	0.03203	0.555056
Small_Intestine_Terminal_Ileum	./WEIGHTS//Small_Intestine_Terminal_Ileum/Small_Intestine_Terminal_Ileum.ENSG00000178201.3.wgt.RDat	VN1R1	19	57966542	57967854	0.3603	rs9749195	2.96	rs6510074	0.14045	-4.54	-2.144	491	1	top1	0.14	1.4e-05	2.144	0.03203	0.551692
Small_Intestine_Terminal_Ileum	./WEIGHTS//Small_Intestine_Terminal_Ileum/Small_Intestine_Terminal_Ileum.ENSG00000233448.2.wgt.RDat	PMS2P9	7	76669261	76673093	0.366	rs7798157	2.77	rs10278476	0.020575	-3.78	1.825	252	6	lasso	0.047	0.0099	-2.1423	0.03217	0.550766
Small_Intestine_Terminal_Ileum	./WEIGHTS//Small_Intestine_Terminal_Ileum/Small_Intestine_Terminal_Ileum.ENSG00000259562.2.wgt.RDat	RP11-762H8.2	15	78582869	78583563	0.3291	rs4887019	3.26	rs8032417	0.13369	4.83	-2.044	398	5	lasso	0.15	7.3e-06	-2.142	0.03219	0.547808
Small_Intestine_Terminal_Ileum	./WEIGHTS//Small_Intestine_Terminal_Ileum/Small_Intestine_Terminal_Ileum.ENSG00000233328.3.wgt.RDat	PFN1P1	1	171639657	171640079	0.1948	rs926545	3.32	rs17581251	0.016963	3.75	-2.543	534	4	lasso	0.076	0.0013	-2.13774	0.03254	0.550468
Small_Intestine_Terminal_Ileum	./WEIGHTS//Small_Intestine_Terminal_Ileum/Small_Intestine_Terminal_Ileum.ENSG00000204540.6.wgt.RDat	PSORS1C1	6	31082527	31107869	0.497	rs2523590	4.42	rs1042147	0.37163	-6.77	-2.457	174	16	enet	0.45	2.8e-17	2.1357	0.0327	0.549902
Small_Intestine_Terminal_Ileum	./WEIGHTS//Small_Intestine_Terminal_Ileum/Small_Intestine_Terminal_Ileum.ENSG00000127947.11.wgt.RDat	PTPN12	7	77166592	77269388	0.284	rs1468682	-2.64	rs4727461	0.169617	-5.42	1.96	374	15	enet	0.21	7.5e-08	-2.1342	0.03283	0.54884
Small_Intestine_Terminal_Ileum	./WEIGHTS//Small_Intestine_Terminal_Ileum/Small_Intestine_Terminal_Ileum.ENSG00000100321.10.wgt.RDat	SYNGR1	22	39745930	39781593	0.363	rs4820389	-2.95	rs2069235	0.22939	5.54	-2.132	385	1	top1	0.23	1.6e-08	-2.132	0.03301	0.548622
Small_Intestine_Terminal_Ileum	./WEIGHTS//Small_Intestine_Terminal_Ileum/Small_Intestine_Terminal_Ileum.ENSG00000267245.1.wgt.RDat	CTD-2085J24.5	19	33315048	33315411	0.2383	rs4530278	-3.14	rs929816	-0.00375	-3.74	1.44	417	417	blup	0.028	0.037	-2.11943	0.03405	0.562617
Small_Intestine_Terminal_Ileum	./WEIGHTS//Small_Intestine_Terminal_Ileum/Small_Intestine_Terminal_Ileum.ENSG00000129347.15.wgt.RDat	KRI1	19	10664095	10676713	0.5025	rs12974306	-3.16	rs3087689	0.2196	5.28	-2.624	362	6	lasso	0.24	9.1e-09	-2.1163	0.03432	0.5638
Small_Intestine_Terminal_Ileum	./WEIGHTS//Small_Intestine_Terminal_Ileum/Small_Intestine_Terminal_Ileum.ENSG00000107902.9.wgt.RDat	LHPP	10	126150403	126306457	0.4449	rs11244523	-2.85	rs7099115	0.009059	-4.51	1.015	476	29	enet	0.098	0.00028	-2.11381	0.03453	0.56399
Small_Intestine_Terminal_Ileum	./WEIGHTS//Small_Intestine_Terminal_Ileum/Small_Intestine_Terminal_Ileum.ENSG00000227135.1.wgt.RDat	GCSAML-AS1	1	247687981	247690054	0.2733	rs10924910	2.683	rs10737808	0.0316	4.13	1.711	469	20	enet	0.043	0.013	2.10923	0.03492	0.567101
Small_Intestine_Terminal_Ileum	./WEIGHTS//Small_Intestine_Terminal_Ileum/Small_Intestine_Terminal_Ileum.ENSG00000247828.3.wgt.RDat	TMEM161B-AS1	5	87564888	87732502	0.336	rs10044618	4.34	rs12189501	0.21456	5.17	2.108	271	1	top1	0.21	5.3e-08	2.108	0.03503	0.565655
Small_Intestine_Terminal_Ileum	./WEIGHTS//Small_Intestine_Terminal_Ileum/Small_Intestine_Terminal_Ileum.ENSG00000273449.1.wgt.RDat	RP11-218F10.3	4	164450923	164451849	0.253	rs1106092	3.59	rs13130399	0.12983	-5.24	-1.514	399	6	lasso	0.18	7.4e-07	2.107	0.0351	0.563583
Small_Intestine_Terminal_Ileum	./WEIGHTS//Small_Intestine_Terminal_Ileum/Small_Intestine_Terminal_Ileum.ENSG00000259363.1.wgt.RDat	CTD-2054N24.2	15	100347228	100417353	0.5721	rs12438787	-4	rs12906587	0.1186	-5.58	-2.678	540	44	enet	0.32	9.7e-12	2.1011	0.03564	0.569039
Small_Intestine_Terminal_Ileum	./WEIGHTS//Small_Intestine_Terminal_Ileum/Small_Intestine_Terminal_Ileum.ENSG00000254521.2.wgt.RDat	SIGLEC12	19	51994611	52005043	0.7024	rs6509525	-2.89	rs3810114	0.36495	7.21	-2.543	629	11	lasso	0.45	2.9e-17	-2.09962	0.03576	0.567765
Small_Intestine_Terminal_Ileum	./WEIGHTS//Small_Intestine_Terminal_Ileum/Small_Intestine_Terminal_Ileum.ENSG00000106100.6.wgt.RDat	NOD1	7	30464143	30518400	0.365	rs10270738	-2.94	rs2267717	0.00056	3.72	-1.126	444	444	blup	0.002	0.27	-2.0979	0.03591	0.566979
Small_Intestine_Terminal_Ileum	./WEIGHTS//Small_Intestine_Terminal_Ileum/Small_Intestine_Terminal_Ileum.ENSG00000178809.7.wgt.RDat	TRIM73	7	75024709	75039508	0.505	rs12532224	-4	rs1167829	0.226242	-5.34	-0.399	170	28	enet	0.28	2.6e-10	2.0931	0.03634	0.570598
Small_Intestine_Terminal_Ileum	./WEIGHTS//Small_Intestine_Terminal_Ileum/Small_Intestine_Terminal_Ileum.ENSG00000183281.10.wgt.RDat	PLGLB1	2	87229682	87248975	0.541	rs35555413	-2.51	rs10203656	0.0276	4.18	0.4812	123	123	blup	0.28	2.5e-10	-2.08901	0.03671	0.573241
Small_Intestine_Terminal_Ileum	./WEIGHTS//Small_Intestine_Terminal_Ileum/Small_Intestine_Terminal_Ileum.ENSG00000197062.7.wgt.RDat	RP5-874C20.3	6	28234788	28245974	0.165	rs2799077	-3.12	rs9295768	0.00975	-4.33	-2.432	426	426	blup	0.05	0.0077	2.0862	0.036957	0.573944
Small_Intestine_Terminal_Ileum	./WEIGHTS//Small_Intestine_Terminal_Ileum/Small_Intestine_Terminal_Ileum.ENSG00000230795.2.wgt.RDat	HLA-K	6	29894955	29897009	0.226	rs1632957	-2.24	rs3129063	0.19953	-5.23	-2.086	41	1	top1	0.2	1.7e-07	2.086	0.036979	0.571165
Small_Intestine_Terminal_Ileum	./WEIGHTS//Small_Intestine_Terminal_Ileum/Small_Intestine_Terminal_Ileum.ENSG00000114904.8.wgt.RDat	NEK4	3	52744800	52804965	0.23	rs648514	2.43	rs2071042	0.108371	-4.91	-1.706	395	5	lasso	0.13	2.7e-05	2.08307	0.0372	0.571472
Small_Intestine_Terminal_Ileum	./WEIGHTS//Small_Intestine_Terminal_Ileum/Small_Intestine_Terminal_Ileum.ENSG00000007129.13.wgt.RDat	CEACAM21	19	42055886	42093197	0.4742	rs2317314	3.16	rs11882144	0.12121	-4.91	1.311	318	8	lasso	0.18	7.6e-07	-2.07606	0.03789	0.578943
Small_Intestine_Terminal_Ileum	./WEIGHTS//Small_Intestine_Terminal_Ileum/Small_Intestine_Terminal_Ileum.ENSG00000160305.13.wgt.RDat	DIP2A	21	47878812	47989926	0.284	rs1053312	3.29	rs2070432	0.12963	5.01	-1.768	370	4	lasso	0.14	1.9e-05	-2.0759	0.0379	0.575999
Small_Intestine_Terminal_Ileum	./WEIGHTS//Small_Intestine_Terminal_Ileum/Small_Intestine_Terminal_Ileum.ENSG00000197958.8.wgt.RDat	RPL12	9	130209953	130213684	0.392	rs7847781	3.26	rs2243906	0.212796	-5.47	2.075	360	1	top1	0.21	6e-08	-2.075	0.03799	0.574296
Small_Intestine_Terminal_Ileum	./WEIGHTS//Small_Intestine_Terminal_Ileum/Small_Intestine_Terminal_Ileum.ENSG00000155393.8.wgt.RDat	HEATR3	16	50099852	50140298	0.478	rs4785195	3.12	rs7186889	0.393	-7.13	-2.075	376	1	top1	0.39	8.8e-15	2.075	0.038	0.571407
Small_Intestine_Terminal_Ileum	./WEIGHTS//Small_Intestine_Terminal_Ileum/Small_Intestine_Terminal_Ileum.ENSG00000265298.1.wgt.RDat	RP13-104F24.3	17	62746538	62747429	0.4205	rs4791242	2.81	rs9904013	-0.001885	3.22	-1.598	242	242	blup	0.0074	0.17	-2.0704	0.03841	0.574533
Small_Intestine_Terminal_Ileum	./WEIGHTS//Small_Intestine_Terminal_Ileum/Small_Intestine_Terminal_Ileum.ENSG00000263235.1.wgt.RDat	RP11-461A8.4	16	3700637	3701317	0.308	rs28516461	3.22	rs1124285	0.0283	-3.75	-0.739	374	32	enet	0.036	0.021	2.0678	0.0387	0.57584
Small_Intestine_Terminal_Ileum	./WEIGHTS//Small_Intestine_Terminal_Ileum/Small_Intestine_Terminal_Ileum.ENSG00000116874.7.wgt.RDat	WARS2	1	119573839	119683018	0.3684	rs11579916	-2.948	rs2645303	0.120847	-5.48	2.144	416	4	lasso	0.21	9.1e-08	-2.0652	0.0389	0.575801
Small_Intestine_Terminal_Ileum	./WEIGHTS//Small_Intestine_Terminal_Ileum/Small_Intestine_Terminal_Ileum.ENSG00000148204.7.wgt.RDat	CRB2	9	126118449	126141032	0.251	rs17215740	3.04	rs4836919	0.003143	-3.52	0.598	347	347	blup	0.053	0.0063	-2.0652	0.0389	0.572818
Small_Intestine_Terminal_Ileum	./WEIGHTS//Small_Intestine_Terminal_Ileum/Small_Intestine_Terminal_Ileum.ENSG00000157379.9.wgt.RDat	DHRS1	14	24759804	24769039	0.3733	rs17103765	2.78	rs4568	0.07233	4.22	0.51	496	37	enet	0.16	4.2e-06	2.06053	0.039348	0.576428
Small_Intestine_Terminal_Ileum	./WEIGHTS//Small_Intestine_Terminal_Ileum/Small_Intestine_Terminal_Ileum.ENSG00000159164.5.wgt.RDat	SV2A	1	149874870	149889434	0.2737	rs10888578	3.465	rs17643644	0.07722	-4.33	-1.15	134	134	blup	0.11	9.8e-05	2.05774	0.03961	0.57729
Small_Intestine_Terminal_Ileum	./WEIGHTS//Small_Intestine_Terminal_Ileum/Small_Intestine_Terminal_Ileum.ENSG00000164332.6.wgt.RDat	UBLCP1	5	158690089	158713044	0.265	rs31863	-3.45	rs6868898	-0.000939	-3.72	0.643	419	419	blup	0.022	0.056	-2.0562	0.03976	0.57652
Small_Intestine_Terminal_Ileum	./WEIGHTS//Small_Intestine_Terminal_Ileum/Small_Intestine_Terminal_Ileum.ENSG00000236173.1.wgt.RDat	RP1-182D15.2	6	170209414	170210198	0.404	rs10806671	2.64	rs761443	0.08597	-4.66	1.734	481	5	lasso	0.1	0.00022	-2.0562	0.0398	0.574171
Small_Intestine_Terminal_Ileum	./WEIGHTS//Small_Intestine_Terminal_Ileum/Small_Intestine_Terminal_Ileum.ENSG00000260992.1.wgt.RDat	DOCK9-AS2	13	99740073	99740879	0.337	rs7989935	-2.37	rs1927568	0.041713	-4.49	-1.476	547	22	enet	0.098	0.00028	2.0548	0.0399	0.572706
Small_Intestine_Terminal_Ileum	./WEIGHTS//Small_Intestine_Terminal_Ileum/Small_Intestine_Terminal_Ileum.ENSG00000095002.8.wgt.RDat	MSH2	2	47630108	47789450	0.436	rs6749075	3.46	rs1421	0.315	6.36	2.054	478	1	top1	0.31	1.3e-11	2.054	0.03998	0.570971
Small_Intestine_Terminal_Ileum	./WEIGHTS//Small_Intestine_Terminal_Ileum/Small_Intestine_Terminal_Ileum.ENSG00000159648.7.wgt.RDat	TEPP	16	58010339	58021475	0.328	rs11076211	3.43	rs8055820	0.0235	-4.31	1.44	546	546	blup	0.078	0.0011	-2.0485	0.0405	0.575505
Small_Intestine_Terminal_Ileum	./WEIGHTS//Small_Intestine_Terminal_Ileum/Small_Intestine_Terminal_Ileum.ENSG00000229358.3.wgt.RDat	DPY19L1P1	7	32620561	32801399	0.399	rs376737	-2.62	rs4723186	0.295703	6.35	1.896	408	11	enet	0.31	2.7e-11	2.0484	0.04052	0.572925
Small_Intestine_Terminal_Ileum	./WEIGHTS//Small_Intestine_Terminal_Ileum/Small_Intestine_Terminal_Ileum.ENSG00000120451.6.wgt.RDat	SNX19	11	130745331	130786404	0.601	rs12365680	-3.95	rs2276097	0.433043	7.56	1.919	642	13	enet	0.46	5.4e-18	2.04821	0.04054	0.57037
Small_Intestine_Terminal_Ileum	./WEIGHTS//Small_Intestine_Terminal_Ileum/Small_Intestine_Terminal_Ileum.ENSG00000105852.6.wgt.RDat	PON3	7	94989256	95025675	0.172	rs10487133	3.34	rs10953143	0.0004	3.89	-2.273	456	4	lasso	0.013	0.11	-2.0478	0.04058	0.56812
Small_Intestine_Terminal_Ileum	./WEIGHTS//Small_Intestine_Terminal_Ileum/Small_Intestine_Terminal_Ileum.ENSG00000258454.1.wgt.RDat	RP11-361H10.3	14	76702160	76729817	0.2336	rs6420908	2.54	rs3783997	0.13664	-4.67	2.044	490	1	top1	0.14	1.8e-05	-2.044	0.040954	0.570545
Small_Intestine_Terminal_Ileum	./WEIGHTS//Small_Intestine_Terminal_Ileum/Small_Intestine_Terminal_Ileum.ENSG00000172992.7.wgt.RDat	DCAKD	17	43100708	43138473	0.4833	rs2239923	2.95	rs7225329	0.130737	-5.34	1.888	326	7	lasso	0.14	1.5e-05	-2.0383	0.04152	0.575609
Small_Intestine_Terminal_Ileum	./WEIGHTS//Small_Intestine_Terminal_Ileum/Small_Intestine_Terminal_Ileum.ENSG00000144230.12.wgt.RDat	GPR17	2	128403439	128410213	0.545	rs17262062	-2.97	rs11693296	0.167	5	-0.628	389	11	lasso	0.21	6.6e-08	-2.03765	0.04158	0.573643
Small_Intestine_Terminal_Ileum	./WEIGHTS//Small_Intestine_Terminal_Ileum/Small_Intestine_Terminal_Ileum.ENSG00000238286.1.wgt.RDat	SLC35E1P1	13	21181407	21182270	0.329	rs7984905	-3.54	rs4770056	0.22682	5.96	-1.476	515	5	lasso	0.26	1.1e-09	-2.03552	0.0418	0.573892
Small_Intestine_Terminal_Ileum	./WEIGHTS//Small_Intestine_Terminal_Ileum/Small_Intestine_Terminal_Ileum.ENSG00000109794.9.wgt.RDat	FAM149A	4	187025573	187093821	0.368	rs830832	3.22	rs11725687	0.06549	-4.61	1.866	591	591	blup	0.11	0.00015	-2.0343	0.0419	0.572499
Small_Intestine_Terminal_Ileum	./WEIGHTS//Small_Intestine_Terminal_Ileum/Small_Intestine_Terminal_Ileum.ENSG00000223534.1.wgt.RDat	HLA-DQB1-AS1	6	32628132	32628506	0.433	rs532098	3.35	rs17843604	0.14245	4.77	-1.96	214	5	lasso	0.26	1.9e-09	-2.0342	0.0419	0.56976
Small_Intestine_Terminal_Ileum	./WEIGHTS//Small_Intestine_Terminal_Ileum/Small_Intestine_Terminal_Ileum.ENSG00000125912.6.wgt.RDat	NCLN	19	3185561	3209573	0.3903	rs1688123	-2.91	rs566581	0.20444	-5.22	-2.034	425	1	top1	0.2	1.2e-07	2.034	0.04195	0.567723
Small_Intestine_Terminal_Ileum	./WEIGHTS//Small_Intestine_Terminal_Ileum/Small_Intestine_Terminal_Ileum.ENSG00000213214.3.wgt.RDat	ARHGEF35	7	143883176	143885488	0.426	rs10487627	2.72	rs11763619	0.243681	-6.18	-2.183	296	296	blup	0.31	1.3e-11	2.0326	0.04209	0.566918
Small_Intestine_Terminal_Ileum	./WEIGHTS//Small_Intestine_Terminal_Ileum/Small_Intestine_Terminal_Ileum.ENSG00000152578.8.wgt.RDat	GRIA4	11	105480721	105852819	0.291	rs17104291	3.43	rs597395	0.01031	-3.78	2.014	336	11	enet	0.013	0.11	-2.03181	0.04217	0.565317
Small_Intestine_Terminal_Ileum	./WEIGHTS//Small_Intestine_Terminal_Ileum/Small_Intestine_Terminal_Ileum.ENSG00000271912.1.wgt.RDat	RP11-661A12.14	8	144683416	144685394	0.38	rs11779128	2.66	rs34295770	0.02236	-3.98	-1.555	357	9	lasso	0.097	0.00029	2.0268	0.04268	0.569467
Small_Intestine_Terminal_Ileum	./WEIGHTS//Small_Intestine_Terminal_Ileum/Small_Intestine_Terminal_Ileum.ENSG00000185324.17.wgt.RDat	CDK10	16	89747145	89762750	0.571	rs7200842	2.89	rs11538871	0.358	-6.73	-1.762	423	5	enet	0.38	5e-14	2.0254	0.0428	0.5684
Small_Intestine_Terminal_Ileum	./WEIGHTS//Small_Intestine_Terminal_Ileum/Small_Intestine_Terminal_Ileum.ENSG00000198039.7.wgt.RDat	ZNF273	7	64330550	64391344	0.244	rs35222285	-3.24	rs13223327	0.07326	-4.73	-2.054	264	264	blup	0.11	0.00012	2.0256	0.04281	0.565888
Small_Intestine_Terminal_Ileum	./WEIGHTS//Small_Intestine_Terminal_Ileum/Small_Intestine_Terminal_Ileum.ENSG00000184227.3.wgt.RDat	ACOT1	14	74003818	74010498	0.4297	rs177415	-3.68	rs7151745	0.29838	6.2	2.025	356	1	top1	0.3	5.5e-11	2.02521	0.042845	0.563729
Small_Intestine_Terminal_Ileum	./WEIGHTS//Small_Intestine_Terminal_Ileum/Small_Intestine_Terminal_Ileum.ENSG00000141294.5.wgt.RDat	LRRC46	17	45908993	45915057	0.2798	rs9914653	3.83	rs2277693	0.152439	-4.54	-2.024	383	1	top1	0.15	5.7e-06	2.024	0.04297	0.562768
Small_Intestine_Terminal_Ileum	./WEIGHTS//Small_Intestine_Terminal_Ileum/Small_Intestine_Terminal_Ileum.ENSG00000243317.3.wgt.RDat	C7orf73	7	135347244	135378166	0.529	rs2696879	-2.78	rs6467595	0.364435	-6.66	-2.014	462	1	top1	0.36	1.4e-13	2.014	0.04401	0.573745
Small_Intestine_Terminal_Ileum	./WEIGHTS//Small_Intestine_Terminal_Ileum/Small_Intestine_Terminal_Ileum.ENSG00000127249.10.wgt.RDat	ATP13A4	3	193119866	193310900	0.4644	rs4686626	3.24	rs9831563	0.270284	-6.38	-1.969	474	11	lasso	0.3	6.4e-11	2.01142	0.0443	0.574889
Small_Intestine_Terminal_Ileum	./WEIGHTS//Small_Intestine_Terminal_Ileum/Small_Intestine_Terminal_Ileum.ENSG00000269051.1.wgt.RDat	CTD-2245F17.3	19	53700364	53714268	0.3213	rs17272966	-2.79	rs4801965	0.03792	-4.31	-1.774	475	5	lasso	0.048	0.0091	2.01049	0.04438	0.573309
Small_Intestine_Terminal_Ileum	./WEIGHTS//Small_Intestine_Terminal_Ileum/Small_Intestine_Terminal_Ileum.ENSG00000119383.15.wgt.RDat	PPP2R4	9	131873229	131911225	0.317	rs7871824	-3.45	rs6478867	0.132427	-5.2	-2.005	383	1	top1	0.13	2.4e-05	2.005	0.04496	0.578173
Small_Intestine_Terminal_Ileum	./WEIGHTS//Small_Intestine_Terminal_Ileum/Small_Intestine_Terminal_Ileum.ENSG00000089876.7.wgt.RDat	DHX32	10	127525123	127585005	0.2449	rs7918092	2.89	rs7358157	0.141389	-4.65	-2.005	602	1	top1	0.14	1.3e-05	2.005	0.04496	0.575569
Small_Intestine_Terminal_Ileum	./WEIGHTS//Small_Intestine_Terminal_Ileum/Small_Intestine_Terminal_Ileum.ENSG00000139675.10.wgt.RDat	HNRNPA1L2	13	53191605	53217919	0.154	rs2759700	4.1	rs4886077	0.071992	4.33	2.005	420	1	top1	0.072	0.0017	2.005	0.04496	0.572988
Small_Intestine_Terminal_Ileum	./WEIGHTS//Small_Intestine_Terminal_Ileum/Small_Intestine_Terminal_Ileum.ENSG00000215190.4.wgt.RDat	LINC00680	6	58272352	58287779	0.653	rs12663198	-2.26	rs12213747	0.43676	7.83	1.2	150	14	enet	0.54	4.4e-22	2.0019	0.0453	0.574744
Small_Intestine_Terminal_Ileum	./WEIGHTS//Small_Intestine_Terminal_Ileum/Small_Intestine_Terminal_Ileum.ENSG00000204583.5.wgt.RDat	LRCOL1	12	133179736	133187037	0.224	rs5744944	-3.29	rs10870477	0.126	-5.56	1.598	234	6	enet	0.28	2.7e-10	-1.99992	0.0455	0.574716
Small_Intestine_Terminal_Ileum	./WEIGHTS//Small_Intestine_Terminal_Ileum/Small_Intestine_Terminal_Ileum.ENSG00000260091.1.wgt.RDat	RP11-33B1.4	4	120330488	120331388	0.378	rs8180225	-2.71	rs17595398	-0.00389	3.34	-1.44	439	31	enet	0.13	2.1e-05	-1.9991	0.0456	0.57343
Small_Intestine_Terminal_Ileum	./WEIGHTS//Small_Intestine_Terminal_Ileum/Small_Intestine_Terminal_Ileum.ENSG00000226686.3.wgt.RDat	AC012309.5	19	37742814	37756437	0.4213	rs7253081	-2.98	rs256744	0.2919	6.55	1.103	280	21	enet	0.34	1.1e-12	1.99691	0.04583	0.573784
Small_Intestine_Terminal_Ileum	./WEIGHTS//Small_Intestine_Terminal_Ileum/Small_Intestine_Terminal_Ileum.ENSG00000168743.8.wgt.RDat	NPNT	4	106815932	106925184	0.171	rs4600917	-2.78	rs10007955	0.02753	4.21	-1.734	398	3	lasso	0.051	0.0074	-1.996	0.0459	0.572139
Small_Intestine_Terminal_Ileum	./WEIGHTS//Small_Intestine_Terminal_Ileum/Small_Intestine_Terminal_Ileum.ENSG00000151413.12.wgt.RDat	NUBPL	14	31959162	32330430	0.3491	rs34588788	-3.85	rs6571468	-0.00574	2.85	0.025	336	336	blup	0.043	0.013	-1.99628	0.045903	0.569678
Small_Intestine_Terminal_Ileum	./WEIGHTS//Small_Intestine_Terminal_Ileum/Small_Intestine_Terminal_Ileum.ENSG00000158470.5.wgt.RDat	B4GALT5	20	48249482	48330415	0.245	rs16994569	2.79	rs6019998	0.01114	-3.39	0.659	433	433	blup	0.065	0.0028	1.991	0.0465	0.574578
Small_Intestine_Terminal_Ileum	./WEIGHTS//Small_Intestine_Terminal_Ileum/Small_Intestine_Terminal_Ileum.ENSG00000171916.12.wgt.RDat	LGALS9C	17	18380051	18398259	0.3347	rs17732024	-3.39	rs2605141	0.132411	5.08	2.197	274	274	blup	0.17	1.2e-06	1.9891	0.04669	0.574428
Small_Intestine_Terminal_Ileum	./WEIGHTS//Small_Intestine_Terminal_Ileum/Small_Intestine_Terminal_Ileum.ENSG00000232489.1.wgt.RDat	MFAP1P1	13	31115780	31117034	0.329	rs501378	3.42	rs846491	-0.000547	3.63	-0.935	575	575	blup	0.062	0.0035	-1.98318	0.04735	0.580037
Small_Intestine_Terminal_Ileum	./WEIGHTS//Small_Intestine_Terminal_Ileum/Small_Intestine_Terminal_Ileum.ENSG00000197128.7.wgt.RDat	ZNF772	19	57978031	57988938	0.3329	rs9749195	2.96	rs10407309	0.24855	5.75	1.977	488	1	top1	0.25	3.5e-09	1.977	0.04804	0.585964
Small_Intestine_Terminal_Ileum	./WEIGHTS//Small_Intestine_Terminal_Ileum/Small_Intestine_Terminal_Ileum.ENSG00000227262.3.wgt.RDat	HCG4B	6	29893760	29894750	0.123	rs1632957	-2.24	rs375984	0.10561	-3.8	-1.977	41	1	top1	0.11	0.00016	1.977	0.048042	0.583484
Small_Intestine_Terminal_Ileum	./WEIGHTS//Small_Intestine_Terminal_Ileum/Small_Intestine_Terminal_Ileum.ENSG00000167526.9.wgt.RDat	RPL13	16	89627065	89630950	0.239	rs7200842	2.89	rs4325552	-0.00544	-3.64	0.164	452	28	enet	0.0068	0.18	-1.9726	0.0485	0.58654
Small_Intestine_Terminal_Ileum	./WEIGHTS//Small_Intestine_Terminal_Ileum/Small_Intestine_Terminal_Ileum.ENSG00000272501.1.wgt.RDat	XXbac-BPG299F13.17	6	31162977	31165814	0.536	rs2523590	4.42	rs2233976	0.12806	4.51	-0.189	174	12	enet	0.2	1.7e-07	-1.9719	0.0486	0.585259
Small_Intestine_Terminal_Ileum	./WEIGHTS//Small_Intestine_Terminal_Ileum/Small_Intestine_Terminal_Ileum.ENSG00000263753.2.wgt.RDat	LINC00667	18	5238598	5246507	0.442	rs7230509	-2.96	rs8576	0.17172	5.68	-2.144	500	8	lasso	0.18	5.8e-07	-1.9693	0.04892	0.586627
Small_Intestine_Terminal_Ileum	./WEIGHTS//Small_Intestine_Terminal_Ileum/Small_Intestine_Terminal_Ileum.ENSG00000228989.1.wgt.RDat	AC133528.2	2	242629829	242633704	0.435	rs7567892	3.01	rs4675794	0.16	-4.76	-1.969	244	1	top1	0.16	3.3e-06	1.969	0.04895	0.584521
Small_Intestine_Terminal_Ileum	./WEIGHTS//Small_Intestine_Terminal_Ileum/Small_Intestine_Terminal_Ileum.ENSG00000106328.8.wgt.RDat	FSCN3	7	127231773	127242198	0.257	rs2106149	-3.1	rs10228722	-0.004073	-2.95	0.05	472	472	blup	0.044	0.012	1.9681	0.04906	0.583383
Small_Intestine_Terminal_Ileum	./WEIGHTS//Small_Intestine_Terminal_Ileum/Small_Intestine_Terminal_Ileum.ENSG00000246982.2.wgt.RDat	RP1-179N16.6	6	36114475	36164982	0.475	rs7766404	2.71	rs6906612	0.25478	5.72	1.943	408	21	enet	0.28	3.3e-10	1.9624	0.0497	0.588531
Small_Intestine_Terminal_Ileum	./WEIGHTS//Small_Intestine_Terminal_Ileum/Small_Intestine_Terminal_Ileum.ENSG00000204520.8.wgt.RDat	MICA	6	31371356	31383092	0.663	rs2523590	4.42	rs9263702	0.14957	-4.84	0.524	240	12	lasso	0.29	9.5e-11	-1.9609	0.0499	0.588447
Small_Intestine_Terminal_Ileum	./WEIGHTS//Small_Intestine_Terminal_Ileum/Small_Intestine_Terminal_Ileum.ENSG00000196152.6.wgt.RDat	ZNF79	9	130186661	130207651	0.415	rs7847781	3.26	rs6478776	0.256074	5.98	1.96	358	1	top1	0.26	1.9e-09	1.96	0.05	0.58719
Small_Intestine_Terminal_Ileum	./WEIGHTS//Small_Intestine_Terminal_Ileum/Small_Intestine_Terminal_Ileum.ENSG00000206344.6.wgt.RDat	HCG27	6	31165915	31171745	0.429	rs2523590	4.42	rs9264532	0.06094	-4.06	-2.624	174	10	lasso	0.19	4.5e-07	1.958	0.0502	0.587113
Small_Intestine_Terminal_Ileum	./WEIGHTS//Small_Intestine_Terminal_Ileum/Small_Intestine_Terminal_Ileum.ENSG00000237624.1.wgt.RDat	OXCT2P1	1	39980628	39982162	0.3479	rs2047007	-3.239	rs2242500	0.180999	5.23	1.951	374	1	top1	0.18	6.9e-07	1.951	0.05106	0.594723
Small_Intestine_Terminal_Ileum	./WEIGHTS//Small_Intestine_Terminal_Ileum/Small_Intestine_Terminal_Ileum.ENSG00000152749.7.wgt.RDat	GPR180	13	95254157	95286899	0.482	rs9524632	-2.8	rs3897474	0.197553	-5.17	1.706	638	38	enet	0.22	4.8e-08	-1.9491	0.05128	0.594848
Small_Intestine_Terminal_Ileum	./WEIGHTS//Small_Intestine_Terminal_Ileum/Small_Intestine_Terminal_Ileum.ENSG00000204644.5.wgt.RDat	ZFP57	6	29640169	29648887	0.55	rs1632957	-2.24	rs396660	0.43747	7.57	-1.675	42	8	lasso	0.48	1.1e-18	-1.9405	0.052323	0.60448
Small_Intestine_Terminal_Ileum	./WEIGHTS//Small_Intestine_Terminal_Ileum/Small_Intestine_Terminal_Ileum.ENSG00000185904.7.wgt.RDat	LINC00839	10	42970991	42990784	0.31	rs788272	2.46	rs2801951	0.185686	5.5	-1.859	243	7	lasso	0.25	4.4e-09	-1.94028	0.05235	0.602343
Small_Intestine_Terminal_Ileum	./WEIGHTS//Small_Intestine_Terminal_Ileum/Small_Intestine_Terminal_Ileum.ENSG00000116783.10.wgt.RDat	TNNI3K	1	74701085	75010112	0.421	rs2034453	3.011	rs4650248	0.050013	-5.14	-1.845	361	8	lasso	0.099	0.00025	1.93806	0.05262	0.603008
Small_Intestine_Terminal_Ileum	./WEIGHTS//Small_Intestine_Terminal_Ileum/Small_Intestine_Terminal_Ileum.ENSG00000058453.12.wgt.RDat	CROCC	1	17066768	17299474	0.18	rs2076600	3.011	rs6691985	0.177362	4.95	1.935	278	1	top1	0.18	9e-07	1.935	0.05299	0.60481
Small_Intestine_Terminal_Ileum	./WEIGHTS//Small_Intestine_Terminal_Ileum/Small_Intestine_Terminal_Ileum.ENSG00000135390.13.wgt.RDat	ATP5G2	12	54026510	54071192	0.274	rs12229875	-3.04	rs1971762	0.14	5.5	1.812	420	6	lasso	0.15	5e-06	1.93168	0.0534	0.607051
Small_Intestine_Terminal_Ileum	./WEIGHTS//Small_Intestine_Terminal_Ileum/Small_Intestine_Terminal_Ileum.ENSG00000226942.2.wgt.RDat	IL9RP3	16	79336	88321	0.518	rs2461286	-2.43	rs8466	0.0499	-4.22	2.132	232	12	enet	0.1	0.0002	-1.9241	0.0543	0.614823
Small_Intestine_Terminal_Ileum	./WEIGHTS//Small_Intestine_Terminal_Ileum/Small_Intestine_Terminal_Ileum.ENSG00000240053.8.wgt.RDat	LY6G5B	6	31637944	31641553	0.281	rs429150	-4.72	rs521977	0.04845	4.35	-2.457	242	30	enet	0.079	0.001	-1.9194	0.0549	0.61915
Small_Intestine_Terminal_Ileum	./WEIGHTS//Small_Intestine_Terminal_Ileum/Small_Intestine_Terminal_Ileum.ENSG00000272556.1.wgt.RDat	RP11-638I8.1	7	45854201	45854862	0.29	rs2471260	2.85	rs9993	0.203486	-5.22	1.919	407	4	lasso	0.21	9.2e-08	-1.9164	0.05531	0.621308
Small_Intestine_Terminal_Ileum	./WEIGHTS//Small_Intestine_Terminal_Ileum/Small_Intestine_Terminal_Ileum.ENSG00000257842.1.wgt.RDat	NOVA1-AS1	14	27067618	27275673	0.2144	rs8011916	-3.83	rs4983189	0.16459	4.8	-1.911	423	1	top1	0.16	2.3e-06	-1.911	0.056005	0.626639
Small_Intestine_Terminal_Ileum	./WEIGHTS//Small_Intestine_Terminal_Ileum/Small_Intestine_Terminal_Ileum.ENSG00000166148.2.wgt.RDat	AVPR1A	12	63539014	63544722	0.265	rs11174616	-3.42	rs7964655	0.0493	3.89	1.645	512	6	lasso	0.057	0.0049	1.90901	0.0563	0.627469
Small_Intestine_Terminal_Ileum	./WEIGHTS//Small_Intestine_Terminal_Ileum/Small_Intestine_Terminal_Ileum.ENSG00000158435.3.wgt.RDat	CNOT11	2	101869329	101886778	0.333	rs6543018	-2.64	rs3739008	-0.00601	3.57	-2.044	419	419	blup	0.073	0.0016	-1.9084	0.05634	0.625462
Small_Intestine_Terminal_Ileum	./WEIGHTS//Small_Intestine_Terminal_Ileum/Small_Intestine_Terminal_Ileum.ENSG00000111254.3.wgt.RDat	AKAP3	12	4724674	4758213	0.442	rs10492074	2.89	rs979877	0.34	-6.48	1.903	695	1	top1	0.34	1.3e-12	-1.903	0.057	0.630327
Small_Intestine_Terminal_Ileum	./WEIGHTS//Small_Intestine_Terminal_Ileum/Small_Intestine_Terminal_Ileum.ENSG00000139531.8.wgt.RDat	SUOX	12	56390964	56400425	0.342	rs3213122	-4.3	rs705700	0.255	-5.63	-1.903	293	1	top1	0.25	2.2e-09	1.903	0.057	0.627884
Small_Intestine_Terminal_Ileum	./WEIGHTS//Small_Intestine_Terminal_Ileum/Small_Intestine_Terminal_Ileum.ENSG00000189316.3.wgt.RDat	RP11-797H7.5	7	64348905	64350478	0.216	rs35222285	-3.15	rs13236784	0.100233	4.42	1.903	257	1	top1	0.1	0.00024	1.903	0.05704	0.625898
Small_Intestine_Terminal_Ileum	./WEIGHTS//Small_Intestine_Terminal_Ileum/Small_Intestine_Terminal_Ileum.ENSG00000142515.10.wgt.RDat	KLK3	19	51358171	51364020	0.293	rs6509525	-2.89	rs1654545	-0.00813	3.6	1.341	535	535	blup	0.042	0.014	-1.89669	0.05787	0.632564
Small_Intestine_Terminal_Ileum	./WEIGHTS//Small_Intestine_Terminal_Ileum/Small_Intestine_Terminal_Ileum.ENSG00000205025.6.wgt.RDat	OR5G5P	11	56569332	56570284	0.371	rs2032379	-2.76	rs7110749	0.001832	-4.1	-1.969	453	21	enet	0.11	0.00013	1.89631	0.05792	0.630684
Small_Intestine_Terminal_Ileum	./WEIGHTS//Small_Intestine_Terminal_Ileum/Small_Intestine_Terminal_Ileum.ENSG00000183346.6.wgt.RDat	C10orf107	10	63422719	63526524	0.4118	rs10994757	-3.22	rs12781756	0.237125	5.46	-1.896	427	1	top1	0.24	8.9e-09	-1.896	0.05796	0.628711
Small_Intestine_Terminal_Ileum	./WEIGHTS//Small_Intestine_Terminal_Ileum/Small_Intestine_Terminal_Ileum.ENSG00000166323.8.wgt.RDat	C11orf65	11	108179246	108338258	0.263	rs683312	2.76	rs1850730	-0.005271	-3.37	1.977	313	52	enet	0.035	0.022	-1.89556	0.05802	0.626969
Small_Intestine_Terminal_Ileum	./WEIGHTS//Small_Intestine_Terminal_Ileum/Small_Intestine_Terminal_Ileum.ENSG00000197728.5.wgt.RDat	RPS26	12	56435637	56438116	0.82	rs3213122	-4.3	rs10876864	0.62	8.86	-1.859	289	22	enet	0.69	2.2e-32	-1.89076	0.0587	0.631914
Small_Intestine_Terminal_Ileum	./WEIGHTS//Small_Intestine_Terminal_Ileum/Small_Intestine_Terminal_Ileum.ENSG00000144815.10.wgt.RDat	NXPE3	3	101498046	101547073	0.3414	rs9848323	-2.78	rs2288273	0.068199	-4.28	-0.86	329	4	lasso	0.13	2.2e-05	1.88797	0.059	0.632747
Small_Intestine_Terminal_Ileum	./WEIGHTS//Small_Intestine_Terminal_Ileum/Small_Intestine_Terminal_Ileum.ENSG00000188760.6.wgt.RDat	TMEM198	2	220408510	220415317	0.249	rs1549377	3.02	rs13004994	0.00513	-3.61	1.282	487	5	lasso	0.012	0.12	-1.88794	0.05903	0.630689
Small_Intestine_Terminal_Ileum	./WEIGHTS//Small_Intestine_Terminal_Ileum/Small_Intestine_Terminal_Ileum.ENSG00000197375.8.wgt.RDat	SLC22A5	5	131705444	131731306	0.232	rs2292260	-3.08	rs2073643	0.162404	4.67	1.888	418	1	top1	0.16	2.7e-06	1.888	0.05903	0.628327
Small_Intestine_Terminal_Ileum	./WEIGHTS//Small_Intestine_Terminal_Ileum/Small_Intestine_Terminal_Ileum.ENSG00000105364.9.wgt.RDat	MRPL4	19	10362577	10370499	0.3973	rs12974306	-3.16	rs8107703	-0.0084	3.92	-1.058	379	379	blup	0.041	0.015	-1.88575	0.05933	0.629164
Small_Intestine_Terminal_Ileum	./WEIGHTS//Small_Intestine_Terminal_Ileum/Small_Intestine_Terminal_Ileum.ENSG00000116406.14.wgt.RDat	EDEM3	1	184659365	184724047	0.1779	rs1336752	2.409	rs9658937	0.163765	-4.89	1.881	425	1	top1	0.16	2.5e-06	-1.881	0.05997	0.633586
Small_Intestine_Terminal_Ileum	./WEIGHTS//Small_Intestine_Terminal_Ileum/Small_Intestine_Terminal_Ileum.ENSG00000145217.9.wgt.RDat	SLC26A1	4	972861	987228	0.538	rs17164972	2.73	rs3796622	0.33022	6.46	1.881	400	1	top1	0.33	3.3e-12	1.881	0.06	0.631556
Small_Intestine_Terminal_Ileum	./WEIGHTS//Small_Intestine_Terminal_Ileum/Small_Intestine_Terminal_Ileum.ENSG00000251600.1.wgt.RDat	RP11-673E1.1	4	144833484	144903607	0.366	rs6537286	2.08	rs4835278	0.15845	-4.95	-1.645	260	7	lasso	0.23	1.8e-08	1.8792	0.0602	0.631323
Small_Intestine_Terminal_Ileum	./WEIGHTS//Small_Intestine_Terminal_Ileum/Small_Intestine_Terminal_Ileum.ENSG00000101353.10.wgt.RDat	MROH8	20	35729629	35807991	0.21	rs11699738	-2.58	rs8117911	0.00737	-4.13	1.341	316	316	blup	0.072	0.0017	-1.8742	0.0609	0.636315
Small_Intestine_Terminal_Ileum	./WEIGHTS//Small_Intestine_Terminal_Ileum/Small_Intestine_Terminal_Ileum.ENSG00000135968.15.wgt.RDat	GCC2	2	109065017	109125854	0.274	rs260711	-2.58	rs2577599	0.207	-5.58	1.873	356	1	top1	0.21	9.8e-08	-1.873	0.06107	0.635754
Small_Intestine_Terminal_Ileum	./WEIGHTS//Small_Intestine_Terminal_Ileum/Small_Intestine_Terminal_Ileum.ENSG00000160447.6.wgt.RDat	PKN3	9	131464802	131483147	0.278	rs10988239	-3.52	rs13289095	0.30163	6.24	1.825	273	9	enet	0.34	1.3e-12	1.8714	0.06129	0.635716
Small_Intestine_Terminal_Ileum	./WEIGHTS//Small_Intestine_Terminal_Ileum/Small_Intestine_Terminal_Ileum.ENSG00000240038.2.wgt.RDat	AMY2B	1	104104379	104122156	0.3819	rs2984818	2.241	rs17014930	-0.008286	-3.25	-0.215	160	26	enet	0.04	0.015	1.86971	0.06152	0.635781
Small_Intestine_Terminal_Ileum	./WEIGHTS//Small_Intestine_Terminal_Ileum/Small_Intestine_Terminal_Ileum.ENSG00000166262.11.wgt.RDat	FAM227B	15	49619159	49913128	0.1979	rs753857	-2.46	rs1048975	-0.00104	3.35	0.806	368	368	blup	0.018	0.074	1.8682	0.06173	0.63564
Small_Intestine_Terminal_Ileum	./WEIGHTS//Small_Intestine_Terminal_Ileum/Small_Intestine_Terminal_Ileum.ENSG00000272892.1.wgt.RDat	RP11-57G10.8	10	69609283	69610504	0.1615	rs11815032	3.02	rs16925017	0.008243	3.76	1.476	365	365	blup	0.062	0.0035	1.86709	0.06189	0.634987
Small_Intestine_Terminal_Ileum	./WEIGHTS//Small_Intestine_Terminal_Ileum/Small_Intestine_Terminal_Ileum.ENSG00000103723.8.wgt.RDat	AP3B2	15	83328033	83378666	0.3343	rs17158194	-2.78	rs7163848	0.14892	5.02	1.986	235	6	lasso	0.15	5.7e-06	1.8666	0.06195	0.633316
Small_Intestine_Terminal_Ileum	./WEIGHTS//Small_Intestine_Terminal_Ileum/Small_Intestine_Terminal_Ileum.ENSG00000219159.3.wgt.RDat	AC011298.2	2	241625751	241629831	0.3	rs6741340	2.37	rs4499423	0.0664	-3.68	0.954	507	10	lasso	0.075	0.0014	-1.86496	0.06219	0.633491
Small_Intestine_Terminal_Ileum	./WEIGHTS//Small_Intestine_Terminal_Ileum/Small_Intestine_Terminal_Ileum.ENSG00000171714.10.wgt.RDat	ANO5	11	22214722	22304903	0.174	rs7122488	2.98	rs7936722	0.019242	3.46	2.12	374	374	blup	0.036	0.021	1.86273	0.0625	0.634375
Small_Intestine_Terminal_Ileum	./WEIGHTS//Small_Intestine_Terminal_Ileum/Small_Intestine_Terminal_Ileum.ENSG00000235878.4.wgt.RDat	AP001468.1	21	47612391	47613673	0.465	rs1053312	3.29	rs2254522	0.36453	-6.66	1.881	492	4	lasso	0.37	9.7e-14	-1.8618	0.0626	0.633129
Small_Intestine_Terminal_Ileum	./WEIGHTS//Small_Intestine_Terminal_Ileum/Small_Intestine_Terminal_Ileum.ENSG00000258559.2.wgt.RDat	AC005519.4	14	74755830	74761128	0.2106	rs2193596	-3.85	rs3742801	0.10168	4.52	-1.859	383	1	top1	0.1	0.00021	-1.859	0.063027	0.635187
Small_Intestine_Terminal_Ileum	./WEIGHTS//Small_Intestine_Terminal_Ileum/Small_Intestine_Terminal_Ileum.ENSG00000039537.9.wgt.RDat	C6	5	41142336	41261540	0.195	rs4957399	2.91	rs7712140	0.197512	5.19	-1.859	469	1	top1	0.2	2e-07	-1.859	0.06303	0.632973
Small_Intestine_Terminal_Ileum	./WEIGHTS//Small_Intestine_Terminal_Ileum/Small_Intestine_Terminal_Ileum.ENSG00000250138.3.wgt.RDat	RP11-848G14.5	5	68927790	68932312	0.681	rs28616120	2.6	rs28703202	0.16668	4.78	-1.859	125	1	top1	0.17	2e-06	-1.859	0.06303	0.630744
Small_Intestine_Terminal_Ileum	./WEIGHTS//Small_Intestine_Terminal_Ileum/Small_Intestine_Terminal_Ileum.ENSG00000176998.3.wgt.RDat	HCG4	6	29758816	29760213	0.521	rs1632957	-2.24	rs1362126	0.12452	4.7	1.405	42	3	lasso	0.26	1.4e-09	1.8553	0.063548	0.633696
Small_Intestine_Terminal_Ileum	./WEIGHTS//Small_Intestine_Terminal_Ileum/Small_Intestine_Terminal_Ileum.ENSG00000065268.6.wgt.RDat	WDR18	19	983174	994569	0.6525	rs2301741	-3.46	rs2240147	0.30618	6.99	1.44	466	9	lasso	0.53	3e-21	1.85228	0.06399	0.635873
Small_Intestine_Terminal_Ileum	./WEIGHTS//Small_Intestine_Terminal_Ileum/Small_Intestine_Terminal_Ileum.ENSG00000234585.2.wgt.RDat	CCT6P3	7	64498738	64535091	0.772	rs35222285	-3.19	rs6460216	0.548055	8.46	-1.665	247	7	lasso	0.6	6.4e-26	-1.8522	0.064	0.633756
Small_Intestine_Terminal_Ileum	./WEIGHTS//Small_Intestine_Terminal_Ileum/Small_Intestine_Terminal_Ileum.ENSG00000121454.4.wgt.RDat	LHX4	1	180199421	180249380	0.3536	rs7530362	-3.195	rs10753215	0.045532	4.39	2.636	465	74	enet	0.12	8.3e-05	1.84784	0.06463	0.637772
Small_Intestine_Terminal_Ileum	./WEIGHTS//Small_Intestine_Terminal_Ileum/Small_Intestine_Terminal_Ileum.ENSG00000124383.4.wgt.RDat	MPHOSPH10	2	71357444	71377231	0.373	rs6725892	-3.16	rs7578790	0.00265	-3.32	-1.44	529	529	blup	0.09	0.00048	1.84747	0.06468	0.636057
Small_Intestine_Terminal_Ileum	./WEIGHTS//Small_Intestine_Terminal_Ileum/Small_Intestine_Terminal_Ileum.ENSG00000100053.5.wgt.RDat	CRYBB3	22	25595817	25603330	0.428	rs5760687	-2.18	rs2269672	0.18832	6.15	1.717	456	5	lasso	0.23	1.1e-08	1.8475	0.06468	0.633864
Small_Intestine_Terminal_Ileum	./WEIGHTS//Small_Intestine_Terminal_Ileum/Small_Intestine_Terminal_Ileum.ENSG00000268686.1.wgt.RDat	AC010524.2	19	49871962	49891338	0.2623	rs10405154	2.64	rs8108669	0.0676	-5.15	-1.372	371	10	enet	0.13	2.8e-05	1.84671	0.06479	0.63276
Small_Intestine_Terminal_Ileum	./WEIGHTS//Small_Intestine_Terminal_Ileum/Small_Intestine_Terminal_Ileum.ENSG00000261625.1.wgt.RDat	RP11-554A11.4	11	68768233	68769516	0.286	rs2602814	3.09	rs1054252	0.17245	-5.06	-1.845	423	1	top1	0.17	1.3e-06	1.845	0.06504	0.633026
Small_Intestine_Terminal_Ileum	./WEIGHTS//Small_Intestine_Terminal_Ileum/Small_Intestine_Terminal_Ileum.ENSG00000175611.7.wgt.RDat	LINC00476	9	98521513	98637982	0.626	rs7848739	-2.92	rs12001	0.197829	6.58	2.226	529	12	lasso	0.39	1.3e-14	1.8443	0.06514	0.631836
Small_Intestine_Terminal_Ileum	./WEIGHTS//Small_Intestine_Terminal_Ileum/Small_Intestine_Terminal_Ileum.ENSG00000226002.1.wgt.RDat	RP11-460N20.5	7	64544481	64560610	0.242	rs35222285	-3.19	rs1812771	0.186088	5.5	-1.645	233	12	enet	0.2	1.8e-07	-1.8425	0.0654	0.6322
Small_Intestine_Terminal_Ileum	./WEIGHTS//Small_Intestine_Terminal_Ileum/Small_Intestine_Terminal_Ileum.ENSG00000122390.13.wgt.RDat	NAA60	16	3493611	3536963	0.313	rs28516461	3.22	rs13740	0.205	-5.92	-1.903	348	3	lasso	0.21	6e-08	1.8429	0.0654	0.630057
Small_Intestine_Terminal_Ileum	./WEIGHTS//Small_Intestine_Terminal_Ileum/Small_Intestine_Terminal_Ileum.ENSG00000103248.13.wgt.RDat	MTHFSD	16	86563782	86588841	0.598	rs7190346	-3.47	rs8047645	0.0515	-4.3	1.711	927	927	blup	0.064	0.0031	-1.8412	0.0656	0.629849
Small_Intestine_Terminal_Ileum	./WEIGHTS//Small_Intestine_Terminal_Ileum/Small_Intestine_Terminal_Ileum.ENSG00000112852.4.wgt.RDat	PCDHB2	5	140474227	140476962	0.279	rs246075	-2.98	rs13163163	-0.007206	-3.4	-0.824	432	432	blup	0.074	0.0015	1.8407	0.06567	0.628398
Small_Intestine_Terminal_Ileum	./WEIGHTS//Small_Intestine_Terminal_Ileum/Small_Intestine_Terminal_Ileum.ENSG00000144791.5.wgt.RDat	LIMD1	3	45596886	45727830	0.5053	rs1879240	3.42	rs11710266	0.316884	6.27	1.701	521	24	enet	0.32	7.4e-12	1.84044	0.0657	0.626575
Small_Intestine_Terminal_Ileum	./WEIGHTS//Small_Intestine_Terminal_Ileum/Small_Intestine_Terminal_Ileum.ENSG00000248508.2.wgt.RDat	SRP14-AS1	15	40331512	40359491	0.4486	rs603104	3.08	rs8041057	0.15734	-4.59	1.838	449	1	top1	0.16	4e-06	-1.838	0.06606	0.627901
Small_Intestine_Terminal_Ileum	./WEIGHTS//Small_Intestine_Terminal_Ileum/Small_Intestine_Terminal_Ileum.ENSG00000186448.10.wgt.RDat	ZNF197	3	44626380	44689963	0.1811	rs17624976	2.69	rs9825080	0.175568	4.68	-1.768	321	2	lasso	0.18	8.9e-07	-1.83574	0.0664	0.629029
Small_Intestine_Terminal_Ileum	./WEIGHTS//Small_Intestine_Terminal_Ileum/Small_Intestine_Terminal_Ileum.ENSG00000147894.10.wgt.RDat	C9orf72	9	27546544	27573864	0.492	rs1334809	-3.36	rs10967994	0.256278	-6.05	2.014	721	4	lasso	0.3	5.9e-11	-1.8331	0.06679	0.630622
Small_Intestine_Terminal_Ileum	./WEIGHTS//Small_Intestine_Terminal_Ileum/Small_Intestine_Terminal_Ileum.ENSG00000226416.1.wgt.RDat	MRPL23-AS1	11	2004467	2011150	0.377	rs907606	2.91	rs739906	0.172528	5.37	1.845	479	7	lasso	0.18	7e-07	1.83276	0.06684	0.629004
Small_Intestine_Terminal_Ileum	./WEIGHTS//Small_Intestine_Terminal_Ileum/Small_Intestine_Terminal_Ileum.ENSG00000160285.10.wgt.RDat	LSS	21	47608055	47648738	0.398	rs1053312	3.29	rs2254522	0.13295	-5.12	1.881	480	7	lasso	0.19	3.3e-07	-1.8298	0.0673	0.631243
Small_Intestine_Terminal_Ileum	./WEIGHTS//Small_Intestine_Terminal_Ileum/Small_Intestine_Terminal_Ileum.ENSG00000198945.3.wgt.RDat	L3MBTL3	6	130334844	130462594	0.715	rs4897358	2.61	rs6569648	0.404	7.09	-1.555	560	25	enet	0.48	4.6e-19	-1.8289	0.0674	0.630101
Small_Intestine_Terminal_Ileum	./WEIGHTS//Small_Intestine_Terminal_Ileum/Small_Intestine_Terminal_Ileum.ENSG00000224596.3.wgt.RDat	ZMIZ1-AS1	10	80703085	80827652	0.4902	rs6480931	-2.62	rs11002771	0.011607	3.75	-1.175	568	568	blup	0.092	0.00043	-1.82702	0.0677	0.630831
Small_Intestine_Terminal_Ileum	./WEIGHTS//Small_Intestine_Terminal_Ileum/Small_Intestine_Terminal_Ileum.ENSG00000145242.9.wgt.RDat	EPHA5	4	66185281	66535678	0.26	rs10517944	2.75	rs13102215	0.14624	4.34	-1.825	413	1	top1	0.15	8.9e-06	-1.825	0.068	0.631556
Small_Intestine_Terminal_Ileum	./WEIGHTS//Small_Intestine_Terminal_Ileum/Small_Intestine_Terminal_Ileum.ENSG00000151773.8.wgt.RDat	CCDC122	13	44398045	44449063	0.412	rs1886440	-3	rs12853286	0.175608	5.12	-1.825	530	1	top1	0.18	1e-06	-1.825	0.068	0.629498
Small_Intestine_Terminal_Ileum	./WEIGHTS//Small_Intestine_Terminal_Ileum/Small_Intestine_Terminal_Ileum.ENSG00000122678.10.wgt.RDat	POLM	7	44111846	44122139	0.425	rs10233867	-3.94	rs28745596	0.31973	6.52	-1.818	352	6	lasso	0.37	6.7e-14	-1.8242	0.06812	0.628562
Small_Intestine_Terminal_Ileum	./WEIGHTS//Small_Intestine_Terminal_Ileum/Small_Intestine_Terminal_Ileum.ENSG00000269928.1.wgt.RDat	RP11-849F2.8	17	8128139	8128798	0.2679	rs9897780	2.95	rs8075078	0.024558	-4.25	-1.701	449	5	lasso	0.065	0.0027	1.8201	0.06874	0.63223
Small_Intestine_Terminal_Ileum	./WEIGHTS//Small_Intestine_Terminal_Ileum/Small_Intestine_Terminal_Ileum.ENSG00000115486.7.wgt.RDat	GGCX	2	85772404	85788670	0.326	rs6547632	2.8	rs6705971	0.116	4.51	1.818	473	1	top1	0.12	7.6e-05	1.818	0.06906	0.633124
Small_Intestine_Terminal_Ileum	./WEIGHTS//Small_Intestine_Terminal_Ileum/Small_Intestine_Terminal_Ileum.ENSG00000241287.1.wgt.RDat	XXbac-BPG254F23.6	6	32630131	32630227	0.369	rs532098	3.35	rs9271055	0.18674	5.01	-1.818	216	1	top1	0.19	4.5e-07	-1.818	0.0691	0.631454
Small_Intestine_Terminal_Ileum	./WEIGHTS//Small_Intestine_Terminal_Ileum/Small_Intestine_Terminal_Ileum.ENSG00000099377.9.wgt.RDat	HSD3B7	16	30996519	31000473	0.16	rs729482	-1.91	rs4889604	0.153	4.69	-1.818	230	1	top1	0.15	5.5e-06	-1.818	0.0691	0.62943
Small_Intestine_Terminal_Ileum	./WEIGHTS//Small_Intestine_Terminal_Ileum/Small_Intestine_Terminal_Ileum.ENSG00000224497.1.wgt.RDat	RPL36P4	20	34132175	34132492	0.605	rs17092565	-2.68	rs6119625	0.46777	7.99	1.818	314	1	top1	0.47	3.2e-18	1.818	0.0691	0.627419
Small_Intestine_Terminal_Ileum	./WEIGHTS//Small_Intestine_Terminal_Ileum/Small_Intestine_Terminal_Ileum.ENSG00000172932.10.wgt.RDat	ANKRD13D	11	67056018	67069956	0.234	rs7952436	2.43	rs1253784	-0.008403	3.47	0.07	274	274	blup	0.07	0.002	-1.81486	0.06955	0.629494
Small_Intestine_Terminal_Ileum	./WEIGHTS//Small_Intestine_Terminal_Ileum/Small_Intestine_Terminal_Ileum.ENSG00000184389.8.wgt.RDat	A3GALT2	1	33772367	33786699	0.3308	rs12117137	3.195	rs11554674	0.195159	5.38	-1.812	434	1	top1	0.2	2.3e-07	-1.812	0.06999	0.631465
Small_Intestine_Terminal_Ileum	./WEIGHTS//Small_Intestine_Terminal_Ileum/Small_Intestine_Terminal_Ileum.ENSG00000166167.13.wgt.RDat	BTRC	10	103113820	103317078	0.2123	rs17114147	-2.77	rs7090670	0.082605	4.23	-1.812	365	1	top1	0.083	0.00081	-1.812	0.06999	0.629467
Small_Intestine_Terminal_Ileum	./WEIGHTS//Small_Intestine_Terminal_Ileum/Small_Intestine_Terminal_Ileum.ENSG00000135480.10.wgt.RDat	KRT7	12	52626304	52645970	0.485	rs2852457	3.49	rs3809173	0.296	6.08	1.812	728	1	top1	0.3	6.5e-11	1.812	0.07	0.627571
Small_Intestine_Terminal_Ileum	./WEIGHTS//Small_Intestine_Terminal_Ileum/Small_Intestine_Terminal_Ileum.ENSG00000165929.8.wgt.RDat	TC2N	14	92246095	92333880	0.1646	rs17725568	-2.89	rs2474030	0.01734	3.81	-0.659	456	9	enet	0.071	0.0019	-1.81039	0.070236	0.627707
Small_Intestine_Terminal_Ileum	./WEIGHTS//Small_Intestine_Terminal_Ileum/Small_Intestine_Terminal_Ileum.ENSG00000213988.5.wgt.RDat	ZNF90	19	20188803	20237885	0.3258	rs12461018	-2.37	rs1618723	0.04881	3.98	-1.96	261	8	lasso	0.14	1.3e-05	-1.80731	0.07071	0.629962
Small_Intestine_Terminal_Ileum	./WEIGHTS//Small_Intestine_Terminal_Ileum/Small_Intestine_Terminal_Ileum.ENSG00000229757.2.wgt.RDat	RP4-738P11.4	1	168547891	168548677	0.2651	rs1570334	3.138	rs16828155	-0.003177	-3.53	-0.994	544	544	blup	0.064	0.003	1.80517	0.07105	0.631013
Small_Intestine_Terminal_Ileum	./WEIGHTS//Small_Intestine_Terminal_Ileum/Small_Intestine_Terminal_Ileum.ENSG00000173214.5.wgt.RDat	KIAA1919	6	111580551	111592370	0.367	rs11751660	3.1	rs1150076	0.01115	3.58	-1.805	382	1	top1	0.011	0.13	-1.805	0.0711	0.62949
Small_Intestine_Terminal_Ileum	./WEIGHTS//Small_Intestine_Terminal_Ileum/Small_Intestine_Terminal_Ileum.ENSG00000151640.8.wgt.RDat	DPYSL4	10	134000404	134019280	0.5597	rs902632	3.62	rs2814167	0.232314	6.3	-0.24	463	9	enet	0.46	8.7e-18	1.80139	0.07164	0.632301
Small_Intestine_Terminal_Ileum	./WEIGHTS//Small_Intestine_Terminal_Ileum/Small_Intestine_Terminal_Ileum.ENSG00000149499.7.wgt.RDat	EML3	11	62369690	62380185	0.329	rs17664162	-2.51	rs2849031	0.068933	3.99	2.226	383	383	blup	0.071	0.0018	1.80133	0.07165	0.630431
Small_Intestine_Terminal_Ileum	./WEIGHTS//Small_Intestine_Terminal_Ileum/Small_Intestine_Terminal_Ileum.ENSG00000164818.11.wgt.RDat	HEATR2	7	766615	829190	0.374	rs11768416	2.63	rs6943174	0.363474	6.66	2.005	293	3	lasso	0.4	2.9e-15	1.7962	0.07246	0.63559
Small_Intestine_Terminal_Ileum	./WEIGHTS//Small_Intestine_Terminal_Ileum/Small_Intestine_Terminal_Ileum.ENSG00000197465.9.wgt.RDat	GYPE	4	144792020	144826716	0.144	rs6537286	2.08	rs1580002	0.04583	4.4	-1.514	258	3	lasso	0.11	8.8e-05	-1.7941	0.0728	0.636608
Small_Intestine_Terminal_Ileum	./WEIGHTS//Small_Intestine_Terminal_Ileum/Small_Intestine_Terminal_Ileum.ENSG00000228903.2.wgt.RDat	RASA4CP	7	44066550	44079121	0.32	rs10233867	-3.94	rs17551738	0.204768	-5.16	-1.793	347	1	top1	0.2	1.1e-07	1.793	0.07297	0.636137
Small_Intestine_Terminal_Ileum	./WEIGHTS//Small_Intestine_Terminal_Ileum/Small_Intestine_Terminal_Ileum.ENSG00000109180.10.wgt.RDat	OCIAD1	4	48807229	48863834	0.198	rs2605267	-2.2	rs2605262	0.09118	4.03	1.793	219	1	top1	0.091	0.00045	1.793	0.073	0.634453
Small_Intestine_Terminal_Ileum	./WEIGHTS//Small_Intestine_Terminal_Ileum/Small_Intestine_Terminal_Ileum.ENSG00000243709.1.wgt.RDat	LEFTY1	1	226073982	226099082	0.4798	rs10915935	2.878	rs3820236	0.164002	5.58	-0.994	379	3	lasso	0.23	1.5e-08	-1.7924	0.07307	0.633125
Small_Intestine_Terminal_Ileum	./WEIGHTS//Small_Intestine_Terminal_Ileum/Small_Intestine_Terminal_Ileum.ENSG00000259925.1.wgt.RDat	CTA-363E6.2	16	19354969	19413015	0.308	rs2269790	-2.6	rs11865082	0.0759	4.64	1.745	460	13	enet	0.17	2e-06	1.7877	0.0738	0.637506
Small_Intestine_Terminal_Ileum	./WEIGHTS//Small_Intestine_Terminal_Ileum/Small_Intestine_Terminal_Ileum.ENSG00000166275.11.wgt.RDat	C10orf32	10	104613980	104624718	0.4043	rs10786712	-3.04	rs12416687	0.316001	-6.56	-1.787	343	1	top1	0.32	1.2e-11	1.787	0.07394	0.63678
Small_Intestine_Terminal_Ileum	./WEIGHTS//Small_Intestine_Terminal_Ileum/Small_Intestine_Terminal_Ileum.ENSG00000153157.8.wgt.RDat	SYCP2L	6	10887064	10979553	0.549	rs12199131	-3.16	rs9379896	0.23042	5.95	1.555	474	10	lasso	0.29	1.6e-10	1.7844	0.0744	0.638806
Small_Intestine_Terminal_Ileum	./WEIGHTS//Small_Intestine_Terminal_Ileum/Small_Intestine_Terminal_Ileum.ENSG00000259724.1.wgt.RDat	CTD-2643K12.3	15	94448634	94651167	0.3497	rs11073370	-3.53	rs11634227	0.0031	3.3	1.036	598	598	blup	0.051	0.0072	1.7827	0.07463	0.638851
Small_Intestine_Terminal_Ileum	./WEIGHTS//Small_Intestine_Terminal_Ileum/Small_Intestine_Terminal_Ileum.ENSG00000236624.4.wgt.RDat	CCDC163P	1	45959538	45965724	0.7692	rs534534	1.825	rs1494813	0.577206	8.6	1.706	283	6	lasso	0.6	1.2e-25	1.78066	0.07497	0.639834
Small_Intestine_Terminal_Ileum	./WEIGHTS//Small_Intestine_Terminal_Ileum/Small_Intestine_Terminal_Ileum.ENSG00000196653.7.wgt.RDat	ZNF502	3	44754135	44765323	0.4087	rs1879240	3.42	rs10514710	0.34709	6.62	-1.405	370	7	lasso	0.39	1.1e-14	-1.77969	0.0751	0.639025
Small_Intestine_Terminal_Ileum	./WEIGHTS//Small_Intestine_Terminal_Ileum/Small_Intestine_Terminal_Ileum.ENSG00000096006.7.wgt.RDat	CRISP3	6	49695097	49712150	0.201	rs9473769	3.46	rs1856857	-0.00802	3.33	2.692	354	354	blup	0.045	0.011	1.7791	0.0752	0.637965
Small_Intestine_Terminal_Ileum	./WEIGHTS//Small_Intestine_Terminal_Ileum/Small_Intestine_Terminal_Ileum.ENSG00000167723.10.wgt.RDat	TRPV3	17	3413796	3461289	0.4987	rs3826503	-3.76	rs224546	0.324072	-6.42	1.68	522	5	lasso	0.43	2.9e-16	-1.7791	0.07523	0.63632
Small_Intestine_Terminal_Ileum	./WEIGHTS//Small_Intestine_Terminal_Ileum/Small_Intestine_Terminal_Ileum.ENSG00000152760.5.wgt.RDat	TCTEX1D1	1	67218143	67244470	0.4492	rs10889671	3.673	rs2274987	0.074027	-4.24	1.845	562	562	blup	0.13	3.3e-05	-1.77685	0.07559	0.637468
Small_Intestine_Terminal_Ileum	./WEIGHTS//Small_Intestine_Terminal_Ileum/Small_Intestine_Terminal_Ileum.ENSG00000136932.9.wgt.RDat	C9orf156	9	100666771	100684852	0.23	rs932998	2.88	rs10119795	0.191592	5.2	-1.645	499	12	enet	0.21	1.1e-07	-1.772	0.0764	0.642393
Small_Intestine_Terminal_Ileum	./WEIGHTS//Small_Intestine_Terminal_Ileum/Small_Intestine_Terminal_Ileum.ENSG00000119723.11.wgt.RDat	COQ6	14	74416629	74428606	0.1416	rs6574121	-2.48	rs4903168	-0.005	3.32	-2.212	411	411	blup	0.073	0.0016	-1.77161	0.076459	0.640993
Small_Intestine_Terminal_Ileum	./WEIGHTS//Small_Intestine_Terminal_Ileum/Small_Intestine_Terminal_Ileum.ENSG00000260136.1.wgt.RDat	CTD-2270L9.4	16	23464079	23468927	0.166	rs17806253	3	rs9927961	0.0246	3.45	-1.896	438	438	blup	0.053	0.0066	-1.7698	0.0768	0.641958
Small_Intestine_Terminal_Ileum	./WEIGHTS//Small_Intestine_Terminal_Ileum/Small_Intestine_Terminal_Ileum.ENSG00000239670.1.wgt.RDat	RP4-803A2.2	1	33452553	33453834	0.2223	rs1874790	-2.765	rs1534893	0.154656	4.99	-1.768	309	1	top1	0.15	4.8e-06	-1.768	0.07706	0.642242
Small_Intestine_Terminal_Ileum	./WEIGHTS//Small_Intestine_Terminal_Ileum/Small_Intestine_Terminal_Ileum.ENSG00000113356.6.wgt.RDat	POLR3G	5	89767565	89810370	0.138	rs4244205	-2.27	rs1553545	0.12501	-4.81	-1.768	371	1	top1	0.13	4.1e-05	1.768	0.07706	0.640364
Small_Intestine_Terminal_Ileum	./WEIGHTS//Small_Intestine_Terminal_Ileum/Small_Intestine_Terminal_Ileum.ENSG00000178773.10.wgt.RDat	CPNE7	16	89642176	89663654	0.218	rs7200842	2.89	rs12935112	0.0347	3.9	1.103	460	460	blup	0.069	0.0021	1.7663	0.0773	0.640486
Small_Intestine_Terminal_Ileum	./WEIGHTS//Small_Intestine_Terminal_Ileum/Small_Intestine_Terminal_Ileum.ENSG00000180822.7.wgt.RDat	PSMG4	6	3231637	3303607	0.409	rs9501935	3.35	rs4421240	0.13134	-4.4	1.762	615	1	top1	0.13	2.6e-05	-1.762	0.0781	0.645233
Small_Intestine_Terminal_Ileum	./WEIGHTS//Small_Intestine_Terminal_Ileum/Small_Intestine_Terminal_Ileum.ENSG00000183423.7.wgt.RDat	LRIT3	4	110769358	110793471	0.213	rs17040904	-2.97	rs4610335	0.04796	-4.53	-0.539	406	12	enet	0.1	0.00017	1.761	0.0782	0.644187
Small_Intestine_Terminal_Ileum	./WEIGHTS//Small_Intestine_Terminal_Ileum/Small_Intestine_Terminal_Ileum.ENSG00000228696.4.wgt.RDat	ARL17B	17	44352150	44439130	0.4143	rs17698176	2.11	rs17698176	0.056359	3.57	2.108	61	9	lasso	0.14	1.5e-05	1.7604	0.07834	0.643475
Small_Intestine_Terminal_Ileum	./WEIGHTS//Small_Intestine_Terminal_Ileum/Small_Intestine_Terminal_Ileum.ENSG00000267904.1.wgt.RDat	CTC-429P9.5	19	16750778	16751479	0.4198	rs11672396	-2.71	rs8101084	-0.00734	-3.62	-1.896	380	82	enet	0.02	0.064	1.75773	0.07879	0.645306
Small_Intestine_Terminal_Ileum	./WEIGHTS//Small_Intestine_Terminal_Ileum/Small_Intestine_Terminal_Ileum.ENSG00000248240.1.wgt.RDat	RP11-159F24.5	5	43515376	43525412	0.124	rs11958778	-2.17	rs1366410	0.078761	-3.9	1.757	254	1	top1	0.079	0.0011	-1.757	0.07892	0.644513
Small_Intestine_Terminal_Ileum	./WEIGHTS//Small_Intestine_Terminal_Ileum/Small_Intestine_Terminal_Ileum.ENSG00000110944.4.wgt.RDat	IL23A	12	56732663	56734193	0.196	rs3213122	-4.3	rs2371455	-0.00701	3.48	-1.911	266	266	blup	0.036	0.021	-1.7562	0.0791	0.644132
Small_Intestine_Terminal_Ileum	./WEIGHTS//Small_Intestine_Terminal_Ileum/Small_Intestine_Terminal_Ileum.ENSG00000251136.4.wgt.RDat	RP11-37B2.1	8	90621638	90769955	0.307	rs10504885	3.41	rs9297722	0.15511	-5.02	1.943	378	5	lasso	0.2	1.3e-07	-1.7554	0.07919	0.643023
Small_Intestine_Terminal_Ileum	./WEIGHTS//Small_Intestine_Terminal_Ileum/Small_Intestine_Terminal_Ileum.ENSG00000182504.6.wgt.RDat	CEP97	3	101442769	101489406	0.2344	rs9848323	-2.78	rs13065665	0.111819	-4.4	-1.751	330	1	top1	0.11	0.00011	1.751	0.0799	0.64694
Small_Intestine_Terminal_Ileum	./WEIGHTS//Small_Intestine_Terminal_Ileum/Small_Intestine_Terminal_Ileum.ENSG00000077380.11.wgt.RDat	DYNC1I2	2	172543919	172604930	0.229	rs7562674	2.81	rs12692974	0.177	-4.85	1.751	380	1	top1	0.18	9.1e-07	-1.751	0.07995	0.645505
Small_Intestine_Terminal_Ileum	./WEIGHTS//Small_Intestine_Terminal_Ileum/Small_Intestine_Terminal_Ileum.ENSG00000134780.5.wgt.RDat	DAGLA	11	61447905	61513964	0.392	rs2521572	-2.51	rs422249	-0.002358	3.14	-0.013	375	375	blup	0.088	0.00057	-1.74876	0.08033	0.646736
Small_Intestine_Terminal_Ileum	./WEIGHTS//Small_Intestine_Terminal_Ileum/Small_Intestine_Terminal_Ileum.ENSG00000164344.11.wgt.RDat	KLKB1	4	187147592	187179625	0.636	rs2289256	2.83	rs4253292	0.02987	4	-2.346	569	15	enet	0.14	1.3e-05	-1.7481	0.0804	0.645471
Small_Intestine_Terminal_Ileum	./WEIGHTS//Small_Intestine_Terminal_Ileum/Small_Intestine_Terminal_Ileum.ENSG00000007372.16.wgt.RDat	PAX6	11	31806340	31839509	0.256	rs1323738	2.88	rs682572	0.018435	3.46	-0.613	381	381	blup	0.054	0.006	1.74734	0.08058	0.645094
Small_Intestine_Terminal_Ileum	./WEIGHTS//Small_Intestine_Terminal_Ileum/Small_Intestine_Terminal_Ileum.ENSG00000241106.2.wgt.RDat	HLA-DOB	6	32780540	32784825	0.279	rs532098	3.35	rs1894407	0.13841	-4.84	1.555	266	9	enet	0.21	1.1e-07	-1.7425	0.0814	0.649828
Small_Intestine_Terminal_Ileum	./WEIGHTS//Small_Intestine_Terminal_Ileum/Small_Intestine_Terminal_Ileum.ENSG00000260879.1.wgt.RDat	RP11-483I13.5	1	108743472	108744113	0.2768	rs10157512	-2.212	rs828999	0.033699	-3.93	-1.757	368	368	blup	0.046	0.01	1.73676	0.08243	0.656207
Small_Intestine_Terminal_Ileum	./WEIGHTS//Small_Intestine_Terminal_Ileum/Small_Intestine_Terminal_Ileum.ENSG00000162384.9.wgt.RDat	C1orf123	1	53679870	53686289	0.2673	rs41421650	4.329	rs7554022	0.14511	4.62	3.398	489	3	lasso	0.15	8e-06	1.73524	0.0827	0.656518
Small_Intestine_Terminal_Ileum	./WEIGHTS//Small_Intestine_Terminal_Ileum/Small_Intestine_Terminal_Ileum.ENSG00000213123.6.wgt.RDat	TCTEX1D2	3	196018090	196045170	0.4058	rs11185538	3.09	rs6762272	0.100455	4.55	-1.341	370	370	blup	0.15	7.2e-06	-1.73496	0.0827	0.654689
Small_Intestine_Terminal_Ileum	./WEIGHTS//Small_Intestine_Terminal_Ileum/Small_Intestine_Terminal_Ileum.ENSG00000233016.2.wgt.RDat	SNHG7	9	139616481	139622636	0.344	rs12337910	2.72	rs6874	0.227142	-5.31	-1.734	385	1	top1	0.23	2e-08	1.734	0.08292	0.654607
Small_Intestine_Terminal_Ileum	./WEIGHTS//Small_Intestine_Terminal_Ileum/Small_Intestine_Terminal_Ileum.ENSG00000163626.12.wgt.RDat	COX18	4	73921797	73935472	0.414	rs4694548	3.19	rs16848812	-0.00837	3.25	2.911	305	305	blup	0.024	0.048	1.7315	0.0834	0.656573
Small_Intestine_Terminal_Ileum	./WEIGHTS//Small_Intestine_Terminal_Ileum/Small_Intestine_Terminal_Ileum.ENSG00000227113.2.wgt.RDat	RP11-460N20.4	7	64535401	64539158	0.219	rs35222285	-3.19	rs1812771	0.172445	5.44	-1.645	233	15	enet	0.2	1.8e-07	-1.7305	0.08355	0.655937
Small_Intestine_Terminal_Ileum	./WEIGHTS//Small_Intestine_Terminal_Ileum/Small_Intestine_Terminal_Ileum.ENSG00000174844.10.wgt.RDat	DNAH12	3	57327727	57530071	0.2047	rs6445846	3.34	rs9850535	0.10706	-4.5	1.341	361	4	lasso	0.14	1.3e-05	-1.72842	0.0839	0.65687
Small_Intestine_Terminal_Ileum	./WEIGHTS//Small_Intestine_Terminal_Ileum/Small_Intestine_Terminal_Ileum.ENSG00000176490.4.wgt.RDat	DIRAS1	19	2714565	2721416	0.4244	rs765044	-2.93	rs8105695	0.11903	4.19	-1.728	441	1	top1	0.12	6.3e-05	-1.728	0.08399	0.655768
Small_Intestine_Terminal_Ileum	./WEIGHTS//Small_Intestine_Terminal_Ileum/Small_Intestine_Terminal_Ileum.ENSG00000248988.1.wgt.RDat	RP11-815N9.2	4	159928271	159928987	0.232	rs12505843	2.91	rs2014078	0.18833	-4.86	-1.728	292	1	top1	0.19	3.9e-07	1.728	0.084	0.654049
Small_Intestine_Terminal_Ileum	./WEIGHTS//Small_Intestine_Terminal_Ileum/Small_Intestine_Terminal_Ileum.ENSG00000260075.1.wgt.RDat	NSFP1	17	44450221	44564507	0.7004	rs17698176	2.11	rs35732828	0.340462	6.39	1.695	65	7	lasso	0.42	5.6e-16	1.7247	0.08458	0.656766
Small_Intestine_Terminal_Ileum	./WEIGHTS//Small_Intestine_Terminal_Ileum/Small_Intestine_Terminal_Ileum.ENSG00000155438.7.wgt.RDat	MKI67IP	2	122484521	122494499	0.171	rs4505525	-2.2	rs1056014	0.0123	3.79	0.372	306	306	blup	0.018	0.075	1.72409	0.08469	0.655828
Small_Intestine_Terminal_Ileum	./WEIGHTS//Small_Intestine_Terminal_Ileum/Small_Intestine_Terminal_Ileum.ENSG00000106868.12.wgt.RDat	SUSD1	9	114803065	114937688	0.29	rs9409116	2.62	rs4979085	0.170563	-5.23	1.722	486	1	top1	0.17	1.5e-06	-1.722	0.08507	0.656981
Small_Intestine_Terminal_Ileum	./WEIGHTS//Small_Intestine_Terminal_Ileum/Small_Intestine_Terminal_Ileum.ENSG00000177465.4.wgt.RDat	ACOT4	14	74058410	74063200	0.3362	rs177415	-3.68	rs12590145	0.05489	4.22	1.036	377	4	lasso	0.061	0.0036	1.72088	0.085272	0.656756
Small_Intestine_Terminal_Ileum	./WEIGHTS//Small_Intestine_Terminal_Ileum/Small_Intestine_Terminal_Ileum.ENSG00000065665.16.wgt.RDat	SEC61A2	10	12171636	12211720	0.2895	rs1126368	-3.34	rs10906090	-0.008267	-3.44	-0.292	527	527	blup	0.0049	0.21	-1.72055	0.08533	0.655427
Small_Intestine_Terminal_Ileum	./WEIGHTS//Small_Intestine_Terminal_Ileum/Small_Intestine_Terminal_Ileum.ENSG00000165983.10.wgt.RDat	PTER	10	16478942	16555736	0.3175	rs7900628	3.29	rs2000202	-0.007099	3.44	-2.678	551	551	blup	0.032	0.027	-1.71449	0.08644	0.662163
Small_Intestine_Terminal_Ileum	./WEIGHTS//Small_Intestine_Terminal_Ileum/Small_Intestine_Terminal_Ileum.ENSG00000140386.8.wgt.RDat	SCAPER	15	76640526	77197785	0.3087	rs2469202	-2.74	rs11072611	0.16412	5.18	-1.058	233	7	lasso	0.19	4.1e-07	-1.713	0.08671	0.662446
Small_Intestine_Terminal_Ileum	./WEIGHTS//Small_Intestine_Terminal_Ileum/Small_Intestine_Terminal_Ileum.ENSG00000115216.9.wgt.RDat	NRBP1	2	27650657	27665126	0.256	rs780110	-2.23	rs13472	0.104	-5	-1.555	298	5	lasso	0.14	1.2e-05	1.71253	0.0868	0.661355
Small_Intestine_Terminal_Ileum	./WEIGHTS//Small_Intestine_Terminal_Ileum/Small_Intestine_Terminal_Ileum.ENSG00000138376.6.wgt.RDat	BARD1	2	215590370	215674428	0.251	rs7566779	2.91	rs6715570	0.195	-5.34	1.711	434	1	top1	0.2	2.3e-07	-1.711	0.08708	0.661715
Small_Intestine_Terminal_Ileum	./WEIGHTS//Small_Intestine_Terminal_Ileum/Small_Intestine_Terminal_Ileum.ENSG00000235381.1.wgt.RDat	RP11-477D19.2	6	155574273	155577593	0.531	rs9478652	3.02	rs912722	0.2313	6.8	-1.514	512	11	lasso	0.36	3.3e-13	-1.7081	0.0876	0.663891
Small_Intestine_Terminal_Ileum	./WEIGHTS//Small_Intestine_Terminal_Ileum/Small_Intestine_Terminal_Ileum.ENSG00000197140.10.wgt.RDat	ADAM32	8	38964509	39142430	0.471	rs7007530	3.57	rs11784624	0.33779	6.57	-1.282	288	9	lasso	0.35	6.2e-13	-1.7062	0.08797	0.664922
Small_Intestine_Terminal_Ileum	./WEIGHTS//Small_Intestine_Terminal_Ileum/Small_Intestine_Terminal_Ileum.ENSG00000255389.1.wgt.RDat	C6orf3	6	111921078	111923498	0.795	rs11153337	3.02	rs174399	0.04065	5.12	0.151	436	22	enet	0.39	7.7e-15	1.7062	0.088	0.663385
Small_Intestine_Terminal_Ileum	./WEIGHTS//Small_Intestine_Terminal_Ileum/Small_Intestine_Terminal_Ileum.ENSG00000130856.11.wgt.RDat	ZNF236	18	74534563	74682683	0.348	rs2850883	-2.92	rs9947946	0.1795	-4.94	-1.706	659	1	top1	0.18	7.7e-07	1.706	0.08801	0.661705
Small_Intestine_Terminal_Ileum	./WEIGHTS//Small_Intestine_Terminal_Ileum/Small_Intestine_Terminal_Ileum.ENSG00000230373.4.wgt.RDat	GOLGA6L5	15	85051116	85060045	0.4728	rs12906879	-2.43	rs150968	0.14556	5.48	1.405	359	6	lasso	0.31	1.7e-11	1.7032	0.08853	0.663858
Small_Intestine_Terminal_Ileum	./WEIGHTS//Small_Intestine_Terminal_Ileum/Small_Intestine_Terminal_Ileum.ENSG00000152689.13.wgt.RDat	RASGRP3	2	33661391	33789817	0.461	rs2045128	2.68	rs17013237	0.292	6.36	-1.695	646	1	top1	0.29	9.7e-11	-1.695	0.09008	0.673704
Small_Intestine_Terminal_Ileum	./WEIGHTS//Small_Intestine_Terminal_Ileum/Small_Intestine_Terminal_Ileum.ENSG00000239556.2.wgt.RDat	AC004951.5	7	44024593	44029806	0.273	rs10233867	-3.94	rs10229021	0.099162	4.55	-1.695	362	1	top1	0.099	0.00026	-1.695	0.09008	0.671935
Small_Intestine_Terminal_Ileum	./WEIGHTS//Small_Intestine_Terminal_Ileum/Small_Intestine_Terminal_Ileum.ENSG00000175470.14.wgt.RDat	PPP2R2D	10	133747955	133773331	0.4163	rs902632	3.62	rs3737058	0.16811	-4.75	1.693	511	1	top1	0.17	1.8e-06	-1.69261	0.09053	0.673524
Small_Intestine_Terminal_Ileum	./WEIGHTS//Small_Intestine_Terminal_Ileum/Small_Intestine_Terminal_Ileum.ENSG00000257878.1.wgt.RDat	RP11-256L6.3	12	96390299	96405267	0.677	rs17024935	-3.05	rs17025028	0.272	-5.87	-1.995	556	11	lasso	0.33	2.8e-12	1.69141	0.0908	0.673769
Small_Intestine_Terminal_Ileum	./WEIGHTS//Small_Intestine_Terminal_Ileum/Small_Intestine_Terminal_Ileum.ENSG00000213462.4.wgt.RDat	ERV3-1	7	64451415	64467121	0.275	rs35222285	-3.16	rs2140724	0.115158	-5.08	1.706	255	255	blup	0.16	3.1e-06	-1.6895	0.09113	0.674457
Small_Intestine_Terminal_Ileum	./WEIGHTS//Small_Intestine_Terminal_Ileum/Small_Intestine_Terminal_Ileum.ENSG00000173960.8.wgt.RDat	UBXN2A	2	24150155	24227779	0.251	rs11691864	2.8	rs13009856	0.103	-5.2	1.598	378	7	lasso	0.11	8.5e-05	-1.68841	0.09133	0.674181
Small_Intestine_Terminal_Ileum	./WEIGHTS//Small_Intestine_Terminal_Ileum/Small_Intestine_Terminal_Ileum.ENSG00000137877.8.wgt.RDat	SPTBN5	15	42140346	42182403	0.5659	rs3743016	2.76	rs1113333	0.30353	6.82	-1.254	418	7	lasso	0.41	1.9e-15	-1.6875	0.09152	0.673834
Small_Intestine_Terminal_Ileum	./WEIGHTS//Small_Intestine_Terminal_Ileum/Small_Intestine_Terminal_Ileum.ENSG00000233569.1.wgt.RDat	RP11-500B12.1	9	120410884	120419305	0.503	rs17419611	3.34	rs7857205	0.008204	3.6	-1.08	582	582	blup	0.071	0.0018	-1.6872	0.09156	0.672386
Small_Intestine_Terminal_Ileum	./WEIGHTS//Small_Intestine_Terminal_Ileum/Small_Intestine_Terminal_Ileum.ENSG00000100376.7.wgt.RDat	FAM118A	22	45704849	45737836	0.813	rs7288100	2.97	rs470062	0.47088	8.04	-1.514	615	16	lasso	0.55	1.3e-22	-1.687	0.0916	0.670946
Small_Intestine_Terminal_Ileum	./WEIGHTS//Small_Intestine_Terminal_Ileum/Small_Intestine_Terminal_Ileum.ENSG00000247572.3.wgt.RDat	CKMT2-AS1	5	80499903	80597379	0.759	rs551463	-2.6	rs11950033	0.312755	6.57	1.372	464	15	lasso	0.51	1.3e-20	1.6865	0.09171	0.670025
Small_Intestine_Terminal_Ileum	./WEIGHTS//Small_Intestine_Terminal_Ileum/Small_Intestine_Terminal_Ileum.ENSG00000133706.13.wgt.RDat	LARS	5	145492601	145562223	0.488	rs17426775	-3.08	rs11953517	0.44237	7.38	-1.685	433	1	top1	0.44	5.3e-17	-1.685	0.09199	0.670348
Small_Intestine_Terminal_Ileum	./WEIGHTS//Small_Intestine_Terminal_Ileum/Small_Intestine_Terminal_Ileum.ENSG00000116750.9.wgt.RDat	UCHL5	1	192981380	193029003	0.1199	rs1007460	3.398	rs3820417	0.015837	4.16	1.969	377	377	blup	0.047	0.0096	1.68214	0.09254	0.672631
Small_Intestine_Terminal_Ileum	./WEIGHTS//Small_Intestine_Terminal_Ileum/Small_Intestine_Terminal_Ileum.ENSG00000228852.2.wgt.RDat	RP11-57H12.5	1	95708781	95729610	0.3177	rs3108719	-3.264	rs3753872	0.028104	4.13	-1.514	488	488	blup	0.081	0.00092	-1.68021	0.09292	0.67367
Small_Intestine_Terminal_Ileum	./WEIGHTS//Small_Intestine_Terminal_Ileum/Small_Intestine_Terminal_Ileum.ENSG00000261015.1.wgt.RDat	RP1-90J20.11	6	3025025	3027659	0.775	rs4959192	-3.38	rs1885298	0.48895	-7.96	-1.66	675	15	lasso	0.51	3.2e-20	1.679	0.0931	0.673258
Small_Intestine_Terminal_Ileum	./WEIGHTS//Small_Intestine_Terminal_Ileum/Small_Intestine_Terminal_Ileum.ENSG00000090006.13.wgt.RDat	LTBP4	19	41098789	41135725	0.3627	rs3730256	3.26	rs12610819	-0.00824	-3.24	0.878	415	415	blup	0.13	3.7e-05	-1.67923	0.09311	0.671621
Small_Intestine_Terminal_Ileum	./WEIGHTS//Small_Intestine_Terminal_Ileum/Small_Intestine_Terminal_Ileum.ENSG00000217702.1.wgt.RDat	MGC10955	2	74361599	74362521	0.473	rs6724905	2.93	rs4429500	0.381	6.87	-1.341	359	6	lasso	0.42	8.5e-16	-1.67827	0.09329	0.671216
Small_Intestine_Terminal_Ileum	./WEIGHTS//Small_Intestine_Terminal_Ileum/Small_Intestine_Terminal_Ileum.ENSG00000182919.10.wgt.RDat	C11orf54	11	93475129	93497915	0.316	rs2658767	-2.46	rs652961	0.176326	5.34	1.675	410	1	top1	0.18	9.7e-07	1.675	0.09393	0.674114
Small_Intestine_Terminal_Ileum	./WEIGHTS//Small_Intestine_Terminal_Ileum/Small_Intestine_Terminal_Ileum.ENSG00000140600.12.wgt.RDat	SH3GL3	15	84115980	84287495	0.2376	rs8033380	2.77	rs11853983	0.05719	-3.97	1.675	341	1	top1	0.057	0.0048	-1.675	0.09393	0.672416
Small_Intestine_Terminal_Ileum	./WEIGHTS//Small_Intestine_Terminal_Ileum/Small_Intestine_Terminal_Ileum.ENSG00000107779.7.wgt.RDat	BMPR1A	10	88516407	88692595	0.268	rs17427876	2.75	rs3905377	0.054434	-4.09	-1.645	340	340	blup	0.073	0.0015	1.67334	0.09426	0.673083
Small_Intestine_Terminal_Ileum	./WEIGHTS//Small_Intestine_Terminal_Ileum/Small_Intestine_Terminal_Ileum.ENSG00000269397.1.wgt.RDat	CTB-92J24.2	19	24110590	24112089	0.2533	rs2640206	2.39	rs11670289	0.13997	4.69	1.67	202	1	top1	0.14	1.4e-05	1.67	0.09492	0.676097
Small_Intestine_Terminal_Ileum	./WEIGHTS//Small_Intestine_Terminal_Ileum/Small_Intestine_Terminal_Ileum.ENSG00000130943.5.wgt.RDat	PKDREJ	22	46651560	46659219	0.468	rs5767240	2.91	rs9627295	0.23356	-5.42	-1.67	468	1	top1	0.23	1.2e-08	1.67	0.09492	0.674407
Small_Intestine_Terminal_Ileum	./WEIGHTS//Small_Intestine_Terminal_Ileum/Small_Intestine_Terminal_Ileum.ENSG00000063046.13.wgt.RDat	EIF4B	12	53399942	53435993	0.246	rs872461	3.06	rs7313065	0.000595	3.48	2.044	596	596	blup	0.017	0.08	1.66691	0.0955	0.676835
Small_Intestine_Terminal_Ileum	./WEIGHTS//Small_Intestine_Terminal_Ileum/Small_Intestine_Terminal_Ileum.ENSG00000187824.4.wgt.RDat	TMEM220	17	10602332	10633633	0.4435	rs11653544	3.08	rs9898817	0.170427	5.97	-1.598	497	14	enet	0.19	3.2e-07	-1.6654	0.09584	0.677555
Small_Intestine_Terminal_Ileum	./WEIGHTS//Small_Intestine_Terminal_Ileum/Small_Intestine_Terminal_Ileum.ENSG00000079999.9.wgt.RDat	KEAP1	19	10596796	10614417	0.2957	rs12974306	-3.16	rs1048287	0.00346	3.87	-2.432	374	374	blup	0.033	0.026	-1.6633	0.09625	0.678766
Small_Intestine_Terminal_Ileum	./WEIGHTS//Small_Intestine_Terminal_Ileum/Small_Intestine_Terminal_Ileum.ENSG00000165650.7.wgt.RDat	PDZD8	10	119040000	119134978	0.4864	rs181652	-3.02	rs181440	0.298934	-6.27	-1.728	538	17	enet	0.3	4.1e-11	1.66321	0.09627	0.677226
Small_Intestine_Terminal_Ileum	./WEIGHTS//Small_Intestine_Terminal_Ileum/Small_Intestine_Terminal_Ileum.ENSG00000108242.8.wgt.RDat	CYP2C18	10	96443251	96495947	0.1504	rs7921420	2.65	rs10882460	0.076288	-4.28	0.86	365	365	blup	0.12	6.3e-05	-1.66046	0.09682	0.679413
Small_Intestine_Terminal_Ileum	./WEIGHTS//Small_Intestine_Terminal_Ileum/Small_Intestine_Terminal_Ileum.ENSG00000158825.5.wgt.RDat	CDA	1	20915441	20945401	0.5717	rs17412284	-2.706	rs471760	0.250676	5.86	-1.66	483	1	top1	0.25	3e-09	-1.66	0.09691	0.67837
Small_Intestine_Terminal_Ileum	./WEIGHTS//Small_Intestine_Terminal_Ileum/Small_Intestine_Terminal_Ileum.ENSG00000232445.1.wgt.RDat	RP11-132A1.4	7	100951627	100954266	0.445	rs2571601	-3.16	rs34532455	0.175236	-5.18	1.866	377	8	lasso	0.19	3.1e-07	-1.6597	0.09698	0.677192
Small_Intestine_Terminal_Ileum	./WEIGHTS//Small_Intestine_Terminal_Ileum/Small_Intestine_Terminal_Ileum.ENSG00000244161.1.wgt.RDat	FLNB-AS1	3	58148274	58156301	0.2961	rs11130633	4.04	rs1718481	0.040064	-4.34	1.717	450	31	enet	0.2	1.3e-07	-1.65927	0.0971	0.676368
Small_Intestine_Terminal_Ileum	./WEIGHTS//Small_Intestine_Terminal_Ileum/Small_Intestine_Terminal_Ileum.ENSG00000108771.8.wgt.RDat	DHX58	17	40253422	40264751	0.4838	rs4796739	-3.24	rs2074166	0.178527	-5.18	0.935	320	6	lasso	0.29	9.3e-11	-1.6564	0.09764	0.678467
Small_Intestine_Terminal_Ileum	./WEIGHTS//Small_Intestine_Terminal_Ileum/Small_Intestine_Terminal_Ileum.ENSG00000264176.1.wgt.RDat	MAGOH2	17	10619319	10619828	0.3134	rs11653544	3.08	rs440655	0.161573	5.05	-1.655	500	1	top1	0.16	2.9e-06	-1.655	0.09792	0.678753
Small_Intestine_Terminal_Ileum	./WEIGHTS//Small_Intestine_Terminal_Ileum/Small_Intestine_Terminal_Ileum.ENSG00000154319.10.wgt.RDat	FAM167A	8	11278972	11332224	0.311	rs10086192	-3.71	rs2736340	0.14068	4.77	-1.65	626	1	top1	0.14	1.3e-05	-1.65	0.09894	0.684154
Small_Intestine_Terminal_Ileum	./WEIGHTS//Small_Intestine_Terminal_Ileum/Small_Intestine_Terminal_Ileum.ENSG00000247324.2.wgt.RDat	RP11-510M2.2	16	71497161	71498452	0.281	rs2052873	3.31	rs9928243	0.0768	-4.46	-1.859	316	5	lasso	0.12	4.5e-05	1.6493	0.0991	0.683598
Small_Intestine_Terminal_Ileum	./WEIGHTS//Small_Intestine_Terminal_Ileum/Small_Intestine_Terminal_Ileum.ENSG00000242866.5.wgt.RDat	STRC	15	43891732	44010458	0.4181	rs542036	-2.24	rs8038068	0.27149	5.91	-1.648	262	1	top1	0.27	5.4e-10	-1.6482	0.09931	0.683387
Small_Intestine_Terminal_Ileum	./WEIGHTS//Small_Intestine_Terminal_Ileum/Small_Intestine_Terminal_Ileum.ENSG00000138621.7.wgt.RDat	PPCDC	15	75315896	75409803	0.1719	rs10851873	3.9	rs4646421	0.00095	3.21	0.896	270	270	blup	0.0045	0.22	1.6471	0.09954	0.683316
Small_Intestine_Terminal_Ileum	./WEIGHTS//Small_Intestine_Terminal_Ileum/Small_Intestine_Terminal_Ileum.ENSG00000244731.3.wgt.RDat	C4A	6	31949801	31970458	0.29	rs429150	-4.72	rs3101018	0.16493	-5.69	-2.346	221	220	blup	0.19	2.8e-07	1.6463	0.0997	0.682765
Small_Intestine_Terminal_Ileum	./WEIGHTS//Small_Intestine_Terminal_Ileum/Small_Intestine_Terminal_Ileum.ENSG00000225171.2.wgt.RDat	DUTP6	1	166837985	166838446	0.2991	rs17486804	2.776	rs926266	0.253614	5.63	1.645	590	1	top1	0.25	2.4e-09	1.645	0.09997	0.682968
Small_Intestine_Terminal_Ileum	./WEIGHTS//Small_Intestine_Terminal_Ileum/Small_Intestine_Terminal_Ileum.ENSG00000248554.1.wgt.RDat	RP11-159F24.6	5	43511160	43521913	0.121	rs11958778	-2.18	rs7718627	0.054451	3.68	-1.645	256	1	top1	0.054	0.0058	-1.645	0.09997	0.68133
Small_Intestine_Terminal_Ileum	./WEIGHTS//Small_Intestine_Terminal_Ileum/Small_Intestine_Terminal_Ileum.ENSG00000226874.1.wgt.RDat	AC005154.8	7	30583669	30584047	0.411	rs10270738	-2.94	rs38488	0.269156	5.85	-1.645	462	1	top1	0.27	6.5e-10	-1.645	0.09997	0.6797
Small_Intestine_Terminal_Ileum	./WEIGHTS//Small_Intestine_Terminal_Ileum/Small_Intestine_Terminal_Ileum.ENSG00000157426.9.wgt.RDat	AASDH	4	57204456	57253666	0.268	rs35770480	3.97	rs7693137	0.18751	5	1.645	446	1	top1	0.19	4.2e-07	1.645	0.1	0.678282
Small_Intestine_Terminal_Ileum	./WEIGHTS//Small_Intestine_Terminal_Ileum/Small_Intestine_Terminal_Ileum.ENSG00000251008.1.wgt.RDat	ORAOV1P1	4	187092017	187092411	0.328	rs830832	2.86	rs2276919	0.03935	-4.23	1.645	586	1	top1	0.039	0.016	-1.645	0.1	0.676667
Small_Intestine_Terminal_Ileum	./WEIGHTS//Small_Intestine_Terminal_Ileum/Small_Intestine_Terminal_Ileum.ENSG00000180113.11.wgt.RDat	TDRD6	6	46655612	46671937	0.41	rs1352664	2.66	rs2270450	0.25126	-6.12	-1.866	523	5	lasso	0.32	6.6e-12	1.6426	0.1	0.675059
Small_Intestine_Terminal_Ileum	./WEIGHTS//Small_Intestine_Terminal_Ileum/Small_Intestine_Terminal_Ileum.ENSG00000198150.2.wgt.RDat	AC135178.1	17	8261731	8263538	0.333	rs195775	-2.98	rs9911562	0.078783	4.48	1.254	459	6	lasso	0.15	8.1e-06	1.6448	0.10002	0.673594
Small_Intestine_Terminal_Ileum	./WEIGHTS//Small_Intestine_Terminal_Ileum/Small_Intestine_Terminal_Ileum.ENSG00000125124.7.wgt.RDat	BBS2	16	56500748	56554195	0.553	rs4784683	2.62	rs8060037	0.418	-7.21	1.598	488	33	enet	0.44	5.7e-17	-1.6437	0.1002	0.673211
Small_Intestine_Terminal_Ileum	./WEIGHTS//Small_Intestine_Terminal_Ileum/Small_Intestine_Terminal_Ileum.ENSG00000233333.2.wgt.RDat	RNFT1P2	1	78636165	78636921	0.3369	rs10873978	-3.719	rs17101475	0.010201	3.72	-0.915	319	319	blup	0.14	1.8e-05	-1.64336	0.10031	0.672361
Small_Intestine_Terminal_Ileum	./WEIGHTS//Small_Intestine_Terminal_Ileum/Small_Intestine_Terminal_Ileum.ENSG00000197563.5.wgt.RDat	PIGN	18	59710800	59854351	0.283	rs657216	-3.73	rs3829634	0.191	-5.12	1.774	511	7	lasso	0.21	8.8e-08	-1.6426	0.10047	0.671849
Small_Intestine_Terminal_Ileum	./WEIGHTS//Small_Intestine_Terminal_Ileum/Small_Intestine_Terminal_Ileum.ENSG00000264469.1.wgt.RDat	RP11-173M1.8	17	25641669	25642952	0.2623	rs3730017	3.04	rs7221912	0.186647	4.99	-1.44	275	4	lasso	0.19	4.4e-07	-1.6388	0.10125	0.675475
Small_Intestine_Terminal_Ileum	./WEIGHTS//Small_Intestine_Terminal_Ileum/Small_Intestine_Terminal_Ileum.ENSG00000255455.2.wgt.RDat	RP11-890B15.3	11	130736149	130740142	0.495	rs12365680	-3.95	rs12418278	0.172079	5.63	1.739	644	5	lasso	0.27	8.6e-10	1.63814	0.10139	0.674825
Small_Intestine_Terminal_Ileum	./WEIGHTS//Small_Intestine_Terminal_Ileum/Small_Intestine_Terminal_Ileum.ENSG00000271335.1.wgt.RDat	RP11-324I22.4	10	35603480	35625329	0.4348	rs4007287	-4.17	rs3003981	0.242524	6.14	1.311	332	16	enet	0.29	1.4e-10	1.63661	0.10171	0.675373
Small_Intestine_Terminal_Ileum	./WEIGHTS//Small_Intestine_Terminal_Ileum/Small_Intestine_Terminal_Ileum.ENSG00000143748.13.wgt.RDat	NVL	1	224415036	224518089	0.1522	rs17519749	-2.543	rs12145463	-0.008205	-3.24	1.405	354	354	blup	0.037	0.02	-1.63474	0.1021	0.676383
Small_Intestine_Terminal_Ileum	./WEIGHTS//Small_Intestine_Terminal_Ileum/Small_Intestine_Terminal_Ileum.ENSG00000197020.6.wgt.RDat	ZNF100	19	21905568	21950430	0.8801	rs8108399	-2.73	rs6511286	0.39389	6.94	-0.994	298	18	lasso	0.5	4.3e-20	-1.63321	0.10242	0.676925
Small_Intestine_Terminal_Ileum	./WEIGHTS//Small_Intestine_Terminal_Ileum/Small_Intestine_Terminal_Ileum.ENSG00000146707.10.wgt.RDat	POMZP3	7	76239303	76255000	0.668	rs2539499	2.35	rs2527935	0.396365	7.18	1.254	161	11	lasso	0.51	1.4e-20	1.6267	0.1038	0.684454
Small_Intestine_Terminal_Ileum	./WEIGHTS//Small_Intestine_Terminal_Ileum/Small_Intestine_Terminal_Ileum.ENSG00000142197.8.wgt.RDat	DOPEY2	21	37529080	37666572	0.418	rs11702555	3.32	rs2226827	-0.00162	-3.54	-0.063	508	508	blup	0.097	0.0003	1.6248	0.1042	0.685501
Small_Intestine_Terminal_Ileum	./WEIGHTS//Small_Intestine_Terminal_Ileum/Small_Intestine_Terminal_Ileum.ENSG00000100024.10.wgt.RDat	UPB1	22	24863206	24924358	0.338	rs4820600	2.33	rs2232866	0.03229	4.2	1.405	383	8	lasso	0.046	0.011	1.6183	0.10561	0.693172
Small_Intestine_Terminal_Ileum	./WEIGHTS//Small_Intestine_Terminal_Ileum/Small_Intestine_Terminal_Ileum.ENSG00000196859.3.wgt.RDat	KRT39	17	39114669	39123144	0.3935	rs2159427	3.22	rs1858209	0.253168	6.02	-1.68	468	13	enet	0.27	4.6e-10	-1.6172	0.10583	0.693016
Small_Intestine_Terminal_Ileum	./WEIGHTS//Small_Intestine_Terminal_Ileum/Small_Intestine_Terminal_Ileum.ENSG00000228389.1.wgt.RDat	AC068039.4	2	172629992	172632354	0.543	rs7562674	2.81	rs6722757	0.361	6.83	1.762	406	27	enet	0.4	3.6e-15	1.61611	0.10607	0.692991
Small_Intestine_Terminal_Ileum	./WEIGHTS//Small_Intestine_Terminal_Ileum/Small_Intestine_Terminal_Ileum.ENSG00000161395.8.wgt.RDat	PGAP3	17	37827375	37853050	0.3957	rs4252612	-2.63	rs903502	0.188663	5.08	0.896	318	9	lasso	0.19	2.4e-07	1.6153	0.10625	0.692575
Small_Intestine_Terminal_Ileum	./WEIGHTS//Small_Intestine_Terminal_Ileum/Small_Intestine_Terminal_Ileum.ENSG00000136247.10.wgt.RDat	ZDHHC4	7	6617065	6629005	0.314	rs10279137	3.85	rs4724823	0.096322	-5.15	1.598	290	2	lasso	0.14	1.9e-05	-1.6143	0.10647	0.69242
Small_Intestine_Terminal_Ileum	./WEIGHTS//Small_Intestine_Terminal_Ileum/Small_Intestine_Terminal_Ileum.ENSG00000259954.1.wgt.RDat	IL21R-AS1	16	27458990	27464714	0.332	rs4788008	-3.43	rs12597568	-0.00088	-3.29	-0.138	520	520	blup	0.045	0.011	-1.6126	0.1068	0.692981
Small_Intestine_Terminal_Ileum	./WEIGHTS//Small_Intestine_Terminal_Ileum/Small_Intestine_Terminal_Ileum.ENSG00000103064.9.wgt.RDat	SLC7A6	16	68298433	68335722	0.159	rs6499163	3	rs9935025	0.00765	-3.98	1.282	307	307	blup	0.038	0.018	-1.6124	0.1069	0.69205
Small_Intestine_Terminal_Ileum	./WEIGHTS//Small_Intestine_Terminal_Ileum/Small_Intestine_Terminal_Ileum.ENSG00000237310.1.wgt.RDat	GS1-124K5.4	7	65958693	65960461	0.239	rs7811214	-2.74	rs1796219	0.179911	5.03	-1.68	243	243	blup	0.21	1e-07	-1.6084	0.10775	0.695967
Small_Intestine_Terminal_Ileum	./WEIGHTS//Small_Intestine_Terminal_Ileum/Small_Intestine_Terminal_Ileum.ENSG00000123179.9.wgt.RDat	EBPL	13	50234859	50265611	0.546	rs17073314	-3.05	rs7982132	0.231562	-5.73	-0.86	398	23	enet	0.34	1.7e-12	1.60628	0.10821	0.697353
Small_Intestine_Terminal_Ileum	./WEIGHTS//Small_Intestine_Terminal_Ileum/Small_Intestine_Terminal_Ileum.ENSG00000225151.6.wgt.RDat	AC103965.1	15	84867600	84898888	0.246	rs4843155	-1.87	rs3860265	0.15963	-5.41	-1.15	246	246	blup	0.16	3.1e-06	1.6036	0.1088	0.699569
Small_Intestine_Terminal_Ileum	./WEIGHTS//Small_Intestine_Terminal_Ileum/Small_Intestine_Terminal_Ileum.ENSG00000196228.2.wgt.RDat	SULT1C3	2	108863651	108881807	0.523	rs855012	2.29	rs2123693	0.288	-6.5	1.927	338	338	blup	0.34	1.4e-12	-1.6022	0.10911	0.699979
Small_Intestine_Terminal_Ileum	./WEIGHTS//Small_Intestine_Terminal_Ileum/Small_Intestine_Terminal_Ileum.ENSG00000112992.12.wgt.RDat	NNT	5	43602794	43707507	0.136	rs10045432	-2.13	rs4403180	0.007725	3.34	0.063	252	252	blup	0.043	0.013	-1.6013	0.1093	0.699618
Small_Intestine_Terminal_Ileum	./WEIGHTS//Small_Intestine_Terminal_Ileum/Small_Intestine_Terminal_Ileum.ENSG00000070476.10.wgt.RDat	ZXDC	3	126156444	126194762	0.4747	rs1799404	3.39	rs812368	0.167398	-5.34	-1.598	534	1	top1	0.17	1.9e-06	1.598	0.11	0.702517
Small_Intestine_Terminal_Ileum	./WEIGHTS//Small_Intestine_Terminal_Ileum/Small_Intestine_Terminal_Ileum.ENSG00000235098.4.wgt.RDat	ANKRD65	1	1353800	1357149	0.3355	rs11466691	-2.886	rs2765021	0.095045	-4.61	-1.598	293	1	top1	0.095	0.00034	1.598	0.11004	0.701197
Small_Intestine_Terminal_Ileum	./WEIGHTS//Small_Intestine_Terminal_Ileum/Small_Intestine_Terminal_Ileum.ENSG00000273014.1.wgt.RDat	RP11-225B17.2	7	32798494	32798965	0.203	rs376737	-2.62	rs2392139	0.070329	4.03	1.598	411	1	top1	0.07	0.0019	1.598	0.11004	0.699628
Small_Intestine_Terminal_Ileum	./WEIGHTS//Small_Intestine_Terminal_Ileum/Small_Intestine_Terminal_Ileum.ENSG00000243708.4.wgt.RDat	PLA2G4B	15	42129973	42140344	0.3932	rs1704401	2.76	rs4924575	0.08478	5.2	-1.598	404	1	top1	0.085	0.0007	-1.598	0.11004	0.698066
Small_Intestine_Terminal_Ileum	./WEIGHTS//Small_Intestine_Terminal_Ileum/Small_Intestine_Terminal_Ileum.ENSG00000227370.1.wgt.RDat	RP4-669P10.19	22	42528610	42529005	0.163	rs137127	-2.41	rs4467371	0.05562	4.09	-1.598	360	1	top1	0.056	0.0053	-1.598	0.11004	0.696512
Small_Intestine_Terminal_Ileum	./WEIGHTS//Small_Intestine_Terminal_Ileum/Small_Intestine_Terminal_Ileum.ENSG00000176927.10.wgt.RDat	EFCAB5	17	28256218	28435470	0.2427	rs2617866	-2.02	rs3098949	0.125956	4.81	-1.44	333	24	enet	0.22	4.7e-08	-1.5921	0.11136	0.7033
Small_Intestine_Terminal_Ileum	./WEIGHTS//Small_Intestine_Terminal_Ileum/Small_Intestine_Terminal_Ileum.ENSG00000135437.5.wgt.RDat	RDH5	12	56114151	56118489	0.511	rs3213122	-4.3	rs2291615	0.248	-5.51	-1.65	307	17	enet	0.34	2e-12	1.5886	0.112	0.705774
Small_Intestine_Terminal_Ileum	./WEIGHTS//Small_Intestine_Terminal_Ileum/Small_Intestine_Terminal_Ileum.ENSG00000272960.1.wgt.RDat	RP11-339B21.15	9	131067440	131067794	0.347	rs10987835	2.76	rs7867338	0.029606	-3.96	-0.553	284	284	blup	0.1	0.00024	1.5882	0.11225	0.705784
Small_Intestine_Terminal_Ileum	./WEIGHTS//Small_Intestine_Terminal_Ileum/Small_Intestine_Terminal_Ileum.ENSG00000102858.8.wgt.RDat	MGRN1	16	4666494	4740975	0.614	rs12445324	2.86	rs841219	0.389	-7.39	-1.341	420	9	lasso	0.43	1.8e-16	1.584	0.1132	0.710186
Small_Intestine_Terminal_Ileum	./WEIGHTS//Small_Intestine_Terminal_Ileum/Small_Intestine_Terminal_Ileum.ENSG00000185065.6.wgt.RDat	AC000068.5	22	19435756	19437432	0.233	rs9617814	-3.06	rs9618705	-0.0071	-3.29	0.954	566	566	blup	0.043	0.013	-1.5822	0.1136	0.711126
Small_Intestine_Terminal_Ileum	./WEIGHTS//Small_Intestine_Terminal_Ileum/Small_Intestine_Terminal_Ileum.ENSG00000155085.11.wgt.RDat	AK9	6	109814059	110012420	0.175	rs6912291	2.8	rs9386822	0.01508	4.19	-1.838	440	440	blup	0.036	0.021	-1.5809	0.114	0.712062
Small_Intestine_Terminal_Ileum	./WEIGHTS//Small_Intestine_Terminal_Ileum/Small_Intestine_Terminal_Ileum.ENSG00000145020.10.wgt.RDat	AMT	3	49454211	49460186	0.1474	rs7429661	2.46	rs3905330	0.052315	-4.33	1.881	287	287	blup	0.059	0.0043	-1.57781	0.115	0.716732
Small_Intestine_Terminal_Ileum	./WEIGHTS//Small_Intestine_Terminal_Ileum/Small_Intestine_Terminal_Ileum.ENSG00000196418.8.wgt.RDat	ZNF124	1	247285277	247335318	0.4373	rs4506496	-3.121	rs4925715	0.302186	-6.53	1.341	466	2	lasso	0.39	1.3e-14	-1.57566	0.1151	0.715786
Small_Intestine_Terminal_Ileum	./WEIGHTS//Small_Intestine_Terminal_Ileum/Small_Intestine_Terminal_Ileum.ENSG00000260698.1.wgt.RDat	RP11-439E19.9	1	246845410	246848377	0.2574	rs4506496	-3.121	rs12130070	-0.007188	3.61	-2.346	450	11	enet	-0.0054	0.55	-1.57193	0.11597	0.719622
Small_Intestine_Terminal_Ileum	./WEIGHTS//Small_Intestine_Terminal_Ileum/Small_Intestine_Terminal_Ileum.ENSG00000183569.13.wgt.RDat	SERHL2	22	42949623	42968535	0.391	rs130397	-2.96	rs137107	0.09422	-4.84	-1.555	412	10	enet	0.15	8.3e-06	1.5688	0.1167	0.722574
Small_Intestine_Terminal_Ileum	./WEIGHTS//Small_Intestine_Terminal_Ileum/Small_Intestine_Terminal_Ileum.ENSG00000246430.2.wgt.RDat	LINC00968	8	57430880	57472382	0.278	rs4075156	-3.31	rs828181	0.00307	3.54	0.013	397	397	blup	0.037	0.02	1.5678	0.11692	0.722362
Small_Intestine_Terminal_Ileum	./WEIGHTS//Small_Intestine_Terminal_Ileum/Small_Intestine_Terminal_Ileum.ENSG00000198502.5.wgt.RDat	HLA-DRB5	6	32485120	32498064	0.671	rs429150	-4.72	rs9271055	0.45335	7.42	-1.818	256	8	lasso	0.46	1.2e-17	-1.569	0.117	0.721289
Small_Intestine_Terminal_Ileum	./WEIGHTS//Small_Intestine_Terminal_Ileum/Small_Intestine_Terminal_Ileum.ENSG00000170919.11.wgt.RDat	TPT1-AS1	13	45915506	45965857	0.429	rs11618887	3.49	rs7323468	-0.006684	3.44	1.196	444	10	lasso	-0.0051	0.53	1.56007	0.11874	0.730431
Small_Intestine_Terminal_Ileum	./WEIGHTS//Small_Intestine_Terminal_Ileum/Small_Intestine_Terminal_Ileum.ENSG00000170430.9.wgt.RDat	MGMT	10	131265448	131566271	0.5437	rs7099795	-2.98	rs1008982	0.214907	-6.46	-0.583	597	18	enet	0.4	4.2e-15	1.55903	0.11899	0.730388
Small_Intestine_Terminal_Ileum	./WEIGHTS//Small_Intestine_Terminal_Ileum/Small_Intestine_Terminal_Ileum.ENSG00000183150.3.wgt.RDat	GPR19	12	12813825	12849141	0.501	rs7973332	3.24	rs10492237	0.0643	4.59	-1.825	477	11	lasso	0.071	0.0018	-1.55699	0.119	0.728875
Small_Intestine_Terminal_Ileum	./WEIGHTS//Small_Intestine_Terminal_Ileum/Small_Intestine_Terminal_Ileum.ENSG00000135972.4.wgt.RDat	MRPS9	2	105654441	105716418	0.351	rs6752609	3.92	rs12617795	0.149	-4.68	0.643	481	37	enet	0.17	1.8e-06	-1.55591	0.11973	0.731769
Small_Intestine_Terminal_Ileum	./WEIGHTS//Small_Intestine_Terminal_Ileum/Small_Intestine_Terminal_Ileum.ENSG00000260911.1.wgt.RDat	RP11-196G11.2	16	31054471	31061201	0.281	rs7187900	2.29	rs732172	0.222	5.59	-1.555	241	1	top1	0.22	2.9e-08	-1.555	0.1199	0.731236
Small_Intestine_Terminal_Ileum	./WEIGHTS//Small_Intestine_Terminal_Ileum/Small_Intestine_Terminal_Ileum.ENSG00000152253.4.wgt.RDat	SPC25	2	169690642	169769881	0.315	rs2673177	2.51	rs581363	0.219	5.28	1.555	568	1	top1	0.22	3.6e-08	1.555	0.11995	0.729974
Small_Intestine_Terminal_Ileum	./WEIGHTS//Small_Intestine_Terminal_Ileum/Small_Intestine_Terminal_Ileum.ENSG00000132840.5.wgt.RDat	BHMT2	5	78365540	78385289	0.329	rs341917	-2.67	rs642934	0.169655	-4.61	-1.555	419	1	top1	0.17	1.6e-06	1.555	0.11995	0.728414
Small_Intestine_Terminal_Ileum	./WEIGHTS//Small_Intestine_Terminal_Ileum/Small_Intestine_Terminal_Ileum.ENSG00000120008.11.wgt.RDat	WDR11	10	122610722	122669036	0.4953	rs2291314	-2.89	rs10886788	0.145631	-4.45	-1.555	645	1	top1	0.15	9.3e-06	1.555	0.11995	0.726861
Small_Intestine_Terminal_Ileum	./WEIGHTS//Small_Intestine_Terminal_Ileum/Small_Intestine_Terminal_Ileum.ENSG00000187951.6.wgt.RDat	ARHGAP11B	15	30916697	31065196	0.1783	rs2955792	3.05	rs6493352	0.04313	-3.7	1.555	191	1	top1	0.043	0.013	-1.555	0.11995	0.725315
Small_Intestine_Terminal_Ileum	./WEIGHTS//Small_Intestine_Terminal_Ileum/Small_Intestine_Terminal_Ileum.ENSG00000259416.2.wgt.RDat	RP11-158M2.5	15	86298172	86299468	0.2984	rs7168107	-2.65	rs17638180	0.23623	-5.55	-1.555	563	1	top1	0.24	9.6e-09	1.555	0.11995	0.723775
Small_Intestine_Terminal_Ileum	./WEIGHTS//Small_Intestine_Terminal_Ileum/Small_Intestine_Terminal_Ileum.ENSG00000270055.1.wgt.RDat	CTD-3092A11.2	15	30780166	30782516	0.3738	rs2955792	3.05	rs871312	0.12799	-4.57	1.555	130	1	top1	0.13	3.3e-05	-1.555	0.11995	0.722241
Small_Intestine_Terminal_Ileum	./WEIGHTS//Small_Intestine_Terminal_Ileum/Small_Intestine_Terminal_Ileum.ENSG00000108786.6.wgt.RDat	HSD17B1	17	40701232	40707231	0.1665	rs4796768	-2.54	rs3760384	0.085626	4.13	1.555	252	1	top1	0.086	0.00066	1.555	0.11995	0.720714
Small_Intestine_Terminal_Ileum	./WEIGHTS//Small_Intestine_Terminal_Ileum/Small_Intestine_Terminal_Ileum.ENSG00000267681.1.wgt.RDat	CTD-3199J23.6	17	41297131	41297272	0.1556	rs12946015	-3.24	rs2298862	0.0837	-4.38	1.555	287	1	top1	0.084	0.00075	-1.555	0.11995	0.719194
Small_Intestine_Terminal_Ileum	./WEIGHTS//Small_Intestine_Terminal_Ileum/Small_Intestine_Terminal_Ileum.ENSG00000131142.9.wgt.RDat	CCL25	19	8117651	8127534	0.5026	rs899208	2.48	rs882951	0.26471	-5.91	1.555	433	1	top1	0.26	9.5e-10	-1.555	0.11995	0.71768
Small_Intestine_Terminal_Ileum	./WEIGHTS//Small_Intestine_Terminal_Ileum/Small_Intestine_Terminal_Ileum.ENSG00000134815.14.wgt.RDat	DHX34	19	47852538	47885961	0.252	rs35445888	-2.54	rs2974187	0.07859	-4.34	-1.555	353	1	top1	0.079	0.0011	1.555	0.11995	0.716172
Small_Intestine_Terminal_Ileum	./WEIGHTS//Small_Intestine_Terminal_Ileum/Small_Intestine_Terminal_Ileum.ENSG00000213132.2.wgt.RDat	AC022498.1	3	187896331	187898598	0.4611	rs4686938	2.83	rs2222103	0.255335	5.62	1.555	516	1	top1	0.26	2e-09	1.555	0.12	0.714969
Small_Intestine_Terminal_Ileum	./WEIGHTS//Small_Intestine_Terminal_Ileum/Small_Intestine_Terminal_Ileum.ENSG00000135506.11.wgt.RDat	OS9	12	58087738	58115340	0.231	rs11172304	-2.76	rs799265	0.137	4.86	1.555	354	1	top1	0.14	1.7e-05	1.555	0.12	0.713473
Small_Intestine_Terminal_Ileum	./WEIGHTS//Small_Intestine_Terminal_Ileum/Small_Intestine_Terminal_Ileum.ENSG00000224020.1.wgt.RDat	MIR181A2HG	9	127420746	127460910	0.268	rs650599	-3.22	rs3739760	0.125835	-5.12	1.44	342	3	lasso	0.15	5.3e-06	-1.5475	0.12173	0.722248
Small_Intestine_Terminal_Ileum	./WEIGHTS//Small_Intestine_Terminal_Ileum/Small_Intestine_Terminal_Ileum.ENSG00000183666.12.wgt.RDat	GUSBP1	5	21341942	21589481	0.266	rs10941925	2.91	rs11957493	0.025729	4.08	-1.44	261	261	blup	0.08	0.00094	-1.5448	0.12239	0.724651
Small_Intestine_Terminal_Ileum	./WEIGHTS//Small_Intestine_Terminal_Ileum/Small_Intestine_Terminal_Ileum.ENSG00000243789.6.wgt.RDat	JMJD7	15	42120283	42129779	0.1747	rs12439430	-2.76	rs3743024	0.10748	4.48	-1.695	410	4	lasso	0.12	7.2e-05	-1.5419	0.1231	0.727339
Small_Intestine_Terminal_Ileum	./WEIGHTS//Small_Intestine_Terminal_Ileum/Small_Intestine_Terminal_Ileum.ENSG00000272256.1.wgt.RDat	RP11-489E7.4	8	29940274	29940983	0.381	rs10105138	3.39	rs10503869	0.00544	3.49	-0.266	389	27	enet	0.095	0.00035	-1.5394	0.1237	0.729368
Small_Intestine_Terminal_Ileum	./WEIGHTS//Small_Intestine_Terminal_Ileum/Small_Intestine_Terminal_Ileum.ENSG00000230730.1.wgt.RDat	AC074011.2	2	28856148	28887406	0.341	rs4665438	3.04	rs1534478	0.175	5.45	-1.103	486	11	lasso	0.21	9.3e-08	-1.53914	0.12377	0.72827
Small_Intestine_Terminal_Ileum	./WEIGHTS//Small_Intestine_Terminal_Ileum/Small_Intestine_Terminal_Ileum.ENSG00000229921.2.wgt.RDat	KIF25-AS1	6	168393502	168397757	0.654	rs4708622	-2.54	rs9346518	0.08811	4.83	1.1915	467	38	enet	0.14	1.6e-05	1.5351	0.125	0.733988
Small_Intestine_Terminal_Ileum	./WEIGHTS//Small_Intestine_Terminal_Ileum/Small_Intestine_Terminal_Ileum.ENSG00000256250.1.wgt.RDat	RP11-989F5.1	12	131295151	131296854	0.606	rs4759651	3.59	rs1554807	0.326	7.08	1.598	649	23	enet	0.35	8.5e-13	1.53281	0.125	0.732474
Small_Intestine_Terminal_Ileum	./WEIGHTS//Small_Intestine_Terminal_Ileum/Small_Intestine_Terminal_Ileum.ENSG00000065559.10.wgt.RDat	MAP2K4	17	11924141	12047147	0.2887	rs2726550	3.46	rs12451415	0.057578	4.37	-1.598	456	32	enet	0.11	9.2e-05	-1.5289	0.1263	0.738569
Small_Intestine_Terminal_Ileum	./WEIGHTS//Small_Intestine_Terminal_Ileum/Small_Intestine_Terminal_Ileum.ENSG00000242611.1.wgt.RDat	AC093627.8	7	77038	80418	0.403	rs7786521	-2.72	rs7456436	0.141164	5.11	-0.113	92	5	lasso	0.22	2.9e-08	-1.5238	0.12757	0.744464
Small_Intestine_Terminal_Ileum	./WEIGHTS//Small_Intestine_Terminal_Ileum/Small_Intestine_Terminal_Ileum.ENSG00000118094.7.wgt.RDat	TREH	11	118528742	118550382	0.397	rs492471	-2.94	rs17748	0.21151	-5.19	-1.44	402	8	lasso	0.21	5.7e-08	1.52075	0.12832	0.747306
Small_Intestine_Terminal_Ileum	./WEIGHTS//Small_Intestine_Terminal_Ileum/Small_Intestine_Terminal_Ileum.ENSG00000119487.12.wgt.RDat	MAPKAP1	9	128199672	128469513	0.13	rs393721	-3.19	rs4838278	0.008591	3.37	-0.013	360	360	blup	0.031	0.03	1.519	0.12876	0.748335
Small_Intestine_Terminal_Ileum	./WEIGHTS//Small_Intestine_Terminal_Ileum/Small_Intestine_Terminal_Ileum.ENSG00000146535.9.wgt.RDat	GNA12	7	2767746	2883958	0.278	rs286554	-3.02	rs798486	0.013452	3.99	-1.405	563	563	blup	0.11	0.00014	-1.5189	0.1288	0.74704
Small_Intestine_Terminal_Ileum	./WEIGHTS//Small_Intestine_Terminal_Ileum/Small_Intestine_Terminal_Ileum.ENSG00000141028.6.wgt.RDat	CDRT15P1	17	13927831	13928805	0.5217	rs4791573	2.82	rs8079249	0.355688	-6.92	-1.282	608	7	lasso	0.37	5.9e-14	1.5178	0.12908	0.747139
Small_Intestine_Terminal_Ileum	./WEIGHTS//Small_Intestine_Terminal_Ileum/Small_Intestine_Terminal_Ileum.ENSG00000235241.1.wgt.RDat	RP11-108M9.5	1	17215590	17216042	0.3486	rs2076600	3.011	rs12745538	0.004047	-4.11	-0.138	338	20	enet	0.081	0.00091	1.51424	0.12996	0.750704
Small_Intestine_Terminal_Ileum	./WEIGHTS//Small_Intestine_Terminal_Ileum/Small_Intestine_Terminal_Ileum.ENSG00000273356.1.wgt.RDat	RP11-804H8.6	3	50707420	50709479	0.1037	rs7642692	2.48	rs9825535	0.041629	-3.65	1.514	314	5	lasso	0.063	0.0033	-1.51475	0.13	0.749412
Small_Intestine_Terminal_Ileum	./WEIGHTS//Small_Intestine_Terminal_Ileum/Small_Intestine_Terminal_Ileum.ENSG00000153303.12.wgt.RDat	FRMD1	6	168456425	168482237	0.517	rs4708622	-2.54	rs7753203	0.11112	-4.72	1.514	534	1	top1	0.11	0.00011	-1.514	0.13	0.747895
Small_Intestine_Terminal_Ileum	./WEIGHTS//Small_Intestine_Terminal_Ileum/Small_Intestine_Terminal_Ileum.ENSG00000212125.2.wgt.RDat	TAS2R15	12	11117024	11117951	0.22	rs1979268	2.71	rs10772398	0.132	4.52	1.514	384	1	top1	0.13	2.6e-05	1.514	0.13	0.746384
Small_Intestine_Terminal_Ileum	./WEIGHTS//Small_Intestine_Terminal_Ileum/Small_Intestine_Terminal_Ileum.ENSG00000151006.7.wgt.RDat	PRSS53	16	31095518	31100284	0.275	rs4889673	2.59	rs2303222	0.264	-6.1	1.514	239	1	top1	0.26	9.7e-10	-1.514	0.13	0.744879
Small_Intestine_Terminal_Ileum	./WEIGHTS//Small_Intestine_Terminal_Ileum/Small_Intestine_Terminal_Ileum.ENSG00000117226.7.wgt.RDat	GBP3	1	89472349	89488577	0.7406	rs1459641	-2.387	rs10493821	0.539259	-8.24	1.514	343	1	top1	0.54	5.7e-22	-1.514	0.13003	0.743552
Small_Intestine_Terminal_Ileum	./WEIGHTS//Small_Intestine_Terminal_Ileum/Small_Intestine_Terminal_Ileum.ENSG00000118197.9.wgt.RDat	DDX59	1	200593024	200639097	0.1901	rs10494811	-3.436	rs12126676	0.143954	-5.08	1.514	539	1	top1	0.14	1.1e-05	-1.514	0.13003	0.742059
Small_Intestine_Terminal_Ileum	./WEIGHTS//Small_Intestine_Terminal_Ileum/Small_Intestine_Terminal_Ileum.ENSG00000223396.2.wgt.RDat	RPS10P7	1	201487831	201499602	0.3002	rs2148619	-3.195	rs12090950	0.058605	4.02	1.514	669	1	top1	0.059	0.0043	1.514	0.13003	0.740572
Small_Intestine_Terminal_Ileum	./WEIGHTS//Small_Intestine_Terminal_Ileum/Small_Intestine_Terminal_Ileum.ENSG00000214106.3.wgt.RDat	PAXIP1-AS2	7	154720208	154741618	0.371	rs6962118	-2.54	rs11543936	0.288255	5.97	1.514	584	1	top1	0.29	1.3e-10	1.514	0.13003	0.739091
Small_Intestine_Terminal_Ileum	./WEIGHTS//Small_Intestine_Terminal_Ileum/Small_Intestine_Terminal_Ileum.ENSG00000136856.13.wgt.RDat	SLC2A8	9	130159421	130170703	0.192	rs7847781	3.26	rs10987639	0.119016	-4.33	-1.514	361	1	top1	0.12	6.3e-05	1.514	0.13003	0.737615
Small_Intestine_Terminal_Ileum	./WEIGHTS//Small_Intestine_Terminal_Ileum/Small_Intestine_Terminal_Ileum.ENSG00000118096.3.wgt.RDat	IFT46	11	118415243	118443685	0.165	rs492471	-2.94	rs11216909	0.003143	-3.6	-1.514	442	1	top1	0.0031	0.24	1.514	0.13003	0.736146
Small_Intestine_Terminal_Ileum	./WEIGHTS//Small_Intestine_Terminal_Ileum/Small_Intestine_Terminal_Ileum.ENSG00000137509.6.wgt.RDat	PRCP	11	82534544	82681626	0.232	rs2507850	2.85	rs7941625	0.036994	-3.99	-1.514	416	1	top1	0.037	0.019	1.514	0.13003	0.734682
Small_Intestine_Terminal_Ileum	./WEIGHTS//Small_Intestine_Terminal_Ileum/Small_Intestine_Terminal_Ileum.ENSG00000259422.1.wgt.RDat	RP11-593F23.1	15	76467232	76473827	0.3951	rs17427548	-3.24	rs937732	0.21662	-5.87	-1.514	279	1	top1	0.22	4.5e-08	1.514	0.13003	0.733225
Small_Intestine_Terminal_Ileum	./WEIGHTS//Small_Intestine_Terminal_Ileum/Small_Intestine_Terminal_Ileum.ENSG00000225784.5.wgt.RDat	RP11-592B15.4	10	51345753	51364771	0.6186	rs7922121	1.76	rs17720205	0.353626	6.66	1.015	126	4	lasso	0.39	8.1e-15	1.51215	0.1305	0.734418
Small_Intestine_Terminal_Ileum	./WEIGHTS//Small_Intestine_Terminal_Ileum/Small_Intestine_Terminal_Ileum.ENSG00000228137.1.wgt.RDat	AP001469.7	21	47666804	47667596	0.254	rs1053312	3.29	rs2839181	0.02921	4.08	1.175	475	4	lasso	0.047	0.0099	1.5115	0.1306	0.733528
Small_Intestine_Terminal_Ileum	./WEIGHTS//Small_Intestine_Terminal_Ileum/Small_Intestine_Terminal_Ileum.ENSG00000125618.12.wgt.RDat	PAX8	2	113973574	114036527	0.313	rs895497	3.24	rs11123172	0.156	-5.5	-1.514	460	6	lasso	0.17	1.3e-06	1.51004	0.13103	0.734492
Small_Intestine_Terminal_Ileum	./WEIGHTS//Small_Intestine_Terminal_Ileum/Small_Intestine_Terminal_Ileum.ENSG00000198246.7.wgt.RDat	SLC29A3	10	73079015	73123142	0.5409	rs12266801	-3.03	rs1084004	0.049088	4.17	0.292	704	704	blup	0.08	0.00098	-1.50956	0.13116	0.733773
Small_Intestine_Terminal_Ileum	./WEIGHTS//Small_Intestine_Terminal_Ileum/Small_Intestine_Terminal_Ileum.ENSG00000130024.10.wgt.RDat	PHF10	6	170110332	170124151	0.188	rs10806671	2.64	rs2274952	-0.00431	4.38	0.878	489	489	blup	0.091	0.00046	1.5052	0.132	0.737022
Small_Intestine_Terminal_Ileum	./WEIGHTS//Small_Intestine_Terminal_Ileum/Small_Intestine_Terminal_Ileum.ENSG00000158941.12.wgt.RDat	CCAR2	8	22462145	22477930	0.26	rs11135693	-2.64	rs11985023	0.08777	4.32	1.96	526	526	blup	0.096	0.00033	1.5061	0.13204	0.735799
Small_Intestine_Terminal_Ileum	./WEIGHTS//Small_Intestine_Terminal_Ileum/Small_Intestine_Terminal_Ileum.ENSG00000136108.10.wgt.RDat	CKAP2	13	53029564	53050763	0.272	rs6650335	-3.49	rs9536066	0.235476	6.25	0.659	361	361	blup	0.24	5.3e-09	1.50467	0.13241	0.736417
Small_Intestine_Terminal_Ileum	./WEIGHTS//Small_Intestine_Terminal_Ileum/Small_Intestine_Terminal_Ileum.ENSG00000248635.1.wgt.RDat	RP11-1267H10.4	4	69570318	69578216	0.207	rs7438135	2.14	rs6600900	0.04103	-3.88	-0.772	103	103	blup	0.09	0.0005	1.504	0.1326	0.736034
Small_Intestine_Terminal_Ileum	./WEIGHTS//Small_Intestine_Terminal_Ileum/Small_Intestine_Terminal_Ileum.ENSG00000259237.1.wgt.RDat	RP11-209E8.1	15	53408562	53421895	0.4088	rs501720	3.19	rs17659514	0.00286	-4.1	3.076	567	53	enet	0.04	0.015	-1.5037	0.13266	0.734931
Small_Intestine_Terminal_Ileum	./WEIGHTS//Small_Intestine_Terminal_Ileum/Small_Intestine_Terminal_Ileum.ENSG00000167646.9.wgt.RDat	DNAAF3	19	55670031	55678090	0.3701	rs2288521	-2.73	rs7248997	0.05426	4.8	2.346	459	6	lasso	0.08	0.00097	1.50345	0.13272	0.733833
Small_Intestine_Terminal_Ileum	./WEIGHTS//Small_Intestine_Terminal_Ileum/Small_Intestine_Terminal_Ileum.ENSG00000158623.10.wgt.RDat	COPG2	7	130146134	130353487	0.53	rs11763341	2.66	rs10863	0.349966	-6.67	-1.903	420	6	lasso	0.37	1e-13	1.5017	0.13318	0.734947
Small_Intestine_Terminal_Ileum	./WEIGHTS//Small_Intestine_Terminal_Ileum/Small_Intestine_Terminal_Ileum.ENSG00000100243.16.wgt.RDat	CYB5R3	22	43013846	43045574	0.408	rs130397	-2.96	rs17003208	0.00041	-3.7	-0.319	438	438	blup	0.11	0.00017	1.5003	0.13353	0.73545
Small_Intestine_Terminal_Ileum	./WEIGHTS//Small_Intestine_Terminal_Ileum/Small_Intestine_Terminal_Ileum.ENSG00000196313.7.wgt.RDat	POM121	7	72349936	72421979	0.146	rs3015906	2.23	rs34014814	-0.008156	2.95	0.013	118	118	blup	0.043	0.013	1.5	0.13363	0.734577
Small_Intestine_Terminal_Ileum	./WEIGHTS//Small_Intestine_Terminal_Ileum/Small_Intestine_Terminal_Ileum.ENSG00000167523.9.wgt.RDat	SPATA33	16	89724254	89737680	0.659	rs7200842	2.89	rs164749	0.192	-5.24	1.977	433	26	enet	0.24	4.8e-09	-1.4983	0.1341	0.735738
Small_Intestine_Terminal_Ileum	./WEIGHTS//Small_Intestine_Terminal_Ileum/Small_Intestine_Terminal_Ileum.ENSG00000267838.1.wgt.RDat	AC008746.12	19	54949847	54950362	0.561	rs4806767	3.09	rs3745420	0.3525	-6.61	-1.405	457	11	lasso	0.41	1.4e-15	1.4952	0.13486	0.738482
Small_Intestine_Terminal_Ileum	./WEIGHTS//Small_Intestine_Terminal_Ileum/Small_Intestine_Terminal_Ileum.ENSG00000146147.10.wgt.RDat	MLIP	6	53794780	54131078	0.206	rs6458969	2.63	rs9296736	0.00066	-3.5	-0.151	559	559	blup	0.073	0.0015	1.4938	0.135	0.737827
Small_Intestine_Terminal_Ileum	./WEIGHTS//Small_Intestine_Terminal_Ileum/Small_Intestine_Terminal_Ileum.ENSG00000150076.18.wgt.RDat	C10orf68	10	32871962	33171802	0.2471	rs7080383	2.33	rs16933379	0.118589	-5.22	-0.896	343	32	enet	0.27	6.6e-10	1.49444	0.13506	0.736738
Small_Intestine_Terminal_Ileum	./WEIGHTS//Small_Intestine_Terminal_Ileum/Small_Intestine_Terminal_Ileum.ENSG00000157224.11.wgt.RDat	CLDN12	7	90013035	90142716	0.367	rs7781928	2.69	rs2079890	-0.004809	3.48	1.787	483	483	blup	0.033	0.026	1.4898	0.13628	0.741969
Small_Intestine_Terminal_Ileum	./WEIGHTS//Small_Intestine_Terminal_Ileum/Small_Intestine_Terminal_Ileum.ENSG00000102606.13.wgt.RDat	ARHGEF7	13	111767266	111958084	0.399	rs1859755	3.08	rs9560015	0.111982	4.96	-1.645	585	19	enet	0.12	4.4e-05	-1.48828	0.13668	0.742724
Small_Intestine_Terminal_Ileum	./WEIGHTS//Small_Intestine_Terminal_Ileum/Small_Intestine_Terminal_Ileum.ENSG00000109323.4.wgt.RDat	MANBA	4	103553050	103682151	0.175	rs13107325	2.46	rs179195	0.03439	-3.99	-1.254	340	340	blup	0.11	0.00012	1.4868	0.1371	0.743584
Small_Intestine_Terminal_Ileum	./WEIGHTS//Small_Intestine_Terminal_Ileum/Small_Intestine_Terminal_Ileum.ENSG00000172986.8.wgt.RDat	GXYLT2	3	72937224	73026077	0.3989	rs6776824	-3.19	rs6793043	-0.004836	-3.97	-0.202	444	444	blup	0.087	0.00062	-1.4824	0.138	0.74704
Small_Intestine_Terminal_Ileum	./WEIGHTS//Small_Intestine_Terminal_Ileum/Small_Intestine_Terminal_Ileum.ENSG00000261819.1.wgt.RDat	RP11-680G24.4	16	15082116	15084017	0.165	rs153779	-2.2	rs222133	0.053	3.73	-1.126	107	107	blup	0.067	0.0024	-1.4817	0.1384	0.747781
Small_Intestine_Terminal_Ileum	./WEIGHTS//Small_Intestine_Terminal_Ileum/Small_Intestine_Terminal_Ileum.ENSG00000134291.7.wgt.RDat	TMEM106C	12	48357352	48362661	0.159	rs11836243	2.68	rs1859445	0.0789	4.59	1.405	510	7	enet	0.092	0.00043	1.48032	0.139	0.749598
Small_Intestine_Terminal_Ileum	./WEIGHTS//Small_Intestine_Terminal_Ileum/Small_Intestine_Terminal_Ileum.ENSG00000168300.9.wgt.RDat	PCMTD1	8	52730140	52811735	0.229	rs7009219	-3.08	rs9643465	0.00023	-3.84	-0.319	427	427	blup	0.016	0.089	-1.479	0.13913	0.748878
Small_Intestine_Terminal_Ileum	./WEIGHTS//Small_Intestine_Terminal_Ileum/Small_Intestine_Terminal_Ileum.ENSG00000231106.2.wgt.RDat	AP000688.8	21	37377636	37380136	0.643	rs11702555	3.32	rs11701590	0.4439	7.31	1.476	513	1	top1	0.44	4.5e-17	1.476	0.1399	0.751599
Small_Intestine_Terminal_Ileum	./WEIGHTS//Small_Intestine_Terminal_Ileum/Small_Intestine_Terminal_Ileum.ENSG00000035115.17.wgt.RDat	SH3YL1	2	217730	266398	0.195	rs2966398	2.67	rs9213	0.139	-4.49	-1.476	374	1	top1	0.14	1.5e-05	1.476	0.13994	0.750395
Small_Intestine_Terminal_Ileum	./WEIGHTS//Small_Intestine_Terminal_Ileum/Small_Intestine_Terminal_Ileum.ENSG00000163016.5.wgt.RDat	ALMS1P	2	73872046	73912703	0.373	rs6724905	2.93	rs7607892	0.306	6.32	1.476	356	1	top1	0.31	2.8e-11	1.476	0.13994	0.748982
Small_Intestine_Terminal_Ileum	./WEIGHTS//Small_Intestine_Terminal_Ileum/Small_Intestine_Terminal_Ileum.ENSG00000188690.8.wgt.RDat	UROS	10	127477146	127511817	0.1814	rs7918092	2.89	rs10901431	0.121355	-4.5	-1.476	591	1	top1	0.12	5.3e-05	1.476	0.13994	0.747574
Small_Intestine_Terminal_Ileum	./WEIGHTS//Small_Intestine_Terminal_Ileum/Small_Intestine_Terminal_Ileum.ENSG00000137491.10.wgt.RDat	SLCO2B1	11	74811608	74917594	0.192	rs4348932	-2.78	rs11236356	0.088774	4.14	1.476	457	1	top1	0.089	0.00053	1.476	0.13994	0.746172
Small_Intestine_Terminal_Ileum	./WEIGHTS//Small_Intestine_Terminal_Ileum/Small_Intestine_Terminal_Ileum.ENSG00000180979.5.wgt.RDat	LRRC57	15	42834720	42841000	0.2997	rs3825786	-2.33	rs4924687	0.19134	5.78	-1.476	333	1	top1	0.19	3.1e-07	-1.476	0.13994	0.744774
Small_Intestine_Terminal_Ileum	./WEIGHTS//Small_Intestine_Terminal_Ileum/Small_Intestine_Terminal_Ileum.ENSG00000259065.1.wgt.RDat	RP5-1021I20.1	14	74254063	74269973	0.5785	rs12895907	2.71	rs17182607	0.4922	7.71	1.476	393	1	top1	0.49	1.9e-19	1.476	0.139944	0.743403
Small_Intestine_Terminal_Ileum	./WEIGHTS//Small_Intestine_Terminal_Ileum/Small_Intestine_Terminal_Ileum.ENSG00000240065.3.wgt.RDat	PSMB9	6	32821938	32827362	0.316	rs532098	3.35	rs1351383	0.16807	5.42	1.476	266	1	top1	0.17	1.8e-06	1.476	0.14	0.742313
Small_Intestine_Terminal_Ileum	./WEIGHTS//Small_Intestine_Terminal_Ileum/Small_Intestine_Terminal_Ileum.ENSG00000240399.1.wgt.RDat	RP1-228P16.1	12	48448596	48449374	0.355	rs11836243	2.68	rs11168371	0.198	-6.34	1.103	521	5	lasso	0.3	3.4e-11	-1.47561	0.14	0.740931
Small_Intestine_Terminal_Ileum	./WEIGHTS//Small_Intestine_Terminal_Ileum/Small_Intestine_Terminal_Ileum.ENSG00000258181.1.wgt.RDat	RP11-493L12.4	12	47641907	47651322	0.253	rs855146	-2.86	rs712099	0.0703	4.27	-1.739	470	8	lasso	0.08	0.001	-1.47683	0.14	0.739554
Small_Intestine_Terminal_Ileum	./WEIGHTS//Small_Intestine_Terminal_Ileum/Small_Intestine_Terminal_Ileum.ENSG00000213640.3.wgt.RDat	RP11-797H7.3	7	64323377	64324748	0.594	rs35222285	-3.22	rs13236784	0.476789	7.92	1.903	265	13	enet	0.53	1e-21	1.4714	0.14118	0.744404
Small_Intestine_Terminal_Ileum	./WEIGHTS//Small_Intestine_Terminal_Ileum/Small_Intestine_Terminal_Ileum.ENSG00000159527.3.wgt.RDat	PGLYRP3	1	153270338	153283194	0.218	rs9426935	4.329	rs3006448	-0.000331	3.33	-0.468	473	473	blup	0.052	0.0066	-1.47117	0.14125	0.743394
Small_Intestine_Terminal_Ileum	./WEIGHTS//Small_Intestine_Terminal_Ileum/Small_Intestine_Terminal_Ileum.ENSG00000108375.8.wgt.RDat	RNF43	17	56431081	56494956	0.1645	rs2877875	-2.8	rs302867	0.082687	4.04	-2.17	335	29	enet	0.093	0.0004	-1.4704	0.14144	0.743018
Small_Intestine_Terminal_Ileum	./WEIGHTS//Small_Intestine_Terminal_Ileum/Small_Intestine_Terminal_Ileum.ENSG00000102893.11.wgt.RDat	PHKB	16	47495186	47735434	0.093	rs2231982	2.75	rs11865790	0.0504	-3.51	1.745	183	183	blup	0.057	0.0047	-1.4662	0.1426	0.747729
Small_Intestine_Terminal_Ileum	./WEIGHTS//Small_Intestine_Terminal_Ileum/Small_Intestine_Terminal_Ileum.ENSG00000185829.11.wgt.RDat	ARL17A	17	44594068	44657088	0.2576	rs17698176	2.11	rs169201	0.068155	4.8	-0.482	144	3	lasso	0.18	9.9e-07	-1.4657	0.14273	0.747033
Small_Intestine_Terminal_Ileum	./WEIGHTS//Small_Intestine_Terminal_Ileum/Small_Intestine_Terminal_Ileum.ENSG00000272668.1.wgt.RDat	RP11-190A12.8	1	159836744	159837475	0.6617	rs4604689	2.989	rs4133290	0.433491	7.3	1.807	511	11	lasso	0.48	6.7e-19	1.46527	0.14285	0.746286
Small_Intestine_Terminal_Ileum	./WEIGHTS//Small_Intestine_Terminal_Ileum/Small_Intestine_Terminal_Ileum.ENSG00000132357.9.wgt.RDat	CARD6	5	40841286	40860275	0.462	rs7736582	-2.64	rs7725810	0.100472	-4.8	1.768	443	443	blup	0.11	0.00015	-1.4621	0.14372	0.749454
Small_Intestine_Terminal_Ileum	./WEIGHTS//Small_Intestine_Terminal_Ileum/Small_Intestine_Terminal_Ileum.ENSG00000129566.8.wgt.RDat	TEP1	14	20833826	20881588	0.4091	rs8009540	2.8	rs3093872	-0.00318	3.48	-1.711	651	12	lasso	0.05	0.008	-1.46165	0.143836	0.748685
Small_Intestine_Terminal_Ileum	./WEIGHTS//Small_Intestine_Terminal_Ileum/Small_Intestine_Terminal_Ileum.ENSG00000235897.1.wgt.RDat	TM4SF19-AS1	3	196045201	196052441	0.4642	rs11185538	3.09	rs4916485	0.174233	5.4	-1.645	370	370	blup	0.25	2.7e-09	-1.45623	0.145	0.753364
Small_Intestine_Terminal_Ileum	./WEIGHTS//Small_Intestine_Terminal_Ileum/Small_Intestine_Terminal_Ileum.ENSG00000244056.2.wgt.RDat	RN7SL417P	15	84948770	84949050	0.2076	rs12906879	-2.43	rs4843156	0.06125	-4.2	1.476	289	289	blup	0.14	1.9e-05	-1.4537	0.14603	0.757331
Small_Intestine_Terminal_Ileum	./WEIGHTS//Small_Intestine_Terminal_Ileum/Small_Intestine_Terminal_Ileum.ENSG00000237438.2.wgt.RDat	CECR7	22	17517460	17541715	0.481	rs174332	2.95	rs2845394	0.038	4.74	1.036	471	35	enet	0.24	5.9e-09	1.4508	0.14685	0.760196
Small_Intestine_Terminal_Ileum	./WEIGHTS//Small_Intestine_Terminal_Ileum/Small_Intestine_Terminal_Ileum.ENSG00000138115.9.wgt.RDat	CYP2C8	10	96796530	96829254	0.4022	rs7921420	2.65	rs10786188	0.361299	6.85	-1.69	491	15	enet	0.38	2.2e-14	-1.44959	0.14717	0.760468
Small_Intestine_Terminal_Ileum	./WEIGHTS//Small_Intestine_Terminal_Ileum/Small_Intestine_Terminal_Ileum.ENSG00000163795.9.wgt.RDat	ZNF513	2	27600098	27603657	0.122	rs780110	-2.23	rs11695549	0.0853	-4.22	-1.227	299	12	enet	0.1	0.00017	1.44791	0.14764	0.761512
Small_Intestine_Terminal_Ileum	./WEIGHTS//Small_Intestine_Terminal_Ileum/Small_Intestine_Terminal_Ileum.ENSG00000259953.1.wgt.RDat	RP11-4O1.2	9	114794835	114800010	0.216	rs9409116	2.62	rs4979085	0.059769	-4.32	1.722	515	2	lasso	0.067	0.0024	-1.4469	0.14793	0.761625
Small_Intestine_Terminal_Ileum	./WEIGHTS//Small_Intestine_Terminal_Ileum/Small_Intestine_Terminal_Ileum.ENSG00000166822.8.wgt.RDat	TMEM170A	16	75476952	75499395	0.367	rs12447346	-2.26	rs4888367	3.43e-06	3.31	-1.103	348	348	blup	0.037	0.02	-1.4452	0.1484	0.762663
Small_Intestine_Terminal_Ileum	./WEIGHTS//Small_Intestine_Terminal_Ileum/Small_Intestine_Terminal_Ileum.ENSG00000231063.1.wgt.RDat	AC006994.1	2	210952950	210953788	0.188	rs10804178	2.69	rs10932339	-0.00819	3.28	-0.772	288	288	blup	0.06	0.0038	-1.4444	0.14863	0.762467
Small_Intestine_Terminal_Ileum	./WEIGHTS//Small_Intestine_Terminal_Ileum/Small_Intestine_Terminal_Ileum.ENSG00000136379.7.wgt.RDat	ABHD17C	15	80972025	81047962	0.3989	rs12148207	-2.96	rs2271162	0.00181	3.69	0.628	530	530	blup	0.12	7.2e-05	-1.4432	0.14897	0.762834
Small_Intestine_Terminal_Ileum	./WEIGHTS//Small_Intestine_Terminal_Ileum/Small_Intestine_Terminal_Ileum.ENSG00000156931.11.wgt.RDat	VPS8	3	184529931	184770402	0.2929	rs4686398	2.79	rs9830734	0.030784	4.54	1.341	427	29	enet	0.11	0.00013	1.44227	0.149	0.761615
Small_Intestine_Terminal_Ileum	./WEIGHTS//Small_Intestine_Terminal_Ileum/Small_Intestine_Terminal_Ileum.ENSG00000270157.1.wgt.RDat	RP5-894A10.6	7	141362722	141363646	0.36	rs7789917	-3.18	rs12669057	-0.000394	3.74	-0.5761	456	456	blup	0.018	0.076	-1.4421	0.14927	0.761625
Small_Intestine_Terminal_Ileum	./WEIGHTS//Small_Intestine_Terminal_Ileum/Small_Intestine_Terminal_Ileum.ENSG00000174194.11.wgt.RDat	AGAP8	10	51224681	51252947	0.7869	rs2377872	2.79	rs17720205	0.360413	6.64	1.015	187	10	lasso	0.42	3.4e-16	1.44054	0.14972	0.762552
Small_Intestine_Terminal_Ileum	./WEIGHTS//Small_Intestine_Terminal_Ileum/Small_Intestine_Terminal_Ileum.ENSG00000221947.3.wgt.RDat	XKR9	8	71581600	71702606	0.396	rs3812429	3.57	rs7013657	0.38007	-7.25	-1.44	309	1	top1	0.38	3.1e-14	1.44	0.14987	0.761951
Small_Intestine_Terminal_Ileum	./WEIGHTS//Small_Intestine_Terminal_Ileum/Small_Intestine_Terminal_Ileum.ENSG00000166436.11.wgt.RDat	TRIM66	11	8633584	8693413	0.733	rs2291839	2.48	rs10840112	0.387444	7.15	1.44	503	1	top1	0.39	1.5e-14	1.44	0.14987	0.76059
Small_Intestine_Terminal_Ileum	./WEIGHTS//Small_Intestine_Terminal_Ileum/Small_Intestine_Terminal_Ileum.ENSG00000075643.5.wgt.RDat	MOCOS	18	33767482	33852120	0.288	rs767531	-3	rs3786268	0.03986	-4.06	-1.44	511	1	top1	0.04	0.016	1.44	0.14987	0.759234
Small_Intestine_Terminal_Ileum	./WEIGHTS//Small_Intestine_Terminal_Ileum/Small_Intestine_Terminal_Ileum.ENSG00000176182.5.wgt.RDat	MYPOP	19	46393278	46405862	0.1908	rs11668847	-4.17	rs16980051	0.13912	4.49	-1.44	410	1	top1	0.14	1.5e-05	-1.44	0.14987	0.757884
Small_Intestine_Terminal_Ileum	./WEIGHTS//Small_Intestine_Terminal_Ileum/Small_Intestine_Terminal_Ileum.ENSG00000269867.1.wgt.RDat	CTD-2583A14.8	19	58378406	58379252	0.424	rs12972447	-3.57	rs1047128	0.2981	6.12	-1.44	468	1	top1	0.3	5.6e-11	-1.44	0.14987	0.756537
Small_Intestine_Terminal_Ileum	./WEIGHTS//Small_Intestine_Terminal_Ileum/Small_Intestine_Terminal_Ileum.ENSG00000270804.1.wgt.RDat	CTD-2583A14.11	19	58379541	58380202	0.6092	rs12972447	-3.57	rs1047128	0.36281	6.63	-1.44	468	1	top1	0.36	1.6e-13	-1.44	0.14987	0.755196
Small_Intestine_Terminal_Ileum	./WEIGHTS//Small_Intestine_Terminal_Ileum/Small_Intestine_Terminal_Ileum.ENSG00000260886.1.wgt.RDat	RP11-432I5.1	16	71605923	71612090	0.205	rs2052873	3.31	rs12447033	0.159	4.85	-1.44	375	1	top1	0.16	3.6e-06	-1.44	0.1499	0.75401
Small_Intestine_Terminal_Ileum	./WEIGHTS//Small_Intestine_Terminal_Ileum/Small_Intestine_Terminal_Ileum.ENSG00000184619.3.wgt.RDat	KRBA2	17	8271955	8280029	0.3293	rs195775	-2.98	rs1132554	0.057505	-4	-0.399	456	4	lasso	0.071	0.0019	1.4397	0.14995	0.752929
Small_Intestine_Terminal_Ileum	./WEIGHTS//Small_Intestine_Terminal_Ileum/Small_Intestine_Terminal_Ileum.ENSG00000163684.7.wgt.RDat	RPP14	3	58291974	58310422	0.3311	rs11130633	4.04	rs3773010	0.295731	-6.05	1.44	458	1	top1	0.3	6.9e-11	-1.44	0.15	0.751852
Small_Intestine_Terminal_Ileum	./WEIGHTS//Small_Intestine_Terminal_Ileum/Small_Intestine_Terminal_Ileum.ENSG00000140265.8.wgt.RDat	ZSCAN29	15	43650370	43663223	0.2821	rs2176870	-2.37	rs493377	0.12594	-4.19	-1.476	268	16	lasso	0.13	2.4e-05	1.439	0.15016	0.751329
Small_Intestine_Terminal_Ileum	./WEIGHTS//Small_Intestine_Terminal_Ileum/Small_Intestine_Terminal_Ileum.ENSG00000156876.8.wgt.RDat	SASS6	1	100549119	100598511	0.2469	rs2809818	-2.929	rs2025936	0.130972	4.97	1.311	452	4	lasso	0.13	2.1e-05	1.43809	0.15041	0.751257
Small_Intestine_Terminal_Ileum	./WEIGHTS//Small_Intestine_Terminal_Ileum/Small_Intestine_Terminal_Ileum.ENSG00000268555.1.wgt.RDat	RP11-678G14.3	19	21753624	21770124	0.6108	rs8108399	-2.72	rs7254018	0.37894	-7.02	1.44	307	9	lasso	0.42	7.7e-16	-1.43625	0.15093	0.752532
Small_Intestine_Terminal_Ileum	./WEIGHTS//Small_Intestine_Terminal_Ileum/Small_Intestine_Terminal_Ileum.ENSG00000239650.3.wgt.RDat	GUSBP4	6	58246051	58256569	0.351	rs12663198	-2.26	rs12213747	0.16555	-5	1.2	153	6	lasso	0.17	2e-06	-1.4343	0.151	0.751562
Small_Intestine_Terminal_Ileum	./WEIGHTS//Small_Intestine_Terminal_Ileum/Small_Intestine_Terminal_Ileum.ENSG00000183273.2.wgt.RDat	CCDC60	12	119772517	119978852	0.328	rs11064828	-3.42	rs10849646	-0.00828	-3.96	-0.727	551	551	blup	0.064	0.0029	1.43427	0.151	0.750248
Small_Intestine_Terminal_Ileum	./WEIGHTS//Small_Intestine_Terminal_Ileum/Small_Intestine_Terminal_Ileum.ENSG00000271817.1.wgt.RDat	U3	4	159621843	159622060	0.333	rs4146954	2.87	rs17843966	0.09845	4.77	-2.005	273	15	enet	0.11	0.00011	-1.4328	0.1519	0.753403
Small_Intestine_Terminal_Ileum	./WEIGHTS//Small_Intestine_Terminal_Ileum/Small_Intestine_Terminal_Ileum.ENSG00000176268.5.wgt.RDat	CYCSP34	13	41437735	41438038	0.368	rs1999507	-2.73	rs2039119	0.130174	-4.82	-0.496	355	355	blup	0.18	1.1e-06	1.4318	0.1522	0.753576
Small_Intestine_Terminal_Ileum	./WEIGHTS//Small_Intestine_Terminal_Ileum/Small_Intestine_Terminal_Ileum.ENSG00000116984.8.wgt.RDat	MTR	1	236958610	237067281	0.2316	rs12123449	-3.244	rs883396	0.0075	4.18	0.426	678	678	blup	0.018	0.076	1.4308	0.15249	0.753698
Small_Intestine_Terminal_Ileum	./WEIGHTS//Small_Intestine_Terminal_Ileum/Small_Intestine_Terminal_Ileum.ENSG00000126858.12.wgt.RDat	RHOT1	17	30469733	30580393	0.3069	rs10775410	-2.74	rs501957	0.114298	-5.12	-1.254	310	7	lasso	0.17	1.9e-06	1.4307	0.15253	0.752587
Small_Intestine_Terminal_Ileum	./WEIGHTS//Small_Intestine_Terminal_Ileum/Small_Intestine_Terminal_Ileum.ENSG00000163468.10.wgt.RDat	CCT3	1	156278759	156337664	0.219	rs584025	-2.665	rs6665760	0.001337	-3.06	0.722	411	411	blup	0.011	0.12	-1.43019	0.15266	0.751923
Small_Intestine_Terminal_Ileum	./WEIGHTS//Small_Intestine_Terminal_Ileum/Small_Intestine_Terminal_Ileum.ENSG00000101197.8.wgt.RDat	BIRC7	20	61867235	61871859	0.294	rs6010965	-2.76	rs6062830	0.01732	-3.86	-1.341	492	492	blup	0.054	0.0058	1.4298	0.1528	0.751311
Small_Intestine_Terminal_Ileum	./WEIGHTS//Small_Intestine_Terminal_Ileum/Small_Intestine_Terminal_Ileum.ENSG00000173992.4.wgt.RDat	CCS	11	66360555	66373490	0.33	rs7947391	3.19	rs608248	0.098658	-4.85	-0.739	258	258	blup	0.2	2.3e-07	1.42826	0.15322	0.752075
Small_Intestine_Terminal_Ileum	./WEIGHTS//Small_Intestine_Terminal_Ileum/Small_Intestine_Terminal_Ileum.ENSG00000155530.2.wgt.RDat	LRGUK	7	133812052	133949343	0.348	rs7792010	3.06	rs7457999	0.029265	-4.24	-1.739	439	31	enet	0.13	2.1e-05	1.4265	0.15372	0.753228
Small_Intestine_Terminal_Ileum	./WEIGHTS//Small_Intestine_Terminal_Ileum/Small_Intestine_Terminal_Ileum.ENSG00000134146.7.wgt.RDat	DPH6	15	35509546	35838393	0.1998	rs10162979	3.89	rs35363595	-0.00651	-3.96	0.454	441	441	blup	0.045	0.011	-1.4256	0.15399	0.753252
Small_Intestine_Terminal_Ileum	./WEIGHTS//Small_Intestine_Terminal_Ileum/Small_Intestine_Terminal_Ileum.ENSG00000198185.7.wgt.RDat	ZNF334	20	45129701	45142198	0.604	rs6073995	-2.85	rs847104	0.30553	6.46	-1.254	558	19	enet	0.34	8.8e-13	-1.4257	0.154	0.752007
Small_Intestine_Terminal_Ileum	./WEIGHTS//Small_Intestine_Terminal_Ileum/Small_Intestine_Terminal_Ileum.ENSG00000178971.9.wgt.RDat	CTC1	17	8130191	8151362	0.4398	rs9897780	2.95	rs3027246	0.015335	-3.39	-2.241	455	10	lasso	0.087	0.00061	1.4215	0.15517	0.75642
Small_Intestine_Terminal_Ileum	./WEIGHTS//Small_Intestine_Terminal_Ileum/Small_Intestine_Terminal_Ileum.ENSG00000120868.9.wgt.RDat	APAF1	12	99038919	99128461	0.232	rs1439124	-3.26	rs12299713	-0.00803	3.17	0.628	443	443	blup	0.03	0.031	-1.4197	0.156	0.759164
Small_Intestine_Terminal_Ileum	./WEIGHTS//Small_Intestine_Terminal_Ileum/Small_Intestine_Terminal_Ileum.ENSG00000259205.2.wgt.RDat	PRKXP1	15	101093734	101099159	0.8808	rs12438787	-4	rs12460	0.53576	-8.05	-0.842	592	25	lasso	0.57	1e-23	1.4156	0.15689	0.76219
Small_Intestine_Terminal_Ileum	./WEIGHTS//Small_Intestine_Terminal_Ileum/Small_Intestine_Terminal_Ileum.ENSG00000180869.3.wgt.RDat	C1orf180	1	85093913	85100703	0.2625	rs9324136	-2.484	rs6686971	0.130061	5.04	1.845	552	4	lasso	0.15	5.7e-06	1.41336	0.15755	0.764091
Small_Intestine_Terminal_Ileum	./WEIGHTS//Small_Intestine_Terminal_Ileum/Small_Intestine_Terminal_Ileum.ENSG00000168385.13.wgt.RDat	SEPT2	2	242254515	242293442	0.574	rs7567892	3.01	rs11681497	0.426	7.29	1.675	376	11	enet	0.45	1.5e-17	1.41221	0.15789	0.764435
Small_Intestine_Terminal_Ileum	./WEIGHTS//Small_Intestine_Terminal_Ileum/Small_Intestine_Terminal_Ileum.ENSG00000250091.2.wgt.RDat	DNAH10OS	12	124410971	124419531	0.24	rs2063114	-4.11	rs3802999	0.00125	3.31	1.08	427	427	blup	0.11	0.00016	1.41014	0.158	0.763667
Small_Intestine_Terminal_Ileum	./WEIGHTS//Small_Intestine_Terminal_Ileum/Small_Intestine_Terminal_Ileum.ENSG00000234840.1.wgt.RDat	RP11-399D6.2	9	22646199	22824212	0.37	rs10511712	3	rs495897	0.197895	5.49	0.568	424	12	enet	0.24	1e-08	1.4105	0.15839	0.764252
Small_Intestine_Terminal_Ileum	./WEIGHTS//Small_Intestine_Terminal_Ileum/Small_Intestine_Terminal_Ileum.ENSG00000130770.13.wgt.RDat	ATPIF1	1	28562620	28573417	0.199	rs12040932	2.387	rs507238	0.052793	-3.46	0.05	252	57	enet	0.071	0.0019	-1.41015	0.1585	0.763486
Small_Intestine_Terminal_Ileum	./WEIGHTS//Small_Intestine_Terminal_Ileum/Small_Intestine_Terminal_Ileum.ENSG00000153406.9.wgt.RDat	NMRAL1	16	4511681	4545764	0.642	rs12445324	2.86	rs8129	0.215	5.74	0.915	425	425	blup	0.32	1.3e-11	1.408	0.1591	0.76508
Small_Intestine_Terminal_Ileum	./WEIGHTS//Small_Intestine_Terminal_Ileum/Small_Intestine_Terminal_Ileum.ENSG00000136874.6.wgt.RDat	STX17	9	102668915	102732618	0.176	rs875522	-1.94	rs10739795	0.148921	-4.82	-1.44	270	270	blup	0.18	1e-06	1.4074	0.15931	0.764796
Small_Intestine_Terminal_Ileum	./WEIGHTS//Small_Intestine_Terminal_Ileum/Small_Intestine_Terminal_Ileum.ENSG00000110002.11.wgt.RDat	VWA5A	11	123986069	124018428	0.281	rs4300403	-3.92	rs2076941	-0.000389	-3.67	1.103	601	601	blup	0.07	0.002	1.40741	0.15931	0.763506
Small_Intestine_Terminal_Ileum	./WEIGHTS//Small_Intestine_Terminal_Ileum/Small_Intestine_Terminal_Ileum.ENSG00000057468.6.wgt.RDat	MSH4	1	76262567	76378923	0.2214	rs17610084	-3.076	rs1146634	0.046201	-4.38	0.426	463	463	blup	0.081	0.00089	-1.40704	0.15942	0.762747
Small_Intestine_Terminal_Ileum	./WEIGHTS//Small_Intestine_Terminal_Ileum/Small_Intestine_Terminal_Ileum.ENSG00000087237.6.wgt.RDat	CETP	16	56995762	57017757	0.251	rs7206703	2.68	rs7205804	0.114	-5.03	1.405	529	1	top1	0.11	8.9e-05	-1.405	0.16	0.764235
Small_Intestine_Terminal_Ileum	./WEIGHTS//Small_Intestine_Terminal_Ileum/Small_Intestine_Terminal_Ileum.ENSG00000103342.8.wgt.RDat	GSPT1	16	11961985	12009939	0.227	rs10500381	3.05	rs7202234	0.0762	-4.01	-1.405	463	1	top1	0.076	0.0013	1.405	0.16	0.762953
Small_Intestine_Terminal_Ileum	./WEIGHTS//Small_Intestine_Terminal_Ileum/Small_Intestine_Terminal_Ileum.ENSG00000171103.6.wgt.RDat	TRMT61B	2	29072687	29093167	0.211	rs4665438	3.04	rs4611608	0.162	5.04	-1.405	584	1	top1	0.16	2.8e-06	-1.405	0.16002	0.76177
Small_Intestine_Terminal_Ileum	./WEIGHTS//Small_Intestine_Terminal_Ileum/Small_Intestine_Terminal_Ileum.ENSG00000229056.2.wgt.RDat	AC020571.3	2	197124748	197128928	0.316	rs17442764	2.24	rs17827837	0.266	5.9	-1.405	369	1	top1	0.27	8.7e-10	-1.405	0.16002	0.760496
Small_Intestine_Terminal_Ileum	./WEIGHTS//Small_Intestine_Terminal_Ileum/Small_Intestine_Terminal_Ileum.ENSG00000148341.13.wgt.RDat	SH3GLB2	9	131769376	131790582	0.205	rs7871824	-3.45	rs17455517	0.1113	-4.26	1.405	350	1	top1	0.11	0.00011	-1.405	0.16002	0.759227
Small_Intestine_Terminal_Ileum	./WEIGHTS//Small_Intestine_Terminal_Ileum/Small_Intestine_Terminal_Ileum.ENSG00000110074.6.wgt.RDat	FOXRED1	11	126139040	126148026	0.524	rs4935985	-3.16	rs627911	0.408851	-7.03	-1.405	651	1	top1	0.41	1.8e-15	1.405	0.16002	0.757961
Small_Intestine_Terminal_Ileum	./WEIGHTS//Small_Intestine_Terminal_Ileum/Small_Intestine_Terminal_Ileum.ENSG00000271584.1.wgt.RDat	RP11-89C3.4	11	110962656	110968081	0.377	rs17112466	3.73	rs6589210	0.219972	5.61	1.405	483	1	top1	0.22	3.5e-08	1.405	0.16002	0.7567
Small_Intestine_Terminal_Ileum	./WEIGHTS//Small_Intestine_Terminal_Ileum/Small_Intestine_Terminal_Ileum.ENSG00000104884.10.wgt.RDat	ERCC2	19	45853095	45874176	0.2198	rs11668847	-4.17	rs171140	0.06983	4.15	1.405	368	1	top1	0.07	0.002	1.405	0.16002	0.755443
Small_Intestine_Terminal_Ileum	./WEIGHTS//Small_Intestine_Terminal_Ileum/Small_Intestine_Terminal_Ileum.ENSG00000268119.1.wgt.RDat	CTD-2561J22.5	19	21627043	21646710	0.284	rs8108399	-2.71	rs8112960	0.15877	-4.59	1.405	299	1	top1	0.16	3.6e-06	-1.405	0.16002	0.75419
Small_Intestine_Terminal_Ileum	./WEIGHTS//Small_Intestine_Terminal_Ileum/Small_Intestine_Terminal_Ileum.ENSG00000268433.1.wgt.RDat	RP11-420K14.2	19	21860352	21861023	0.2783	rs8108399	-2.78	rs8112960	0.25181	-5.7	1.405	307	1	top1	0.25	2.7e-09	-1.405	0.16002	0.752942
Small_Intestine_Terminal_Ileum	./WEIGHTS//Small_Intestine_Terminal_Ileum/Small_Intestine_Terminal_Ileum.ENSG00000268658.1.wgt.RDat	LINC00664	19	21666176	21686040	0.3324	rs8108399	-2.71	rs8112960	0.11362	-4.07	1.405	295	1	top1	0.11	9.2e-05	-1.405	0.16002	0.751697
Small_Intestine_Terminal_Ileum	./WEIGHTS//Small_Intestine_Terminal_Ileum/Small_Intestine_Terminal_Ileum.ENSG00000196236.8.wgt.RDat	XPNPEP3	22	41253088	41351450	0.408	rs2179744	4.92	rs138354	0.20404	-5.63	-1.405	285	1	top1	0.2	1.2e-07	1.405	0.16002	0.750457
Small_Intestine_Terminal_Ileum	./WEIGHTS//Small_Intestine_Terminal_Ileum/Small_Intestine_Terminal_Ileum.ENSG00000182534.9.wgt.RDat	MXRA7	17	74669741	74707098	0.3849	rs12150341	-2.46	rs4788942	0.127403	5.04	1.762	526	4	lasso	0.21	8.6e-08	1.4038	0.16037	0.750859
Small_Intestine_Terminal_Ileum	./WEIGHTS//Small_Intestine_Terminal_Ileum/Small_Intestine_Terminal_Ileum.ENSG00000181744.4.wgt.RDat	C3orf58	3	143690640	143767561	0.2426	rs6440177	-3	rs10513235	0.010257	-3.93	-1.514	438	4	lasso	0.026	0.042	1.40149	0.161	0.752569
Small_Intestine_Terminal_Ileum	./WEIGHTS//Small_Intestine_Terminal_Ileum/Small_Intestine_Terminal_Ileum.ENSG00000227124.4.wgt.RDat	ZNF717	3	75758794	75834734	0.8398	rs6767960	-2.51	rs7624584	0.576718	8.35	1.852	165	25	enet	0.7	7.5e-33	1.40163	0.161	0.751333
Small_Intestine_Terminal_Ileum	./WEIGHTS//Small_Intestine_Terminal_Ileum/Small_Intestine_Terminal_Ileum.ENSG00000146477.4.wgt.RDat	SLC22A3	6	160769300	160876014	0.21	rs9457937	-2.85	rs614564	0.09132	-4.63	1.598	543	5	lasso	0.13	2.1e-05	-1.4002	0.161	0.750102
Small_Intestine_Terminal_Ileum	./WEIGHTS//Small_Intestine_Terminal_Ileum/Small_Intestine_Terminal_Ileum.ENSG00000236209.1.wgt.RDat	AC104135.2	2	75146682	75151973	0.627	rs205645	-2.95	rs12613723	0.457	7.69	-0.994	457	29	enet	0.5	6.6e-20	-1.40084	0.16126	0.750083
Small_Intestine_Terminal_Ileum	./WEIGHTS//Small_Intestine_Terminal_Ileum/Small_Intestine_Terminal_Ileum.ENSG00000124207.12.wgt.RDat	CSE1L	20	47662849	47713489	0.176	rs16994569	2.79	rs1983639	0.05793	-4.39	-1.675	477	477	blup	0.12	5.3e-05	1.3998	0.1616	0.750437
Small_Intestine_Terminal_Ileum	./WEIGHTS//Small_Intestine_Terminal_Ileum/Small_Intestine_Terminal_Ileum.ENSG00000131668.9.wgt.RDat	BARX1	9	96713905	96717654	0.32	rs4743922	-4.86	rs12683791	0.221633	-5.3	1.311	440	3	lasso	0.22	2.7e-08	-1.3997	0.16162	0.749305
Small_Intestine_Terminal_Ileum	./WEIGHTS//Small_Intestine_Terminal_Ileum/Small_Intestine_Terminal_Ileum.ENSG00000143149.8.wgt.RDat	ALDH9A1	1	165631453	165668100	0.5559	rs12408101	2.711	rs4657468	0.237191	-6.12	0.472	592	10	lasso	0.34	9.7e-13	-1.39782	0.16217	0.750631
Small_Intestine_Terminal_Ileum	./WEIGHTS//Small_Intestine_Terminal_Ileum/Small_Intestine_Terminal_Ileum.ENSG00000101751.6.wgt.RDat	POLI	18	51795774	51847636	0.81	rs1787824	2.64	rs11083046	0.38991	-7.01	-1.44	333	9	lasso	0.51	3.1e-20	1.3961	0.16269	0.751813
Small_Intestine_Terminal_Ileum	./WEIGHTS//Small_Intestine_Terminal_Ileum/Small_Intestine_Terminal_Ileum.ENSG00000188002.6.wgt.RDat	RP11-43F13.1	5	1599035	1634120	0.561	rs4975616	2.85	rs7734561	0.204214	-5.66	0.878	577	8	lasso	0.3	4.3e-11	-1.3951	0.16299	0.751977
Small_Intestine_Terminal_Ileum	./WEIGHTS//Small_Intestine_Terminal_Ileum/Small_Intestine_Terminal_Ileum.ENSG00000174606.8.wgt.RDat	ANGEL2	1	213165524	213189168	0.2356	rs3122712	-3.406	rs2841425	0.056948	4.74	-1.751	420	4	lasso	0.11	0.00016	-1.39363	0.16343	0.752785
Small_Intestine_Terminal_Ileum	./WEIGHTS//Small_Intestine_Terminal_Ileum/Small_Intestine_Terminal_Ileum.ENSG00000240291.1.wgt.RDat	RP11-499P20.2	10	18802044	18834489	0.4306	rs4485000	2.79	rs7088091	0.249976	5.92	-1.341	599	13	enet	0.26	2.1e-09	-1.38626	0.16567	0.761868
Small_Intestine_Terminal_Ileum	./WEIGHTS//Small_Intestine_Terminal_Ileum/Small_Intestine_Terminal_Ileum.ENSG00000130349.5.wgt.RDat	C6orf203	6	107349407	107372546	0.231	rs4946795	-2.83	rs311218	-0.00794	3.46	-0.496	506	506	blup	0.078	0.0011	-1.3857	0.166	0.762152
Small_Intestine_Terminal_Ileum	./WEIGHTS//Small_Intestine_Terminal_Ileum/Small_Intestine_Terminal_Ileum.ENSG00000174749.5.wgt.RDat	C4orf32	4	113066553	113116412	0.176	rs2102993	-1.99	rs4833385	0.01007	-4.19	0.974	393	393	blup	0.077	0.0012	-1.385	0.1661	0.761381
Small_Intestine_Terminal_Ileum	./WEIGHTS//Small_Intestine_Terminal_Ileum/Small_Intestine_Terminal_Ileum.ENSG00000261584.1.wgt.RDat	RP11-457M11.5	6	26686469	26688192	0.743	rs3799378	-3.87	rs6456762	0.29602	-6.96	-0.598	443	51	enet	0.47	3.7e-18	1.3847	0.166138	0.760329
Small_Intestine_Terminal_Ileum	./WEIGHTS//Small_Intestine_Terminal_Ileum/Small_Intestine_Terminal_Ileum.ENSG00000168802.8.wgt.RDat	CHTF8	16	69151913	69166417	0.218	rs246129	-2.74	rs11644226	-0.0082	-3.22	1.476	320	23	enet	0.044	0.012	-1.382	0.167	0.763045
Small_Intestine_Terminal_Ileum	./WEIGHTS//Small_Intestine_Terminal_Ileum/Small_Intestine_Terminal_Ileum.ENSG00000183793.9.wgt.RDat	NPIPA5	16	15457516	15474904	0.744	rs4781693	3.33	rs3198697	0.313	6.25	-1.405	237	11	lasso	0.32	8e-12	-1.3819	0.167	0.76182
Small_Intestine_Terminal_Ileum	./WEIGHTS//Small_Intestine_Terminal_Ileum/Small_Intestine_Terminal_Ileum.ENSG00000189223.9.wgt.RDat	AC016683.6	2	113969099	114034158	0.39	rs895497	3.24	rs11123172	0.147	-5.69	-1.514	457	6	lasso	0.23	1.9e-08	1.38115	0.16723	0.761647
Small_Intestine_Terminal_Ileum	./WEIGHTS//Small_Intestine_Terminal_Ileum/Small_Intestine_Terminal_Ileum.ENSG00000178150.4.wgt.RDat	ZNF114	19	48675575	48790865	0.329	rs11564671	2.72	rs12052135	-0.00829	3.42	0.524	513	513	blup	0.042	0.014	-1.38108	0.16725	0.760519
Small_Intestine_Terminal_Ileum	./WEIGHTS//Small_Intestine_Terminal_Ileum/Small_Intestine_Terminal_Ileum.ENSG00000164535.10.wgt.RDat	DAGLB	7	6448760	6487643	0.575	rs10279137	3.85	rs9374	0.350415	6.97	-0.372	305	17	enet	0.44	5.1e-17	-1.3789	0.16791	0.762301
Small_Intestine_Terminal_Ileum	./WEIGHTS//Small_Intestine_Terminal_Ileum/Small_Intestine_Terminal_Ileum.ENSG00000160294.6.wgt.RDat	MCM3AP	21	47656743	47706211	0.338	rs1053312	3.29	rs2839186	-0.00461	3.92	1.2	464	24	enet	0.072	0.0017	1.3775	0.1684	0.763306
Small_Intestine_Terminal_Ileum	./WEIGHTS//Small_Intestine_Terminal_Ileum/Small_Intestine_Terminal_Ileum.ENSG00000109047.7.wgt.RDat	RCVRN	17	9799637	9808938	0.3584	rs16959128	2.93	rs4791910	0.145178	4.89	1.15	633	6	lasso	0.15	5.8e-06	1.3759	0.16885	0.764127
Small_Intestine_Terminal_Ileum	./WEIGHTS//Small_Intestine_Terminal_Ileum/Small_Intestine_Terminal_Ileum.ENSG00000119782.9.wgt.RDat	FKBP1B	2	24272571	24286551	0.279	rs11691864	2.8	rs13006081	0.0486	3.94	-1.254	333	333	blup	0.13	2.9e-05	-1.37488	0.16917	0.764358
Small_Intestine_Terminal_Ileum	./WEIGHTS//Small_Intestine_Terminal_Ileum/Small_Intestine_Terminal_Ileum.ENSG00000240005.1.wgt.RDat	RP11-293A21.1	4	26861428	26862221	0.579	rs716074	2.58	rs9790789	0.20342	5.78	0.583	370	370	blup	0.32	8.5e-12	-1.3744	0.1693	0.763731
Small_Intestine_Terminal_Ileum	./WEIGHTS//Small_Intestine_Terminal_Ileum/Small_Intestine_Terminal_Ileum.ENSG00000272279.1.wgt.RDat	RP11-157J24.2	6	1528599	1529146	0.446	rs2569879	-2.81	rs4367416	0.25613	5.68	-1.372	707	1	top1	0.26	1.9e-09	-1.372	0.17	0.765674
Small_Intestine_Terminal_Ileum	./WEIGHTS//Small_Intestine_Terminal_Ileum/Small_Intestine_Terminal_Ileum.ENSG00000080345.13.wgt.RDat	RIF1	2	152266397	152364518	0.218	rs3732311	-2.43	rs4315520	0.143	4.65	-1.372	402	1	top1	0.14	1.1e-05	-1.372	0.17006	0.764732
Small_Intestine_Terminal_Ileum	./WEIGHTS//Small_Intestine_Terminal_Ileum/Small_Intestine_Terminal_Ileum.ENSG00000082258.8.wgt.RDat	CCNT2	2	135675805	135716912	0.167	rs2289470	2.33	rs1984559	0.132	4.45	-1.372	372	1	top1	0.13	2.5e-05	-1.372	0.17006	0.763524
Small_Intestine_Terminal_Ileum	./WEIGHTS//Small_Intestine_Terminal_Ileum/Small_Intestine_Terminal_Ileum.ENSG00000164366.3.wgt.RDat	CCDC127	5	196986	218330	0.184	rs2244029	2.92	rs29675	0.064761	-4.28	1.372	290	1	top1	0.065	0.0028	-1.372	0.17006	0.762319
Small_Intestine_Terminal_Ileum	./WEIGHTS//Small_Intestine_Terminal_Ileum/Small_Intestine_Terminal_Ileum.ENSG00000204677.6.wgt.RDat	FAM153C	5	177433406	177482560	0.411	rs2913761	-2.54	rs6600989	0.209496	5.22	1.372	365	1	top1	0.21	7.8e-08	1.372	0.17006	0.761119
Small_Intestine_Terminal_Ileum	./WEIGHTS//Small_Intestine_Terminal_Ileum/Small_Intestine_Terminal_Ileum.ENSG00000234284.2.wgt.RDat	ZNF879	5	178450753	178462065	0.282	rs10040944	-3.24	rs6888567	0.195093	5.01	-1.372	564	1	top1	0.2	2.4e-07	-1.372	0.17006	0.759922
Small_Intestine_Terminal_Ileum	./WEIGHTS//Small_Intestine_Terminal_Ileum/Small_Intestine_Terminal_Ileum.ENSG00000104722.9.wgt.RDat	NEFM	8	24772231	24776607	0.247	rs11783712	-3.09	rs2976446	0.04352	4.25	1.372	486	1	top1	0.044	0.012	1.372	0.17006	0.758729
Small_Intestine_Terminal_Ileum	./WEIGHTS//Small_Intestine_Terminal_Ileum/Small_Intestine_Terminal_Ileum.ENSG00000196655.5.wgt.RDat	TRAPPC4	11	118889401	118896164	0.382	rs492471	-2.94	rs11006	0.260991	5.88	-1.372	386	1	top1	0.26	1.3e-09	-1.372	0.17006	0.75754
Small_Intestine_Terminal_Ileum	./WEIGHTS//Small_Intestine_Terminal_Ileum/Small_Intestine_Terminal_Ileum.ENSG00000167378.4.wgt.RDat	IRGQ	19	44088521	44100287	0.1757	rs7246785	2.23	rs2302421	0.00902	3.55	-1.372	396	1	top1	0.009	0.15	-1.372	0.17006	0.756354
Small_Intestine_Terminal_Ileum	./WEIGHTS//Small_Intestine_Terminal_Ileum/Small_Intestine_Terminal_Ileum.ENSG00000166165.8.wgt.RDat	CKB	14	103985996	103989448	0.157	rs1033903	3.06	rs4906321	0.06408	4.12	-1.372	355	1	top1	0.064	0.0029	-1.372	0.170063	0.755186
Small_Intestine_Terminal_Ileum	./WEIGHTS//Small_Intestine_Terminal_Ileum/Small_Intestine_Terminal_Ileum.ENSG00000166938.8.wgt.RDat	DIS3L	15	66585555	66626236	0.2004	rs12914540	2.75	rs7176986	0.00596	-4.17	0.974	489	489	blup	0.072	0.0017	-1.3704	0.17055	0.756167
Small_Intestine_Terminal_Ileum	./WEIGHTS//Small_Intestine_Terminal_Ileum/Small_Intestine_Terminal_Ileum.ENSG00000261613.2.wgt.RDat	RP11-20I23.13	16	2604061	2605999	0.78	rs30991	2.35	rs11642783	0.513	8.08	1.44	291	7	lasso	0.52	3.8e-21	1.3703	0.1706	0.755211
Small_Intestine_Terminal_Ileum	./WEIGHTS//Small_Intestine_Terminal_Ileum/Small_Intestine_Terminal_Ileum.ENSG00000140104.9.wgt.RDat	C14orf79	14	105452112	105465864	0.434	rs2841231	2.54	rs2033932	0.12707	5.35	-1.015	317	12	enet	0.21	9.8e-08	-1.36965	0.170795	0.754898
Small_Intestine_Terminal_Ileum	./WEIGHTS//Small_Intestine_Terminal_Ileum/Small_Intestine_Terminal_Ileum.ENSG00000112031.11.wgt.RDat	MTRF1L	6	153308497	153323820	0.656	rs507929	-2.79	rs6921137	0.46552	7.98	-1.341	547	7	lasso	0.48	6.1e-19	-1.3701	0.171	0.75463
Small_Intestine_Terminal_Ileum	./WEIGHTS//Small_Intestine_Terminal_Ileum/Small_Intestine_Terminal_Ileum.ENSG00000262558.1.wgt.RDat	RP11-1260E13.3	17	204528	206673	0.3515	rs7212156	2.51	rs8069970	0.010296	-4.38	-1.341	272	4	lasso	0.13	2.1e-05	1.3676	0.17144	0.755399
Small_Intestine_Terminal_Ileum	./WEIGHTS//Small_Intestine_Terminal_Ileum/Small_Intestine_Terminal_Ileum.ENSG00000255545.3.wgt.RDat	RP11-627G23.1	11	134306367	134374934	0.452	rs7113440	3.64	rs7117021	0.029685	-3.87	0.358	619	619	blup	0.063	0.0033	1.3666	0.17175	0.755594
Small_Intestine_Terminal_Ileum	./WEIGHTS//Small_Intestine_Terminal_Ileum/Small_Intestine_Terminal_Ileum.ENSG00000204387.8.wgt.RDat	C6orf48	6	31802385	31807541	0.297	rs429150	-4.72	rs17201560	0.01848	-3.84	1.514	239	238	blup	0.081	0.00089	1.3634	0.173	0.759917
Small_Intestine_Terminal_Ileum	./WEIGHTS//Small_Intestine_Terminal_Ileum/Small_Intestine_Terminal_Ileum.ENSG00000232926.1.wgt.RDat	AC000078.5	22	19874812	19875493	0.598	rs9617814	-3.06	rs11541479	0.07637	-4.43	-0.24	550	9	lasso	0.27	6.8e-10	1.362	0.17321	0.759665
Small_Intestine_Terminal_Ileum	./WEIGHTS//Small_Intestine_Terminal_Ileum/Small_Intestine_Terminal_Ileum.ENSG00000085231.9.wgt.RDat	TAF9	5	68646811	68665632	0.146	rs28616120	2.6	rs11745578	0.011705	3.38	-1.103	227	227	blup	0.041	0.015	-1.3565	0.17495	0.766114
Small_Intestine_Terminal_Ileum	./WEIGHTS//Small_Intestine_Terminal_Ileum/Small_Intestine_Terminal_Ileum.ENSG00000253540.1.wgt.RDat	FAM86HP	3	129817935	129830315	0.3029	rs9855392	2.8	rs16834628	0.064816	-4.39	-1.372	327	8	lasso	0.1	0.00022	1.35608	0.175	0.765154
Small_Intestine_Terminal_Ileum	./WEIGHTS//Small_Intestine_Terminal_Ileum/Small_Intestine_Terminal_Ileum.ENSG00000234630.1.wgt.RDat	LL22NC03-2H8.4	22	22648098	22649159	0.348	rs4820327	3.05	rs2285019	0.11632	-4.1	0.772	361	5	lasso	0.14	1e-05	-1.352	0.17637	0.769959
Small_Intestine_Terminal_Ileum	./WEIGHTS//Small_Intestine_Terminal_Ileum/Small_Intestine_Terminal_Ileum.ENSG00000182472.4.wgt.RDat	CAPN12	19	39224343	39260544	0.2729	rs10409017	2.83	rs35335944	0.01164	-3.88	-0.628	407	407	blup	0.099	0.00025	-1.35027	0.17693	0.771219
Small_Intestine_Terminal_Ileum	./WEIGHTS//Small_Intestine_Terminal_Ileum/Small_Intestine_Terminal_Ileum.ENSG00000176593.3.wgt.RDat	CTD-2368P22.1	19	58513429	58522600	0.4998	rs12972447	-3.57	rs1014767	0.22134	5.94	-0.482	453	7	lasso	0.26	1.8e-09	-1.34974	0.1771	0.770778
Small_Intestine_Terminal_Ileum	./WEIGHTS//Small_Intestine_Terminal_Ileum/Small_Intestine_Terminal_Ileum.ENSG00000159788.14.wgt.RDat	RGS12	4	3310762	3441640	0.52	rs4690096	-2.9	rs2281470	0.1327	-4.91	-0.305	413	413	blup	0.24	6.6e-09	1.3495	0.1772	0.770034
Small_Intestine_Terminal_Ileum	./WEIGHTS//Small_Intestine_Terminal_Ileum/Small_Intestine_Terminal_Ileum.ENSG00000272505.1.wgt.RDat	RP11-981G7.6	8	10344317	10347176	0.383	rs7824675	-3.72	rs3750314	0.05648	-4.46	0.305	717	3	lasso	0.13	3.4e-05	-1.3475	0.17783	0.771592
Small_Intestine_Terminal_Ileum	./WEIGHTS//Small_Intestine_Terminal_Ileum/Small_Intestine_Terminal_Ileum.ENSG00000265519.1.wgt.RDat	CTD-3157E16.1	17	15691101	15691519	0.1839	rs9897073	-2.24	rs4349188	0.001343	-4.27	-1.058	332	8	enet	0.038	0.019	1.3452	0.17854	0.773492
Small_Intestine_Terminal_Ileum	./WEIGHTS//Small_Intestine_Terminal_Ileum/Small_Intestine_Terminal_Ileum.ENSG00000236297.1.wgt.RDat	RP11-175P19.2	3	193296601	193297254	0.2164	rs4686626	3.24	rs9831563	0.043209	4.17	-1.969	465	465	blup	0.092	0.00043	-1.34455	0.179	0.774304
Small_Intestine_Terminal_Ileum	./WEIGHTS//Small_Intestine_Terminal_Ileum/Small_Intestine_Terminal_Ileum.ENSG00000161996.13.wgt.RDat	WDR90	16	699325	717833	0.273	rs12149200	3.05	rs9934288	0.168	-4.68	-1.341	460	1	top1	0.17	1.8e-06	1.341	0.1799	0.777015
Small_Intestine_Terminal_Ileum	./WEIGHTS//Small_Intestine_Terminal_Ileum/Small_Intestine_Terminal_Ileum.ENSG00000231613.1.wgt.RDat	RP5-943J3.1	1	90254473	90256051	0.3913	rs2816843	3.175	rs3120939	0.375478	-7.16	-1.341	376	1	top1	0.38	4.9e-14	1.341	0.17992	0.775922
Small_Intestine_Terminal_Ileum	./WEIGHTS//Small_Intestine_Terminal_Ileum/Small_Intestine_Terminal_Ileum.ENSG00000115107.15.wgt.RDat	STEAP3	2	119981384	120023228	0.274	rs4848543	-3.26	rs865688	0.179	-5.25	1.341	499	1	top1	0.18	7.7e-07	-1.341	0.17992	0.774746
Small_Intestine_Terminal_Ileum	./WEIGHTS//Small_Intestine_Terminal_Ileum/Small_Intestine_Terminal_Ileum.ENSG00000236682.1.wgt.RDat	AC068282.3	2	128146706	128158156	0.65	rs17262062	-2.97	rs12613413	0.573	8.35	1.341	439	1	top1	0.57	5.9e-24	1.341	0.17992	0.773574
Small_Intestine_Terminal_Ileum	./WEIGHTS//Small_Intestine_Terminal_Ileum/Small_Intestine_Terminal_Ileum.ENSG00000197043.9.wgt.RDat	ANXA6	5	150480273	150537443	0.33	rs6865418	-2.41	rs990995	0.167596	-4.92	1.341	624	1	top1	0.17	1.9e-06	-1.341	0.17992	0.772406
Small_Intestine_Terminal_Ileum	./WEIGHTS//Small_Intestine_Terminal_Ileum/Small_Intestine_Terminal_Ileum.ENSG00000264868.1.wgt.RDat	CTB-167B5.2	7	87900207	87903065	0.45	rs2718320	2.37	rs2058331	0.00446	3.65	1.341	369	1	top1	0.0045	0.22	1.341	0.17992	0.771241
Small_Intestine_Terminal_Ileum	./WEIGHTS//Small_Intestine_Terminal_Ileum/Small_Intestine_Terminal_Ileum.ENSG00000253671.1.wgt.RDat	RP11-806O11.1	8	17666450	17678377	0.373	rs17594712	3.12	rs398950	0.13179	5.16	-1.341	868	1	top1	0.13	2.5e-05	-1.341	0.17992	0.770079
Small_Intestine_Terminal_Ileum	./WEIGHTS//Small_Intestine_Terminal_Ileum/Small_Intestine_Terminal_Ileum.ENSG00000126464.9.wgt.RDat	PRR12	19	50094900	50129581	0.2255	rs4802639	2.85	rs11083979	0.13052	4.65	-1.341	363	1	top1	0.13	2.8e-05	-1.341	0.17992	0.768921
Small_Intestine_Terminal_Ileum	./WEIGHTS//Small_Intestine_Terminal_Ileum/Small_Intestine_Terminal_Ileum.ENSG00000272758.1.wgt.RDat	RP11-299J3.8	3	122135054	122162027	0.2215	rs2001212	-2.58	rs12630576	0.086096	-4.33	1.341	462	1	top1	0.086	0.00064	-1.341	0.18	0.768108
Small_Intestine_Terminal_Ileum	./WEIGHTS//Small_Intestine_Terminal_Ileum/Small_Intestine_Terminal_Ileum.ENSG00000094916.9.wgt.RDat	CBX5	12	54624724	54673886	0.317	rs266655	3.16	rs4512901	0.0261	-3.79	-1.728	436	436	blup	0.093	0.00038	1.34174	0.18	0.766957
Small_Intestine_Terminal_Ileum	./WEIGHTS//Small_Intestine_Terminal_Ileum/Small_Intestine_Terminal_Ileum.ENSG00000215018.5.wgt.RDat	COL28A1	7	7395834	7575484	0.232	rs13234665	3.54	rs28992773	0.060785	-3.57	0.482	712	712	blup	0.072	0.0017	1.3361	0.18152	0.772275
Small_Intestine_Terminal_Ileum	./WEIGHTS//Small_Intestine_Terminal_Ileum/Small_Intestine_Terminal_Ileum.ENSG00000167397.10.wgt.RDat	VKORC1	16	31102163	31107301	0.307	rs4889673	2.59	rs4889606	0.361	-6.83	1.311	241	3	lasso	0.37	9.6e-14	-1.3352	0.1818	0.77231
Small_Intestine_Terminal_Ileum	./WEIGHTS//Small_Intestine_Terminal_Ileum/Small_Intestine_Terminal_Ileum.ENSG00000166667.8.wgt.RDat	SPDYE6	7	101986192	101996889	0.419	rs2229796	-2.75	rs12669274	0.069822	-4.76	0.372	245	245	blup	0.19	2.8e-07	-1.3348	0.18195	0.771794
Small_Intestine_Terminal_Ileum	./WEIGHTS//Small_Intestine_Terminal_Ileum/Small_Intestine_Terminal_Ileum.ENSG00000235821.1.wgt.RDat	IFITM4P	6	29718506	29718925	0.636	rs1632957	-2.24	rs1362126	0.257	5.65	1.405	42	6	lasso	0.26	1.3e-09	1.3308	0.183259	0.776188
Small_Intestine_Terminal_Ileum	./WEIGHTS//Small_Intestine_Terminal_Ileum/Small_Intestine_Terminal_Ileum.ENSG00000268535.1.wgt.RDat	RP11-420K14.3	19	21892324	21892993	0.4978	rs8108399	-2.76	rs6511286	0.1647	5.42	-0.994	303	24	enet	0.33	5.2e-12	-1.3306	0.18332	0.775291
Small_Intestine_Terminal_Ileum	./WEIGHTS//Small_Intestine_Terminal_Ileum/Small_Intestine_Terminal_Ileum.ENSG00000129595.8.wgt.RDat	EPB41L4A	5	111478138	111755013	0.267	rs17286957	3.14	rs17134327	0.041217	3.72	1.44	413	413	blup	0.083	0.00078	1.3281	0.18415	0.777644
Small_Intestine_Terminal_Ileum	./WEIGHTS//Small_Intestine_Terminal_Ileum/Small_Intestine_Terminal_Ileum.ENSG00000137831.10.wgt.RDat	UACA	15	70946893	71055932	0.2383	rs11072209	2.48	rs7182092	0.0278	3.54	-0.189	376	376	blup	0.08	0.00098	1.3264	0.18472	0.778894
Small_Intestine_Terminal_Ileum	./WEIGHTS//Small_Intestine_Terminal_Ileum/Small_Intestine_Terminal_Ileum.ENSG00000186453.8.wgt.RDat	FAM228A	2	24397938	24423718	0.268	rs11691864	2.8	rs2288072	0.141	5.48	-0.954	283	4	lasso	0.28	3.9e-10	-1.32308	0.18581	0.782329
Small_Intestine_Terminal_Ileum	./WEIGHTS//Small_Intestine_Terminal_Ileum/Small_Intestine_Terminal_Ileum.ENSG00000272969.1.wgt.RDat	RP11-528I4.2	4	56413306	56414056	0.377	rs4241991	3.34	rs501679	0.0896	-4.43	-1.015	403	403	blup	0.23	2.3e-08	1.3209	0.1865	0.784072
Small_Intestine_Terminal_Ileum	./WEIGHTS//Small_Intestine_Terminal_Ileum/Small_Intestine_Terminal_Ileum.ENSG00000152784.11.wgt.RDat	PRDM8	4	81105033	81125483	0.289	rs6534620	2.73	rs11099343	0.03417	3.46	0.468	366	366	blup	0.12	7.2e-05	1.3188	0.1872	0.785853
Small_Intestine_Terminal_Ileum	./WEIGHTS//Small_Intestine_Terminal_Ileum/Small_Intestine_Terminal_Ileum.ENSG00000125046.10.wgt.RDat	SSUH2	3	8661086	8786726	0.5089	rs6793348	2.93	rs926147	0.268027	-5.89	-1.598	736	9	lasso	0.28	2.1e-10	1.31743	0.188	0.788047
Small_Intestine_Terminal_Ileum	./WEIGHTS//Small_Intestine_Terminal_Ileum/Small_Intestine_Terminal_Ileum.ENSG00000187010.14.wgt.RDat	RHD	1	25598884	25656936	0.7541	rs12031599	-3.195	rs666686	0.16437	5.61	-1.015	359	17	lasso	0.25	2.4e-09	-1.31331	0.18908	0.791407
Small_Intestine_Terminal_Ileum	./WEIGHTS//Small_Intestine_Terminal_Ileum/Small_Intestine_Terminal_Ileum.ENSG00000129467.9.wgt.RDat	ADCY4	14	24787555	24804277	0.3176	rs17103765	2.78	rs2295300	0.10712	4.97	-1.476	523	8	enet	0.11	0.00011	-1.31208	0.189494	0.791973
Small_Intestine_Terminal_Ileum	./WEIGHTS//Small_Intestine_Terminal_Ileum/Small_Intestine_Terminal_Ileum.ENSG00000028528.10.wgt.RDat	SNX1	15	64386322	64438289	0.3081	rs41380646	2.64	rs2307247	0.00743	3.43	-0.807	292	292	blup	0.05	0.008	-1.312	0.18953	0.790961
Small_Intestine_Terminal_Ileum	./WEIGHTS//Small_Intestine_Terminal_Ileum/Small_Intestine_Terminal_Ileum.ENSG00000102547.14.wgt.RDat	CAB39L	13	49882786	50018262	0.41	rs17073314	-3.05	rs1358991	0.08696	4.53	-1.254	404	26	enet	0.11	0.00015	-1.31111	0.18982	0.791009
Small_Intestine_Terminal_Ileum	./WEIGHTS//Small_Intestine_Terminal_Ileum/Small_Intestine_Terminal_Ileum.ENSG00000181754.6.wgt.RDat	AMIGO1	1	110046797	110052360	0.4765	rs4268379	2.948	rs553689	0.291733	6.27	1.311	423	1	top1	0.29	9.7e-11	1.311	0.18986	0.790018
Small_Intestine_Terminal_Ileum	./WEIGHTS//Small_Intestine_Terminal_Ileum/Small_Intestine_Terminal_Ileum.ENSG00000198890.6.wgt.RDat	PRMT6	1	107599267	107601916	0.5133	rs12565627	2.807	rs1730865	0.306941	-6.24	-1.311	458	1	top1	0.31	2.6e-11	1.311	0.18986	0.788863
Small_Intestine_Terminal_Ileum	./WEIGHTS//Small_Intestine_Terminal_Ileum/Small_Intestine_Terminal_Ileum.ENSG00000234378.1.wgt.RDat	AC098828.2	2	20263617	20306590	0.387	rs12623651	-3.93	rs7578149	0.147	-4.43	1.311	602	1	top1	0.15	8.7e-06	-1.311	0.18986	0.787711
Small_Intestine_Terminal_Ileum	./WEIGHTS//Small_Intestine_Terminal_Ileum/Small_Intestine_Terminal_Ileum.ENSG00000167118.6.wgt.RDat	URM1	9	131133598	131153015	0.201	rs10987835	2.76	rs12351561	0.084234	-3.56	-1.311	283	1	top1	0.084	0.00073	1.311	0.18986	0.786563
Small_Intestine_Terminal_Ileum	./WEIGHTS//Small_Intestine_Terminal_Ileum/Small_Intestine_Terminal_Ileum.ENSG00000177830.13.wgt.RDat	CHID1	11	867357	915058	0.175	rs35579818	-3.26	rs12422106	0.173641	5.15	1.311	402	1	top1	0.17	1.2e-06	1.311	0.18986	0.785418
Small_Intestine_Terminal_Ileum	./WEIGHTS//Small_Intestine_Terminal_Ileum/Small_Intestine_Terminal_Ileum.ENSG00000185043.6.wgt.RDat	CIB1	15	90773207	90776935	0.5978	rs10852122	3.68	rs9744242	0.28196	-6.37	-1.311	405	1	top1	0.28	2.2e-10	1.311	0.18986	0.784276
Small_Intestine_Terminal_Ileum	./WEIGHTS//Small_Intestine_Terminal_Ileum/Small_Intestine_Terminal_Ileum.ENSG00000197696.5.wgt.RDat	NMB	15	85198360	85201794	0.2495	rs12906879	-2.43	rs12910334	0.13134	-4.19	-1.311	378	1	top1	0.13	2.6e-05	1.311	0.18986	0.783138
Small_Intestine_Terminal_Ileum	./WEIGHTS//Small_Intestine_Terminal_Ileum/Small_Intestine_Terminal_Ileum.ENSG00000259845.1.wgt.RDat	HERC2P10	15	31107474	31136356	0.3528	rs4779843	3.46	rs1524878	0.21005	-5.66	1.311	284	1	top1	0.21	7.5e-08	-1.311	0.18986	0.782003
Small_Intestine_Terminal_Ileum	./WEIGHTS//Small_Intestine_Terminal_Ileum/Small_Intestine_Terminal_Ileum.ENSG00000212719.6.wgt.RDat	C17orf51	17	21428051	21454943	0.4782	rs12601480	1.51	rs7405782	0.150478	-4.75	-1.311	164	1	top1	0.15	6.6e-06	1.311	0.18986	0.780871
Small_Intestine_Terminal_Ileum	./WEIGHTS//Small_Intestine_Terminal_Ileum/Small_Intestine_Terminal_Ileum.ENSG00000180011.6.wgt.RDat	ZADH2	18	72907063	72921303	0.454	rs9965670	3.29	rs7230037	0.22127	-5.52	-1.311	542	1	top1	0.22	3.1e-08	1.311	0.18986	0.779743
Small_Intestine_Terminal_Ileum	./WEIGHTS//Small_Intestine_Terminal_Ileum/Small_Intestine_Terminal_Ileum.ENSG00000163935.9.wgt.RDat	SFMBT1	3	52937588	53080766	0.2337	rs4687554	-2.05	rs9311485	0.098574	4.24	-1.311	361	1	top1	0.099	0.00027	-1.311	0.19	0.779192
Small_Intestine_Terminal_Ileum	./WEIGHTS//Small_Intestine_Terminal_Ileum/Small_Intestine_Terminal_Ileum.ENSG00000213809.4.wgt.RDat	KLRK1	12	10524952	10544473	0.491	rs1979268	2.71	rs2900420	0.0434	3.91	-0.878	505	5	lasso	0.05	0.0081	-1.30927	0.19	0.778069
Small_Intestine_Terminal_Ileum	./WEIGHTS//Small_Intestine_Terminal_Ileum/Small_Intestine_Terminal_Ileum.ENSG00000051620.6.wgt.RDat	HEBP2	6	138724698	138743179	0.356	rs9402937	2.79	rs9484151	0.01017	-4.36	0.643	462	462	blup	0.023	0.054	-1.3068	0.191	0.781039
Small_Intestine_Terminal_Ileum	./WEIGHTS//Small_Intestine_Terminal_Ileum/Small_Intestine_Terminal_Ileum.ENSG00000237940.3.wgt.RDat	AC093642.3	2	242912834	242919427	0.334	rs7567892	3.01	rs11510409	0.0869	-4.15	0.1087	134	134	blup	0.1	0.0002	-1.30421	0.19216	0.784653
Small_Intestine_Terminal_Ileum	./WEIGHTS//Small_Intestine_Terminal_Ileum/Small_Intestine_Terminal_Ileum.ENSG00000198951.7.wgt.RDat	NAGA	22	42454461	42466846	0.245	rs6002745	-2.37	rs133369	0.08967	-4.31	0.189	341	341	blup	0.092	0.00042	-1.3018	0.19297	0.78683
Small_Intestine_Terminal_Ileum	./WEIGHTS//Small_Intestine_Terminal_Ileum/Small_Intestine_Terminal_Ileum.ENSG00000128944.9.wgt.RDat	KNSTRN	15	40674922	40686447	0.5947	rs1044474	3.4	rs17671250	0.44209	7.53	-1.282	393	3	lasso	0.48	4.6e-19	-1.3012	0.1932	0.78664
Small_Intestine_Terminal_Ileum	./WEIGHTS//Small_Intestine_Terminal_Ileum/Small_Intestine_Terminal_Ileum.ENSG00000167103.7.wgt.RDat	PIP5KL1	9	130683158	130693076	0.258	rs10987835	2.76	rs2274426	0.031281	4.03	0.69	349	9	enet	0.043	0.013	1.3011	0.19323	0.785636
Small_Intestine_Terminal_Ileum	./WEIGHTS//Small_Intestine_Terminal_Ileum/Small_Intestine_Terminal_Ileum.ENSG00000167914.6.wgt.RDat	GSDMA	17	38119226	38134019	0.3955	rs4252612	-2.63	rs3859192	0.176801	-5.84	-1.372	300	5	lasso	0.22	4.7e-08	1.2981	0.19424	0.788614
Small_Intestine_Terminal_Ileum	./WEIGHTS//Small_Intestine_Terminal_Ileum/Small_Intestine_Terminal_Ileum.ENSG00000251819.1.wgt.RDat	RNU6-322P	15	101092025	101092127	0.4753	rs12438787	-4	rs12460	0.3087	-6.57	-0.842	593	3	lasso	0.34	1.9e-12	1.2969	0.19465	0.789152
Small_Intestine_Terminal_Ileum	./WEIGHTS//Small_Intestine_Terminal_Ileum/Small_Intestine_Terminal_Ileum.ENSG00000175170.10.wgt.RDat	FAM182B	20	25744102	25848861	0.228	rs845789	2.02	rs417110	0.05794	3.81	1.08	157	157	blup	0.063	0.0031	1.2949	0.1954	0.791064
Small_Intestine_Terminal_Ileum	./WEIGHTS//Small_Intestine_Terminal_Ileum/Small_Intestine_Terminal_Ileum.ENSG00000060642.6.wgt.RDat	PIGV	1	27113963	27124889	0.1532	rs2229714	-3.775	rs12746810	0.044257	-4.48	1.103	293	4	lasso	0.068	0.0023	-1.29332	0.1959	0.79196
Small_Intestine_Terminal_Ileum	./WEIGHTS//Small_Intestine_Terminal_Ileum/Small_Intestine_Terminal_Ileum.ENSG00000173421.12.wgt.RDat	CCDC36	3	49235861	49295537	0.146	rs9882443	2.94	rs4955418	0.056552	-4.71	1.645	259	259	blup	0.12	7.2e-05	-1.29288	0.196	0.791239
Small_Intestine_Terminal_Ileum	./WEIGHTS//Small_Intestine_Terminal_Ileum/Small_Intestine_Terminal_Ileum.ENSG00000272541.1.wgt.RDat	XXbac-BPGBPG55C20.1	6	58182169	58182746	0.561	rs12663198	-2.26	rs6918757	0.41612	7.22	1.311	151	3	lasso	0.42	7.9e-16	1.292	0.196	0.790116
Small_Intestine_Terminal_Ileum	./WEIGHTS//Small_Intestine_Terminal_Ileum/Small_Intestine_Terminal_Ileum.ENSG00000153066.8.wgt.RDat	TXNDC11	16	11773016	11830089	0.559	rs10500381	3.05	rs4781143	0.0056	3.47	1.254	474	474	blup	0.12	8.3e-05	1.2931	0.196	0.788997
Small_Intestine_Terminal_Ileum	./WEIGHTS//Small_Intestine_Terminal_Ileum/Small_Intestine_Terminal_Ileum.ENSG00000066056.9.wgt.RDat	TIE1	1	43766664	43788779	0.1419	rs1999595	-2.432	rs3768046	0.019418	-4.4	0.974	462	462	blup	0.028	0.037	-1.2926	0.19615	0.788484
Small_Intestine_Terminal_Ileum	./WEIGHTS//Small_Intestine_Terminal_Ileum/Small_Intestine_Terminal_Ileum.ENSG00000075151.15.wgt.RDat	EIF4G3	1	21132963	21503377	0.2317	rs2745251	2.841	rs12567861	-0.002499	3.58	1.476	365	365	blup	0.031	0.031	1.29015	0.197	0.790782
Small_Intestine_Terminal_Ileum	./WEIGHTS//Small_Intestine_Terminal_Ileum/Small_Intestine_Terminal_Ileum.ENSG00000271662.1.wgt.RDat	RP11-141C7.3	3	195377017	195378343	0.4309	rs3747671	-1.97	rs2290063	0.171728	-6.03	1.476	284	23	enet	0.22	3.1e-08	-1.28938	0.197	0.789667
Small_Intestine_Terminal_Ileum	./WEIGHTS//Small_Intestine_Terminal_Ileum/Small_Intestine_Terminal_Ileum.ENSG00000148019.8.wgt.RDat	CEP78	9	80850978	80894606	0.361	rs867376	-2.89	rs2993707	0.0393	4.22	-0.468	393	393	blup	0.054	0.0058	-1.2885	0.19757	0.790837
Small_Intestine_Terminal_Ileum	./WEIGHTS//Small_Intestine_Terminal_Ileum/Small_Intestine_Terminal_Ileum.ENSG00000113716.8.wgt.RDat	HMGXB3	5	149380731	149432386	0.315	rs11748255	-2.68	rs2340462	0.03339	-4.23	-1.598	571	571	blup	0.064	0.0029	1.2882	0.19766	0.790084
Small_Intestine_Terminal_Ileum	./WEIGHTS//Small_Intestine_Terminal_Ileum/Small_Intestine_Terminal_Ileum.ENSG00000103351.8.wgt.RDat	CLUAP1	16	3550924	3589032	0.389	rs28516461	3.22	rs12933120	0.338	6.44	0.824	366	4	lasso	0.35	3.7e-13	1.287	0.1981	0.790731
Small_Intestine_Terminal_Ileum	./WEIGHTS//Small_Intestine_Terminal_Ileum/Small_Intestine_Terminal_Ileum.ENSG00000228050.1.wgt.RDat	TOP3BP1	22	22577580	22578959	0.714	rs4820327	3.05	rs11705283	0.28266	6.25	-0.539	391	40	enet	0.43	1.2e-16	-1.2862	0.19836	0.790658
Small_Intestine_Terminal_Ileum	./WEIGHTS//Small_Intestine_Terminal_Ileum/Small_Intestine_Terminal_Ileum.ENSG00000248794.1.wgt.RDat	CTD-2248H3.1	5	80538149	80538418	0.401	rs551463	-2.6	rs6893467	0.296802	6.2	1.311	447	5	lasso	0.31	1.4e-11	1.2849	0.19884	0.791461
Small_Intestine_Terminal_Ileum	./WEIGHTS//Small_Intestine_Terminal_Ileum/Small_Intestine_Terminal_Ileum.ENSG00000240344.4.wgt.RDat	PPIL3	2	201735630	201754026	0.596	rs7597713	2.78	rs11894842	0.524	-8.11	1.15	452	34	enet	0.59	2.6e-25	-1.28282	0.19956	0.793216
Small_Intestine_Terminal_Ileum	./WEIGHTS//Small_Intestine_Terminal_Ileum/Small_Intestine_Terminal_Ileum.ENSG00000138767.8.wgt.RDat	CNOT6L	4	78634541	78740769	0.204	rs7688981	-3.5	rs4365752	0.16734	-4.85	1.282	432	1	top1	0.17	1.9e-06	-1.282	0.1998	0.793061
Small_Intestine_Terminal_Ileum	./WEIGHTS//Small_Intestine_Terminal_Ileum/Small_Intestine_Terminal_Ileum.ENSG00000261490.1.wgt.RDat	RP11-448G15.3	4	10069713	10074643	0.207	rs4697952	-2.98	rs9926	0.10952	4.43	-1.282	572	1	top1	0.11	0.00012	-1.282	0.1998	0.791955
Small_Intestine_Terminal_Ileum	./WEIGHTS//Small_Intestine_Terminal_Ileum/Small_Intestine_Terminal_Ileum.ENSG00000116857.12.wgt.RDat	TMEM9	1	201103900	201140702	0.2972	rs2148619	-3.195	rs7542768	0.194416	5.07	1.282	668	1	top1	0.19	2.5e-07	1.282	0.19984	0.79101
Small_Intestine_Terminal_Ileum	./WEIGHTS//Small_Intestine_Terminal_Ileum/Small_Intestine_Terminal_Ileum.ENSG00000186468.8.wgt.RDat	RPS23	5	81569177	81574396	0.233	rs7702764	2.84	rs17245188	0.038901	-4.13	1.282	438	1	top1	0.039	0.017	-1.282	0.19984	0.78991
Small_Intestine_Terminal_Ileum	./WEIGHTS//Small_Intestine_Terminal_Ileum/Small_Intestine_Terminal_Ileum.ENSG00000249306.1.wgt.RDat	RP11-267A15.1	5	173763298	173959460	0.429	rs17063728	2.24	rs241872	0.265224	5.96	1.282	575	1	top1	0.27	9.1e-10	1.282	0.19984	0.788813
Small_Intestine_Terminal_Ileum	./WEIGHTS//Small_Intestine_Terminal_Ileum/Small_Intestine_Terminal_Ileum.ENSG00000260686.1.wgt.RDat	CTB-36H16.2	5	122168051	122170228	0.222	rs7728314	-2.67	rs10080185	0.072447	-3.95	1.282	444	1	top1	0.072	0.0016	-1.282	0.19984	0.787719
Small_Intestine_Terminal_Ileum	./WEIGHTS//Small_Intestine_Terminal_Ileum/Small_Intestine_Terminal_Ileum.ENSG00000106780.7.wgt.RDat	MEGF9	9	123363091	123476748	0.128	rs12377227	-3.22	rs10818474	0.081297	-4.54	-1.282	343	1	top1	0.081	0.00089	1.282	0.19984	0.786628
Small_Intestine_Terminal_Ileum	./WEIGHTS//Small_Intestine_Terminal_Ileum/Small_Intestine_Terminal_Ileum.ENSG00000128928.4.wgt.RDat	IVD	15	40697686	40728146	0.3944	rs1044474	3.4	rs7164132	0.08588	-4.86	-1.282	386	1	top1	0.086	0.00065	1.282	0.19984	0.78554
Small_Intestine_Terminal_Ileum	./WEIGHTS//Small_Intestine_Terminal_Ileum/Small_Intestine_Terminal_Ileum.ENSG00000188549.8.wgt.RDat	C15orf52	15	40623653	40633168	0.3549	rs1044474	3.4	rs7164132	0.07711	-4.08	-1.282	397	1	top1	0.077	0.0012	1.282	0.19984	0.784455
Small_Intestine_Terminal_Ileum	./WEIGHTS//Small_Intestine_Terminal_Ileum/Small_Intestine_Terminal_Ileum.ENSG00000108823.11.wgt.RDat	SGCA	17	48243346	48253292	0.3409	rs11656959	2.91	rs2412299	0.284807	5.91	1.282	448	1	top1	0.28	1.8e-10	1.282	0.19984	0.783373
Small_Intestine_Terminal_Ileum	./WEIGHTS//Small_Intestine_Terminal_Ileum/Small_Intestine_Terminal_Ileum.ENSG00000176473.9.wgt.RDat	WDR25	14	100847247	100996640	0.3828	rs2181100	2.73	rs12897338	0.25677	5.73	-1.282	428	1	top1	0.26	1.8e-09	-1.282	0.199843	0.782306
Small_Intestine_Terminal_Ileum	./WEIGHTS//Small_Intestine_Terminal_Ileum/Small_Intestine_Terminal_Ileum.ENSG00000163576.13.wgt.RDat	EFHB	3	19920964	19988517	0.6595	rs2929415	-3.17	rs1133328	0.547132	8.2	1.282	381	1	top1	0.55	2e-22	1.282	0.2	0.781843
Small_Intestine_Terminal_Ileum	./WEIGHTS//Small_Intestine_Terminal_Ileum/Small_Intestine_Terminal_Ileum.ENSG00000261783.1.wgt.RDat	RP11-252K23.2	16	75413716	75415158	0.342	rs4887794	2.01	rs977987	0.146	6.07	1.282	354	17	enet	0.22	2.7e-08	1.2816	0.2	0.780769
Small_Intestine_Terminal_Ileum	./WEIGHTS//Small_Intestine_Terminal_Ileum/Small_Intestine_Terminal_Ileum.ENSG00000268836.1.wgt.RDat	LA16c-OS12.2	16	235747	236293	0.18	rs12149200	2.5	rs4141288	0.0244	3.99	1.555	304	304	blup	0.065	0.0028	1.2817	0.2	0.779698
Small_Intestine_Terminal_Ileum	./WEIGHTS//Small_Intestine_Terminal_Ileum/Small_Intestine_Terminal_Ileum.ENSG00000112294.8.wgt.RDat	ALDH5A1	6	24495080	24537435	0.337	rs1851144	2.43	rs2760139	0.05543	4.47	-1.103	623	36	enet	0.18	8.7e-07	-1.2788	0.200962	0.782375
Small_Intestine_Terminal_Ileum	./WEIGHTS//Small_Intestine_Terminal_Ileum/Small_Intestine_Terminal_Ileum.ENSG00000128165.7.wgt.RDat	ADM2	22	50919985	50924869	0.283	rs137880	2.65	rs2273259	0.00424	3.23	0.598	337	24	enet	0.052	0.0068	-1.2786	0.20103	0.781569
Small_Intestine_Terminal_Ileum	./WEIGHTS//Small_Intestine_Terminal_Ileum/Small_Intestine_Terminal_Ileum.ENSG00000255103.1.wgt.RDat	KIAA0754	1	39876151	39882154	0.2822	rs1180272	-2.77	rs661316	0.004294	-3.43	1.745	370	40	enet	0.057	0.0049	-1.27827	0.20115	0.780968
Small_Intestine_Terminal_Ileum	./WEIGHTS//Small_Intestine_Terminal_Ileum/Small_Intestine_Terminal_Ileum.ENSG00000188822.6.wgt.RDat	CNR2	1	24197016	24285549	0.4239	rs3885698	2.366	rs2920	0.012731	-3.58	-1.015	405	25	enet	0.15	4.8e-06	1.27707	0.20158	0.781569
Small_Intestine_Terminal_Ileum	./WEIGHTS//Small_Intestine_Terminal_Ileum/Small_Intestine_Terminal_Ileum.ENSG00000116883.8.wgt.RDat	RP11-268J15.5	1	36789335	36794822	0.3242	rs11263875	2.014	rs12116935	0.134944	4.67	-0.878	360	20	enet	0.22	3.4e-08	-1.27695	0.20162	0.780659
Small_Intestine_Terminal_Ileum	./WEIGHTS//Small_Intestine_Terminal_Ileum/Small_Intestine_Terminal_Ileum.ENSG00000131849.10.wgt.RDat	ZNF132	19	58944181	58951589	0.3878	rs12972447	-3.57	rs1051500	0.20689	-5.89	1.126	302	25	enet	0.34	8.6e-13	-1.27548	0.20214	0.781608
Small_Intestine_Terminal_Ileum	./WEIGHTS//Small_Intestine_Terminal_Ileum/Small_Intestine_Terminal_Ileum.ENSG00000262580.1.wgt.RDat	RP11-334C17.5	17	78174472	78179748	0.6813	rs9903254	-2.69	rs2304856	0.23458	6.79	-0.292	484	25	enet	0.4	3.9e-15	-1.2749	0.20233	0.78128
Small_Intestine_Terminal_Ileum	./WEIGHTS//Small_Intestine_Terminal_Ileum/Small_Intestine_Terminal_Ileum.ENSG00000242294.2.wgt.RDat	STAG3L5P	7	99934035	99947781	0.464	rs2307345	3.53	rs6946768	0.376411	7.63	-1.126	305	305	blup	0.41	1.9e-15	-1.2737	0.20276	0.781878
Small_Intestine_Terminal_Ileum	./WEIGHTS//Small_Intestine_Terminal_Ileum/Small_Intestine_Terminal_Ileum.ENSG00000136270.9.wgt.RDat	TBRG4	7	45139699	45151646	0.304	rs4724374	2.6	rs12702146	0.018034	-3.91	-0.025	439	439	blup	0.071	0.0018	-1.2726	0.20316	0.782359
Small_Intestine_Terminal_Ileum	./WEIGHTS//Small_Intestine_Terminal_Ileum/Small_Intestine_Terminal_Ileum.ENSG00000228789.2.wgt.RDat	HCG22	6	31021227	31027667	0.294	rs2523590	4.42	rs1265094	0.04803	4.5	-1.15	143	142	blup	0.17	1.2e-06	-1.2692	0.204	0.78453
Small_Intestine_Terminal_Ileum	./WEIGHTS//Small_Intestine_Terminal_Ileum/Small_Intestine_Terminal_Ileum.ENSG00000261126.3.wgt.RDat	RBFADN	18	77806900	77853362	0.416	rs2115998	2.41	rs9967507	0.1216	-5.06	-1.282	280	12	lasso	0.15	6.2e-06	1.2674	0.20501	0.787349
Small_Intestine_Terminal_Ileum	./WEIGHTS//Small_Intestine_Terminal_Ileum/Small_Intestine_Terminal_Ileum.ENSG00000163377.10.wgt.RDat	FAM19A4	3	68780917	68981761	0.3092	rs6795954	2.63	rs9868990	0.00853	3.67	0	467	35	enet	0.078	0.0011	-1.26346	0.206	0.790084
Small_Intestine_Terminal_Ileum	./WEIGHTS//Small_Intestine_Terminal_Ileum/Small_Intestine_Terminal_Ileum.ENSG00000164307.8.wgt.RDat	ERAP1	5	96096521	96143803	0.495	rs10515235	2.37	rs27039	0.079224	5.17	0.896	501	10	lasso	0.15	7.2e-06	1.2583	0.20828	0.797752
Small_Intestine_Terminal_Ileum	./WEIGHTS//Small_Intestine_Terminal_Ileum/Small_Intestine_Terminal_Ileum.ENSG00000235358.1.wgt.RDat	RP11-399E6.1	1	41708045	41750533	0.3691	rs731862	-3.175	rs12022978	0.04051	4.91	0.896	430	10	lasso	0.08	0.00097	1.257	0.20875	0.798476
Small_Intestine_Terminal_Ileum	./WEIGHTS//Small_Intestine_Terminal_Ileum/Small_Intestine_Terminal_Ileum.ENSG00000261003.1.wgt.RDat	RP1-140C12.2	6	170723227	170728413	0.25	rs734249	-2.74	rs6456207	0.03718	-3.98	-1.787	321	321	blup	0.071	0.0018	1.2554	0.209	0.798358
Small_Intestine_Terminal_Ileum	./WEIGHTS//Small_Intestine_Terminal_Ileum/Small_Intestine_Terminal_Ileum.ENSG00000110169.6.wgt.RDat	HPX	11	6452279	6463847	0.683	rs16914845	3.17	rs2303493	5.9e-05	-3.14	1.476	651	651	blup	0.026	0.041	-1.25577	0.2092	0.798049
Small_Intestine_Terminal_Ileum	./WEIGHTS//Small_Intestine_Terminal_Ileum/Small_Intestine_Terminal_Ileum.ENSG00000090487.6.wgt.RDat	SPG21	15	65255362	65282648	0.2768	rs11853105	2.61	rs35328312	0.20092	-5.84	-1.372	303	31	enet	0.21	9e-08	1.2556	0.20927	0.797246
Small_Intestine_Terminal_Ileum	./WEIGHTS//Small_Intestine_Terminal_Ileum/Small_Intestine_Terminal_Ileum.ENSG00000188511.8.wgt.RDat	C22orf34	22	49808176	50051190	0.384	rs137880	2.65	rs7284633	-0.00592	-3.65	1.762	629	629	blup	0.03	0.032	-1.2552	0.20941	0.796711
Small_Intestine_Terminal_Ileum	./WEIGHTS//Small_Intestine_Terminal_Ileum/Small_Intestine_Terminal_Ileum.ENSG00000145476.11.wgt.RDat	CYP4V2	4	187112674	187134610	0.473	rs6856059	2.75	rs13146272	0.11575	4.95	-1.254	581	1	top1	0.12	8e-05	-1.254	0.2098	0.797128
Small_Intestine_Terminal_Ileum	./WEIGHTS//Small_Intestine_Terminal_Ileum/Small_Intestine_Terminal_Ileum.ENSG00000101457.8.wgt.RDat	DNTTIP1	20	44420576	44440066	0.524	rs6073995	-2.85	rs390386	0.27628	-6.58	1.254	530	1	top1	0.28	3.6e-10	-1.254	0.2098	0.796064
Small_Intestine_Terminal_Ileum	./WEIGHTS//Small_Intestine_Terminal_Ileum/Small_Intestine_Terminal_Ileum.ENSG00000184617.9.wgt.RDat	ZNF840	20	45113100	45121279	0.349	rs6073995	-2.85	rs847104	0.13851	4.62	-1.254	560	1	top1	0.14	1.6e-05	-1.254	0.2098	0.795002
Small_Intestine_Terminal_Ileum	./WEIGHTS//Small_Intestine_Terminal_Ileum/Small_Intestine_Terminal_Ileum.ENSG00000215452.3.wgt.RDat	ZNF663P	20	45042867	45087915	0.451	rs6073995	-2.85	rs847104	0.22628	5.85	-1.254	549	1	top1	0.23	2.1e-08	-1.254	0.2098	0.793944
Small_Intestine_Terminal_Ileum	./WEIGHTS//Small_Intestine_Terminal_Ileum/Small_Intestine_Terminal_Ileum.ENSG00000132906.13.wgt.RDat	CASP9	1	15817327	15853029	0.3322	rs2902164	3.264	rs4233532	0.324902	-6.36	1.254	504	1	top1	0.32	5.3e-12	-1.254	0.20984	0.793039
Small_Intestine_Terminal_Ileum	./WEIGHTS//Small_Intestine_Terminal_Ileum/Small_Intestine_Terminal_Ileum.ENSG00000085063.10.wgt.RDat	CD59	11	33724214	33757991	0.516	rs831627	3.47	rs831618	0.125467	4.38	1.254	445	1	top1	0.13	4e-05	1.254	0.20984	0.791986
Small_Intestine_Terminal_Ileum	./WEIGHTS//Small_Intestine_Terminal_Ileum/Small_Intestine_Terminal_Ileum.ENSG00000226695.1.wgt.RDat	ANKRD20A10P	13	25324795	25326309	0.397	rs10507344	3.87	rs9551186	0.039317	3.75	1.254	550	1	top1	0.039	0.017	1.254	0.20984	0.790935
Small_Intestine_Terminal_Ileum	./WEIGHTS//Small_Intestine_Terminal_Ileum/Small_Intestine_Terminal_Ileum.ENSG00000125734.9.wgt.RDat	GPR108	19	6729925	6737614	0.5549	rs331679	3.61	rs340141	0.30304	-6.12	-1.254	475	1	top1	0.3	3.7e-11	1.254	0.20984	0.789888
Small_Intestine_Terminal_Ileum	./WEIGHTS//Small_Intestine_Terminal_Ileum/Small_Intestine_Terminal_Ileum.ENSG00000267453.2.wgt.RDat	AC004791.2	19	15962803	15975714	0.6182	rs4239620	3.1	rs16980881	0.46284	-7.49	1.254	553	1	top1	0.46	5.6e-18	-1.254	0.20984	0.788843
Small_Intestine_Terminal_Ileum	./WEIGHTS//Small_Intestine_Terminal_Ileum/Small_Intestine_Terminal_Ileum.ENSG00000272265.1.wgt.RDat	CTD-2287O16.4	5	115413807	115414267	0.309	rs34967	2.43	rs17138841	0.013978	3.97	1.126	596	6	lasso	0.032	0.027	1.2534	0.21006	0.788627
Small_Intestine_Terminal_Ileum	./WEIGHTS//Small_Intestine_Terminal_Ileum/Small_Intestine_Terminal_Ileum.ENSG00000242349.1.wgt.RDat	NPPA-AS1	1	11903761	11908136	0.4849	rs1148472	-2.326	rs198405	0.228314	-5.85	-0.878	478	13	lasso	0.33	3.4e-12	1.2531	0.21017	0.787999
Small_Intestine_Terminal_Ileum	./WEIGHTS//Small_Intestine_Terminal_Ileum/Small_Intestine_Terminal_Ileum.ENSG00000109272.3.wgt.RDat	PF4V1	4	74718906	74719872	0.359	rs6815457	-3.44	rs2367291	0.06476	4.15	-0.896	325	325	blup	0.13	2.1e-05	-1.2509	0.211	0.790069
Small_Intestine_Terminal_Ileum	./WEIGHTS//Small_Intestine_Terminal_Ileum/Small_Intestine_Terminal_Ileum.ENSG00000244291.1.wgt.RDat	C7orf13	7	156431057	156433348	0.449	rs1969431	2.98	rs10243532	0.221747	-5.92	-1.15	465	7	lasso	0.23	1.6e-08	1.2498	0.21136	0.790375
Small_Intestine_Terminal_Ileum	./WEIGHTS//Small_Intestine_Terminal_Ileum/Small_Intestine_Terminal_Ileum.ENSG00000228998.3.wgt.RDat	RP11-697E2.7	15	90818266	90820841	0.3774	rs10852122	3.68	rs1533327	0.01283	4.19	1.175	400	7	lasso	0.077	0.0012	1.248	0.21203	0.791839
Small_Intestine_Terminal_Ileum	./WEIGHTS//Small_Intestine_Terminal_Ileum/Small_Intestine_Terminal_Ileum.ENSG00000243566.2.wgt.RDat	UPK3B	7	76139745	76648340	0.298	rs2539499	2.35	rs17468652	0.048161	4.4	-1.372	187	2	lasso	0.061	0.0037	-1.2473	0.2123	0.791807
Small_Intestine_Terminal_Ileum	./WEIGHTS//Small_Intestine_Terminal_Ileum/Small_Intestine_Terminal_Ileum.ENSG00000108509.16.wgt.RDat	CAMTA2	17	4871287	4890939	0.3144	rs16954357	3.19	rs8081611	0.013433	3.62	-2.759	425	37	enet	0.098	0.00027	-1.2472	0.21233	0.790881
Small_Intestine_Terminal_Ileum	./WEIGHTS//Small_Intestine_Terminal_Ileum/Small_Intestine_Terminal_Ileum.ENSG00000244560.2.wgt.RDat	RP4-800G7.2	7	148982372	148994403	0.164	rs4725805	-2.91	rs17630156	0.023168	-4.01	-1.514	386	386	blup	0.066	0.0025	1.2461	0.21273	0.791333
Small_Intestine_Terminal_Ileum	./WEIGHTS//Small_Intestine_Terminal_Ileum/Small_Intestine_Terminal_Ileum.ENSG00000228221.1.wgt.RDat	LINC00578	3	177159709	177470093	0.2569	rs2164349	-3.57	rs2047564	0.072509	-4.37	-1.15	405	5	lasso	0.084	0.00074	1.24402	0.213	0.791302
Small_Intestine_Terminal_Ileum	./WEIGHTS//Small_Intestine_Terminal_Ileum/Small_Intestine_Terminal_Ileum.ENSG00000101307.11.wgt.RDat	SIRPB1	20	1544167	1600707	0.61	rs2251801	-3.47	rs6075340	0.34373	6.46	-0.345	626	5	lasso	0.42	6.1e-16	-1.2448	0.2132	0.791011
Small_Intestine_Terminal_Ileum	./WEIGHTS//Small_Intestine_Terminal_Ileum/Small_Intestine_Terminal_Ileum.ENSG00000026950.12.wgt.RDat	BTN3A1	6	26402465	26415444	0.27	rs3799378	-3.87	rs12206812	0.06545	4.55	-0.075	531	531	blup	0.12	4.3e-05	-1.2446	0.213286	0.790298
Small_Intestine_Terminal_Ileum	./WEIGHTS//Small_Intestine_Terminal_Ileum/Small_Intestine_Terminal_Ileum.ENSG00000188730.4.wgt.RDat	VWC2	7	49813257	49961546	0.18	rs1155875	-3.26	rs4389881	-0.008109	-3.2	-0.896	406	406	blup	0.074	0.0015	1.2415	0.21441	0.793429
Small_Intestine_Terminal_Ileum	./WEIGHTS//Small_Intestine_Terminal_Ileum/Small_Intestine_Terminal_Ileum.ENSG00000173480.6.wgt.RDat	ZNF417	19	58411664	58427978	0.2238	rs12972447	-3.57	rs1047128	0.10205	4.87	-1.44	473	4	lasso	0.13	4e-05	-1.24093	0.21463	0.79321
Small_Intestine_Terminal_Ileum	./WEIGHTS//Small_Intestine_Terminal_Ileum/Small_Intestine_Terminal_Ileum.ENSG00000188312.9.wgt.RDat	CENPP	9	95087919	95382815	0.24	rs11790808	-2.21	rs10992312	0.139653	5.18	1.44	410	4	lasso	0.16	2.4e-06	1.2368	0.21615	0.79779
Small_Intestine_Terminal_Ileum	./WEIGHTS//Small_Intestine_Terminal_Ileum/Small_Intestine_Terminal_Ileum.ENSG00000145725.15.wgt.RDat	PPIP5K2	5	102455856	102548500	0.201	rs291840	2.84	rs17154889	0.003897	-3.68	-0.806	320	320	blup	0.0092	0.15	1.2364	0.2163	0.797308
Small_Intestine_Terminal_Ileum	./WEIGHTS//Small_Intestine_Terminal_Ileum/Small_Intestine_Terminal_Ileum.ENSG00000127311.5.wgt.RDat	HELB	12	66696325	66737423	0.267	rs2272047	2.73	rs1009211	0.00245	-4.14	0.24	503	503	blup	0.027	0.041	1.23466	0.217	0.798852
Small_Intestine_Terminal_Ileum	./WEIGHTS//Small_Intestine_Terminal_Ileum/Small_Intestine_Terminal_Ileum.ENSG00000104472.5.wgt.RDat	CHRAC1	8	141521397	141527236	0.433	rs4478550	2.74	rs7002644	-0.00117	-3.9	0.539	383	10	lasso	0.0072	0.17	-1.2341	0.21717	0.798444
Small_Intestine_Terminal_Ileum	./WEIGHTS//Small_Intestine_Terminal_Ileum/Small_Intestine_Terminal_Ileum.ENSG00000185689.11.wgt.RDat	C6orf201	6	4079456	4131185	0.369	rs4342462	-3.02	rs853422	0.02585	4.09	1.695	637	3	lasso	0.052	0.0067	1.2315	0.218	0.80046
Small_Intestine_Terminal_Ileum	./WEIGHTS//Small_Intestine_Terminal_Ileum/Small_Intestine_Terminal_Ileum.ENSG00000105499.9.wgt.RDat	PLA2G4C	19	48551100	48614074	0.3966	rs11564671	2.72	rs2007183	-0.00362	3.78	-0.628	519	519	blup	0.06	0.004	1.23073	0.21842	0.800967
Small_Intestine_Terminal_Ileum	./WEIGHTS//Small_Intestine_Terminal_Ileum/Small_Intestine_Terminal_Ileum.ENSG00000257800.1.wgt.RDat	FNBP1P1	2	74347807	74350345	0.496	rs6724905	2.93	rs3099824	0.176	5.31	-0.935	360	24	enet	0.28	3.4e-10	-1.22757	0.21961	0.804293
Small_Intestine_Terminal_Ileum	./WEIGHTS//Small_Intestine_Terminal_Ileum/Small_Intestine_Terminal_Ileum.ENSG00000138750.10.wgt.RDat	NUP54	4	77035812	77069668	0.425	rs12640238	-3.14	rs7664821	0.27259	6.09	-1.227	487	1	top1	0.27	4.9e-10	-1.227	0.2198	0.803953
Small_Intestine_Terminal_Ileum	./WEIGHTS//Small_Intestine_Terminal_Ileum/Small_Intestine_Terminal_Ileum.ENSG00000140682.14.wgt.RDat	TGFB1I1	16	31482906	31489281	0.2	rs4889673	2.59	rs2929	0.109	-3.91	1.227	269	1	top1	0.11	0.00013	-1.227	0.2198	0.80292
Small_Intestine_Terminal_Ileum	./WEIGHTS//Small_Intestine_Terminal_Ileum/Small_Intestine_Terminal_Ileum.ENSG00000160781.11.wgt.RDat	PAQR6	1	156213206	156217881	0.2139	rs584025	-2.665	rs933489	0.161911	-5.07	1.227	388	1	top1	0.16	2.8e-06	-1.227	0.21982	0.801962
Small_Intestine_Terminal_Ileum	./WEIGHTS//Small_Intestine_Terminal_Ileum/Small_Intestine_Terminal_Ileum.ENSG00000272750.1.wgt.RDat	RP11-378J18.8	1	222832209	222834854	0.3397	rs11487817	-2.409	rs17163358	0.152373	4.57	1.227	325	1	top1	0.15	5.7e-06	1.227	0.21982	0.800934
Small_Intestine_Terminal_Ileum	./WEIGHTS//Small_Intestine_Terminal_Ileum/Small_Intestine_Terminal_Ileum.ENSG00000176125.3.wgt.RDat	UFSP1	7	100486346	100487339	0.215	rs2571601	-3.16	rs12705099	0.051377	-4.14	1.227	346	1	top1	0.051	0.0071	-1.227	0.21982	0.799908
Small_Intestine_Terminal_Ileum	./WEIGHTS//Small_Intestine_Terminal_Ileum/Small_Intestine_Terminal_Ileum.ENSG00000156232.6.wgt.RDat	WHAMM	15	83478380	83503611	0.2373	rs17158194	-2.78	rs8041231	0.18411	-4.82	1.227	261	1	top1	0.18	5.4e-07	-1.227	0.21982	0.798885
Small_Intestine_Terminal_Ileum	./WEIGHTS//Small_Intestine_Terminal_Ileum/Small_Intestine_Terminal_Ileum.ENSG00000171766.11.wgt.RDat	GATM	15	45653322	45694525	0.1275	rs12438970	2.41	rs12440038	0.06627	-3.67	1.227	339	1	top1	0.066	0.0025	-1.227	0.21982	0.797865
Small_Intestine_Terminal_Ileum	./WEIGHTS//Small_Intestine_Terminal_Ileum/Small_Intestine_Terminal_Ileum.ENSG00000182446.9.wgt.RDat	NPLOC4	17	79523913	79604172	0.2124	rs4969440	2.33	rs9913546	0.030961	-4.01	1.227	319	1	top1	0.031	0.03	-1.227	0.21982	0.796848
Small_Intestine_Terminal_Ileum	./WEIGHTS//Small_Intestine_Terminal_Ileum/Small_Intestine_Terminal_Ileum.ENSG00000215012.4.wgt.RDat	C22orf29	22	19833661	19840009	0.318	rs9617814	-3.06	rs17534001	0.08179	-4.41	1.227	567	1	top1	0.082	0.00086	-1.227	0.21982	0.795832
Small_Intestine_Terminal_Ileum	./WEIGHTS//Small_Intestine_Terminal_Ileum/Small_Intestine_Terminal_Ileum.ENSG00000253967.1.wgt.RDat	RP11-333A23.4	8	71383380	71397922	0.225	rs3812429	3.57	rs13282855	0.06759	-3.86	0.613	278	4	lasso	0.088	0.00056	-1.2267	0.21995	0.79529
Small_Intestine_Terminal_Ileum	./WEIGHTS//Small_Intestine_Terminal_Ileum/Small_Intestine_Terminal_Ileum.ENSG00000227954.2.wgt.RDat	RP3-323P13.2	6	133823390	134212850	0.553	rs12210842	3.08	rs7767007	0.23854	-5.98	-1.227	436	1	top1	0.24	7.9e-09	1.227	0.22	0.79446
Small_Intestine_Terminal_Ileum	./WEIGHTS//Small_Intestine_Terminal_Ileum/Small_Intestine_Terminal_Ileum.ENSG00000170290.3.wgt.RDat	SLN	11	107578104	107590419	0.251	rs661889	3.24	rs2355251	0.039968	3.87	-0.454	445	445	blup	0.073	0.0015	1.22562	0.22034	0.794678
Small_Intestine_Terminal_Ileum	./WEIGHTS//Small_Intestine_Terminal_Ileum/Small_Intestine_Terminal_Ileum.ENSG00000244219.2.wgt.RDat	GS1-259H13.2	7	99195689	99208439	0.322	rs2307345	3.53	rs10235235	0.011936	-4.02	-2.457	311	4	lasso	0.06	0.0039	1.2241	0.22091	0.795724
Small_Intestine_Terminal_Ileum	./WEIGHTS//Small_Intestine_Terminal_Ileum/Small_Intestine_Terminal_Ileum.ENSG00000267892.1.wgt.RDat	CTD-2540F13.2	19	39228988	39230503	0.2128	rs10409017	2.83	rs12151271	0.00396	-3.78	-1.341	411	411	blup	0.048	0.009	-1.22389	0.22099	0.795005
Small_Intestine_Terminal_Ileum	./WEIGHTS//Small_Intestine_Terminal_Ileum/Small_Intestine_Terminal_Ileum.ENSG00000180155.14.wgt.RDat	LYNX1	8	143845752	143859640	0.571	rs10283377	-3.89	rs2572925	0.18473	5.45	0.915	409	10	lasso	0.3	4.5e-11	1.2233	0.22123	0.794862
Small_Intestine_Terminal_Ileum	./WEIGHTS//Small_Intestine_Terminal_Ileum/Small_Intestine_Terminal_Ileum.ENSG00000129946.6.wgt.RDat	SHC2	19	416583	460996	0.3614	rs2301741	-3.46	rs11666069	0.05639	-3.91	1.15	352	7	lasso	0.069	0.002	-1.22308	0.2213	0.794109
Small_Intestine_Terminal_Ileum	./WEIGHTS//Small_Intestine_Terminal_Ileum/Small_Intestine_Terminal_Ileum.ENSG00000104442.5.wgt.RDat	ARMC1	8	66514694	66546442	0.18	rs7009788	2.66	rs2048650	0.08402	4.3	-0.126	363	363	blup	0.1	0.00024	-1.222	0.2217	0.794541
Small_Intestine_Terminal_Ileum	./WEIGHTS//Small_Intestine_Terminal_Ileum/Small_Intestine_Terminal_Ileum.ENSG00000163666.4.wgt.RDat	HESX1	3	57231944	57260549	0.5242	rs6445846	3.34	rs17825630	0.023958	-3.37	1.182	400	6	lasso	0.055	0.0057	-1.22124	0.222	0.794615
Small_Intestine_Terminal_Ileum	./WEIGHTS//Small_Intestine_Terminal_Ileum/Small_Intestine_Terminal_Ileum.ENSG00000140623.9.wgt.RDat	SEPT12	16	4827670	4838397	0.338	rs12445324	2.86	rs8118	-0.00827	-3.46	-0.739	388	388	blup	0.04	0.015	-1.2213	0.222	0.793615
Small_Intestine_Terminal_Ileum	./WEIGHTS//Small_Intestine_Terminal_Ileum/Small_Intestine_Terminal_Ileum.ENSG00000034239.6.wgt.RDat	EFCAB1	8	49623348	49647870	0.347	rs6472144	1.82	rs12548278	0.02364	3.93	0.878	292	23	enet	0.034	0.024	1.22	0.22246	0.79426
Small_Intestine_Terminal_Ileum	./WEIGHTS//Small_Intestine_Terminal_Ileum/Small_Intestine_Terminal_Ileum.ENSG00000113318.9.wgt.RDat	MSH3	5	79950971	80172279	0.327	rs551463	-2.6	rs6151816	0.032681	4.22	-0.013	481	17	enet	0.097	0.00031	1.2199	0.22252	0.793478
Small_Intestine_Terminal_Ileum	./WEIGHTS//Small_Intestine_Terminal_Ileum/Small_Intestine_Terminal_Ileum.ENSG00000226278.1.wgt.RDat	PSPHP1	7	55832490	55840981	0.793	rs815965	2.83	rs11982736	0.218099	6.54	2.366	353	353	blup	0.27	7.7e-10	1.2189	0.22289	0.793801
Small_Intestine_Terminal_Ileum	./WEIGHTS//Small_Intestine_Terminal_Ileum/Small_Intestine_Terminal_Ileum.ENSG00000198756.6.wgt.RDat	COLGALT2	1	183898796	184006863	0.3262	rs2182623	2.753	rs10797924	0.045494	-4.2	0.164	510	510	blup	0.061	0.0037	-1.21775	0.22332	0.794337
Small_Intestine_Terminal_Ileum	./WEIGHTS//Small_Intestine_Terminal_Ileum/Small_Intestine_Terminal_Ileum.ENSG00000122481.12.wgt.RDat	RWDD3	1	95699711	95712781	0.214	rs3108719	-3.264	rs10157254	0.017043	4.16	-0.954	498	9	lasso	0.046	0.011	-1.21693	0.22363	0.794446
Small_Intestine_Terminal_Ileum	./WEIGHTS//Small_Intestine_Terminal_Ileum/Small_Intestine_Terminal_Ileum.ENSG00000103269.9.wgt.RDat	RHBDL1	16	725666	728268	0.274	rs12149200	2.77	rs4984672	0.034	3.69	-0.994	452	5	lasso	0.058	0.0045	-1.2164	0.2238	0.794057
Small_Intestine_Terminal_Ileum	./WEIGHTS//Small_Intestine_Terminal_Ileum/Small_Intestine_Terminal_Ileum.ENSG00000119414.7.wgt.RDat	PPP6C	9	127908852	127952218	0.196	rs650599	-3.22	rs2810467	0.004588	-3.32	-1.665	322	21	enet	0.023	0.052	1.2128	0.22522	0.798099
Small_Intestine_Terminal_Ileum	./WEIGHTS//Small_Intestine_Terminal_Ileum/Small_Intestine_Terminal_Ileum.ENSG00000253818.1.wgt.RDat	IGLV1-41	22	22758539	22759053	0.665	rs4820327	3.05	rs11702992	0.57447	8.35	-1.126	350	3	lasso	0.58	2.8e-24	-1.2123	0.2254	0.797742
Small_Intestine_Terminal_Ileum	./WEIGHTS//Small_Intestine_Terminal_Ileum/Small_Intestine_Terminal_Ileum.ENSG00000176022.3.wgt.RDat	B3GALT6	1	1167629	1170421	0.3717	rs11466691	-2.886	rs35242196	-0.008249	-3.02	-0.706	237	6	lasso	0.033	0.026	1.21105	0.22588	0.798446
Small_Intestine_Terminal_Ileum	./WEIGHTS//Small_Intestine_Terminal_Ileum/Small_Intestine_Terminal_Ileum.ENSG00000272316.1.wgt.RDat	XXbac-BPGBPG55C20.2	6	58234838	58240189	0.265	rs12663198	-2.26	rs6918757	0.20217	-5.18	1.311	153	5	enet	0.2	1.3e-07	-1.2109	0.226	0.797878
Small_Intestine_Terminal_Ileum	./WEIGHTS//Small_Intestine_Terminal_Ileum/Small_Intestine_Terminal_Ileum.ENSG00000111615.8.wgt.RDat	KRR1	12	75890684	75905401	0.268	rs1350519	3.26	rs2070162	0.00898	4.54	0.385	522	8	lasso	0.093	0.0004	1.20712	0.227	0.800414
Small_Intestine_Terminal_Ileum	./WEIGHTS//Small_Intestine_Terminal_Ileum/Small_Intestine_Terminal_Ileum.ENSG00000177990.7.wgt.RDat	DPY19L2	12	63952693	64062629	0.349	rs11608823	-3.02	rs11175134	0.141	-5.06	-1.282	324	6	lasso	0.16	3e-06	1.20199	0.229	0.806466
Small_Intestine_Terminal_Ileum	./WEIGHTS//Small_Intestine_Terminal_Ileum/Small_Intestine_Terminal_Ileum.ENSG00000100814.13.wgt.RDat	CCNB1IP1	14	20779527	20801471	0.3529	rs2873665	-3.07	rs6575135	0.12086	-4.57	-1.2	616	1	top1	0.12	5.5e-05	1.2	0.230139	0.809474
Small_Intestine_Terminal_Ileum	./WEIGHTS//Small_Intestine_Terminal_Ileum/Small_Intestine_Terminal_Ileum.ENSG00000139865.12.wgt.RDat	TTC6	14	38065052	38510647	0.3766	rs7150986	-1.86	rs10400689	0.19693	5.04	-1.2	324	1	top1	0.2	2.1e-07	-1.2	0.230139	0.808473
Small_Intestine_Terminal_Ileum	./WEIGHTS//Small_Intestine_Terminal_Ileum/Small_Intestine_Terminal_Ileum.ENSG00000260088.1.wgt.RDat	RP11-92G12.3	1	200638635	200663378	0.3975	rs10494811	-3.436	rs3806358	0.245271	-6.16	-1.2	540	1	top1	0.25	4.6e-09	1.2	0.23014	0.807479
Small_Intestine_Terminal_Ileum	./WEIGHTS//Small_Intestine_Terminal_Ileum/Small_Intestine_Terminal_Ileum.ENSG00000173930.8.wgt.RDat	SLCO4C1	5	101569690	101632253	0.323	rs10515326	-2.39	rs11746217	0.193637	5.55	1.2	335	1	top1	0.19	2.6e-07	1.2	0.23014	0.806483
Small_Intestine_Terminal_Ileum	./WEIGHTS//Small_Intestine_Terminal_Ileum/Small_Intestine_Terminal_Ileum.ENSG00000261618.1.wgt.RDat	RP11-79H23.3	8	79749764	79752757	0.17	rs12056450	2.81	rs10504676	0.09525	-4.2	-1.2	329	1	top1	0.095	0.00034	1.2	0.23014	0.80549
Small_Intestine_Terminal_Ileum	./WEIGHTS//Small_Intestine_Terminal_Ileum/Small_Intestine_Terminal_Ileum.ENSG00000204147.5.wgt.RDat	ASAH2B	10	52499078	52576255	0.3791	rs12358176	-2.58	rs4382847	0.103241	4.95	-1.2	465	1	top1	0.1	0.00019	-1.2	0.23014	0.804499
Small_Intestine_Terminal_Ileum	./WEIGHTS//Small_Intestine_Terminal_Ileum/Small_Intestine_Terminal_Ileum.ENSG00000080166.11.wgt.RDat	DCT	13	95089558	95131936	0.459	rs9524632	-2.8	rs767925	0.23787	5.77	-1.2	569	1	top1	0.24	8.4e-09	-1.2	0.23014	0.803511
Small_Intestine_Terminal_Ileum	./WEIGHTS//Small_Intestine_Terminal_Ileum/Small_Intestine_Terminal_Ileum.ENSG00000177302.10.wgt.RDat	TOP3A	17	18174742	18218321	0.2428	rs17732024	-3.39	rs2473656	0.103348	4.56	1.2	271	1	top1	0.1	0.00019	1.2	0.23014	0.802525
Small_Intestine_Terminal_Ileum	./WEIGHTS//Small_Intestine_Terminal_Ileum/Small_Intestine_Terminal_Ileum.ENSG00000176472.6.wgt.RDat	ZNF575	19	44029649	44040282	0.2515	rs7246785	2.23	rs2682562	0.11622	4.54	-1.2	382	1	top1	0.12	7.7e-05	-1.2	0.23014	0.801542
Small_Intestine_Terminal_Ileum	./WEIGHTS//Small_Intestine_Terminal_Ileum/Small_Intestine_Terminal_Ileum.ENSG00000235565.1.wgt.RDat	RP11-86H7.7	1	95086707	95089740	0.4321	rs7539517	2.409	rs6686047	0.027842	4.05	-0.063	490	490	blup	0.12	6.3e-05	1.1998	0.23022	0.800839
Small_Intestine_Terminal_Ileum	./WEIGHTS//Small_Intestine_Terminal_Ileum/Small_Intestine_Terminal_Ileum.ENSG00000147454.9.wgt.RDat	SLC25A37	8	23386318	23432976	0.267	rs7821261	4.17	rs17697763	-0.00251	-4.09	-1.175	581	23	enet	0.046	0.011	1.1993	0.2304	0.800485
Small_Intestine_Terminal_Ileum	./WEIGHTS//Small_Intestine_Terminal_Ileum/Small_Intestine_Terminal_Ileum.ENSG00000181396.8.wgt.RDat	OGFOD3	17	80347099	80373503	0.2892	rs7503424	2.59	rs9915149	0.137616	-5.07	0.824	365	10	enet	0.17	1.8e-06	-1.1988	0.23059	0.800167
Small_Intestine_Terminal_Ileum	./WEIGHTS//Small_Intestine_Terminal_Ileum/Small_Intestine_Terminal_Ileum.ENSG00000132305.16.wgt.RDat	IMMT	2	86371055	86422712	0.407	rs6547632	2.8	rs4569473	0.227	5.82	-0.345	454	454	blup	0.29	1.5e-10	-1.19835	0.23078	0.79985
Small_Intestine_Terminal_Ileum	./WEIGHTS//Small_Intestine_Terminal_Ileum/Small_Intestine_Terminal_Ileum.ENSG00000181315.6.wgt.RDat	ZNF322	6	26636518	26659980	0.152	rs3799378	-3.87	rs2451741	0.09591	-4.57	1.859	440	6	lasso	0.098	0.00028	-1.198	0.230911	0.799329
Small_Intestine_Terminal_Ileum	./WEIGHTS//Small_Intestine_Terminal_Ileum/Small_Intestine_Terminal_Ileum.ENSG00000241528.1.wgt.RDat	RP1-130H16.16	22	30770930	30773834	0.199	rs16989115	-4.29	rs6006426	0.03654	3.9	-0.279	440	19	enet	0.065	0.0028	-1.1979	0.23094	0.798457
Small_Intestine_Terminal_Ileum	./WEIGHTS//Small_Intestine_Terminal_Ileum/Small_Intestine_Terminal_Ileum.ENSG00000265743.1.wgt.RDat	RP11-848P1.3	17	29291953	29292518	0.3211	rs17606460	2.97	rs216465	-0.006549	3.06	-0.896	284	284	blup	0.038	0.018	-1.1972	0.23123	0.798488
Small_Intestine_Terminal_Ileum	./WEIGHTS//Small_Intestine_Terminal_Ileum/Small_Intestine_Terminal_Ileum.ENSG00000168056.10.wgt.RDat	LTBP3	11	65306276	65326401	0.288	rs603509	-4.15	rs1621277	0.053836	4.06	0.164	364	26	enet	0.12	6.3e-05	1.19704	0.23129	0.797726
Small_Intestine_Terminal_Ileum	./WEIGHTS//Small_Intestine_Terminal_Ileum/Small_Intestine_Terminal_Ileum.ENSG00000116157.5.wgt.RDat	GPX7	1	53068044	53074723	0.6321	rs1288386	-2.684	rs6588431	0.279866	5.96	-1.405	302	10	lasso	0.3	3.6e-11	-1.19695	0.23133	0.796897
Small_Intestine_Terminal_Ileum	./WEIGHTS//Small_Intestine_Terminal_Ileum/Small_Intestine_Terminal_Ileum.ENSG00000132600.12.wgt.RDat	PRMT7	16	68344877	68392230	0.496	rs6499163	3	rs3785129	0.253	-5.8	-1.44	316	7	lasso	0.26	1.5e-09	1.1968	0.2314	0.796173
Small_Intestine_Terminal_Ileum	./WEIGHTS//Small_Intestine_Terminal_Ileum/Small_Intestine_Terminal_Ileum.ENSG00000124588.15.wgt.RDat	NQO2	6	2994165	3019996	0.652	rs4959192	-3.38	rs1885298	0.37899	-7.36	-1.66	683	6	lasso	0.49	1.7e-19	1.1944	0.232	0.797272
Small_Intestine_Terminal_Ileum	./WEIGHTS//Small_Intestine_Terminal_Ileum/Small_Intestine_Terminal_Ileum.ENSG00000198496.6.wgt.RDat	NBR2	17	41277627	41305688	0.6236	rs12946015	-3.24	rs3765640	0.469028	-7.64	1.555	283	10	lasso	0.49	3.4e-19	-1.1941	0.23245	0.797854
Small_Intestine_Terminal_Ileum	./WEIGHTS//Small_Intestine_Terminal_Ileum/Small_Intestine_Terminal_Ileum.ENSG00000154328.11.wgt.RDat	NEIL2	8	11627148	11644855	0.406	rs10086192	-3.71	rs17153785	0.09029	-4.58	-0.896	477	477	blup	0.12	5.5e-05	1.1931	0.23284	0.798228
Small_Intestine_Terminal_Ileum	./WEIGHTS//Small_Intestine_Terminal_Ileum/Small_Intestine_Terminal_Ileum.ENSG00000258053.1.wgt.RDat	CTD-2021H9.3	12	71441182	71512027	0.391	rs3923630	-2.89	rs2270588	0.0901	4.95	-1.514	498	498	blup	0.16	2.9e-06	-1.1931	0.233	0.797814
Small_Intestine_Terminal_Ileum	./WEIGHTS//Small_Intestine_Terminal_Ileum/Small_Intestine_Terminal_Ileum.ENSG00000273226.1.wgt.RDat	RP11-513M16.8	9	19375449	19375712	0.295	rs4977547	3.73	rs4977513	0.048516	4.06	0.292	554	554	blup	0.059	0.0041	-1.1922	0.23319	0.797504
Small_Intestine_Terminal_Ileum	./WEIGHTS//Small_Intestine_Terminal_Ileum/Small_Intestine_Terminal_Ileum.ENSG00000243811.3.wgt.RDat	APOBEC3D	22	39417118	39429281	0.408	rs17304019	2.79	rs2014881	0.01057	4.36	1.645	386	386	blup	0.11	0.00013	1.1914	0.2335	0.797605
Small_Intestine_Terminal_Ileum	./WEIGHTS//Small_Intestine_Terminal_Ileum/Small_Intestine_Terminal_Ileum.ENSG00000181798.2.wgt.RDat	LINC00471	2	232373137	232379050	0.575	rs10195385	-2.89	rs13020024	0.0741	-4.92	0.613	359	359	blup	0.16	2.7e-06	-1.19068	0.23378	0.797602
Small_Intestine_Terminal_Ileum	./WEIGHTS//Small_Intestine_Terminal_Ileum/Small_Intestine_Terminal_Ileum.ENSG00000272092.1.wgt.RDat	RP11-350N15.5	8	38239882	38240979	0.125	rs7835133	-2.96	rs2843744	0.07687	-3.76	-1.187	271	1	top1	0.077	0.0012	1.1873	0.23509	0.80111
Small_Intestine_Terminal_Ileum	./WEIGHTS//Small_Intestine_Terminal_Ileum/Small_Intestine_Terminal_Ileum.ENSG00000270171.1.wgt.RDat	RP11-338N10.1	1	7753184	7754904	0.3436	rs17027053	3.076	rs12756299	0.112801	-4.82	-1.555	464	7	lasso	0.12	7.1e-05	1.18688	0.23527	0.800763
Small_Intestine_Terminal_Ileum	./WEIGHTS//Small_Intestine_Terminal_Ileum/Small_Intestine_Terminal_Ileum.ENSG00000219755.1.wgt.RDat	RP1-199J3.5	6	100023588	100024332	0.664	rs17237611	2.63	rs9389444	0.27162	-6.4	1.15	445	68	enet	0.33	4.5e-12	-1.1853	0.236	0.802287
Small_Intestine_Terminal_Ileum	./WEIGHTS//Small_Intestine_Terminal_Ileum/Small_Intestine_Terminal_Ileum.ENSG00000170807.11.wgt.RDat	LMOD2	7	123295861	123304344	0.199	rs12535137	-2.17	rs7807859	0.030731	3.75	1.645	346	4	lasso	0.069	0.0021	1.1848	0.23609	0.801634
Small_Intestine_Terminal_Ileum	./WEIGHTS//Small_Intestine_Terminal_Ileum/Small_Intestine_Terminal_Ileum.ENSG00000180767.5.wgt.RDat	CHST13	3	126243126	126262134	0.4843	rs1799404	3.39	rs3845960	0.249253	-6.25	1.15	535	6	lasso	0.32	9.8e-12	-1.18248	0.237	0.803764
Small_Intestine_Terminal_Ileum	./WEIGHTS//Small_Intestine_Terminal_Ileum/Small_Intestine_Terminal_Ileum.ENSG00000272792.1.wgt.RDat	RP11-141C7.4	3	195366861	195367331	0.4005	rs3747671	-1.97	rs903196	0.048763	4.35	-0.739	284	284	blup	0.086	0.00063	-1.18281	0.237	0.802806
Small_Intestine_Terminal_Ileum	./WEIGHTS//Small_Intestine_Terminal_Ileum/Small_Intestine_Terminal_Ileum.ENSG00000255733.1.wgt.RDat	IFNG-AS1	12	68383225	68628466	0.505	rs11177183	3.02	rs10878723	0.353	6.7	-0.878	608	8	lasso	0.37	5.6e-14	-1.18229	0.237	0.80185
Small_Intestine_Terminal_Ileum	./WEIGHTS//Small_Intestine_Terminal_Ileum/Small_Intestine_Terminal_Ileum.ENSG00000156284.4.wgt.RDat	CLDN8	21	31586324	31588391	0.362	rs2300332	2.89	rs2212506	-0.007	3.78	-0.789	452	5	lasso	-0.0066	0.65	-1.1811	0.2375	0.802586
Small_Intestine_Terminal_Ileum	./WEIGHTS//Small_Intestine_Terminal_Ileum/Small_Intestine_Terminal_Ileum.ENSG00000185344.9.wgt.RDat	ATP6V0A2	12	124196865	124246302	0.253	rs1969354	-4.79	rs12309685	0.0413	3.6	0.954	398	5	lasso	0.096	0.00032	1.18032	0.238	0.803321
Small_Intestine_Terminal_Ileum	./WEIGHTS//Small_Intestine_Terminal_Ileum/Small_Intestine_Terminal_Ileum.ENSG00000230658.1.wgt.RDat	KLHL7-AS1	7	23140847	23145322	0.553	rs6963444	-3.17	rs7787110	0.563165	8.46	-1.126	431	7	lasso	0.59	3.7e-25	-1.1791	0.23835	0.803548
Small_Intestine_Terminal_Ileum	./WEIGHTS//Small_Intestine_Terminal_Ileum/Small_Intestine_Terminal_Ileum.ENSG00000268912.1.wgt.RDat	CTD-2619J13.17	19	58939999	58942515	0.1741	rs12972447	-3.57	rs1051500	0.04785	-3.72	1.126	304	20	enet	0.069	0.0021	-1.17798	0.23881	0.804145
Small_Intestine_Terminal_Ileum	./WEIGHTS//Small_Intestine_Terminal_Ileum/Small_Intestine_Terminal_Ileum.ENSG00000068654.11.wgt.RDat	POLR1A	2	86247339	86333278	0.185	rs6547632	2.8	rs7598787	0.059	-4.45	-1.175	459	1	top1	0.059	0.0042	1.175	0.23999	0.807162
Small_Intestine_Terminal_Ileum	./WEIGHTS//Small_Intestine_Terminal_Ileum/Small_Intestine_Terminal_Ileum.ENSG00000106153.12.wgt.RDat	CHCHD2	7	56169262	56174269	0.178	rs6593287	2.62	rs2538048	0.104527	4.49	1.175	268	1	top1	0.1	0.00018	1.175	0.23999	0.806208
Small_Intestine_Terminal_Ileum	./WEIGHTS//Small_Intestine_Terminal_Ileum/Small_Intestine_Terminal_Ileum.ENSG00000261305.1.wgt.RDat	RP4-584D14.7	7	150038860	150039696	0.36	rs4077601	-3.12	rs3735167	0.254908	5.61	1.175	353	1	top1	0.25	2.1e-09	1.175	0.23999	0.805256
Small_Intestine_Terminal_Ileum	./WEIGHTS//Small_Intestine_Terminal_Ileum/Small_Intestine_Terminal_Ileum.ENSG00000074201.4.wgt.RDat	CLNS1A	11	77225981	77348850	0.128	rs11237348	-3	rs12418734	0.13145	4.65	-1.175	362	1	top1	0.13	2.6e-05	-1.175	0.23999	0.804306
Small_Intestine_Terminal_Ileum	./WEIGHTS//Small_Intestine_Terminal_Ileum/Small_Intestine_Terminal_Ileum.ENSG00000173486.8.wgt.RDat	FKBP2	11	64008476	64011604	0.283	rs7929296	2.77	rs12794145	0.090906	4.17	-1.175	343	1	top1	0.091	0.00046	-1.175	0.23999	0.803359
Small_Intestine_Terminal_Ileum	./WEIGHTS//Small_Intestine_Terminal_Ileum/Small_Intestine_Terminal_Ileum.ENSG00000141252.15.wgt.RDat	VPS53	17	411908	624957	0.5362	rs4985584	-2.24	rs9748016	0.382887	-6.85	-1.175	403	1	top1	0.38	2.4e-14	1.175	0.23999	0.802414
Small_Intestine_Terminal_Ileum	./WEIGHTS//Small_Intestine_Terminal_Ileum/Small_Intestine_Terminal_Ileum.ENSG00000169738.3.wgt.RDat	DCXR	17	79993012	79995608	0.3164	rs7503424	2.59	rs8069378	0.195609	5.03	-1.175	315	1	top1	0.2	2.3e-07	-1.175	0.23999	0.801471
Small_Intestine_Terminal_Ileum	./WEIGHTS//Small_Intestine_Terminal_Ileum/Small_Intestine_Terminal_Ileum.ENSG00000174886.8.wgt.RDat	NDUFA11	19	5891287	5904017	0.2977	rs702064	2.77	rs1674154	0.06016	-4.12	-1.175	382	1	top1	0.06	0.0039	1.175	0.23999	0.80053
Small_Intestine_Terminal_Ileum	./WEIGHTS//Small_Intestine_Terminal_Ileum/Small_Intestine_Terminal_Ileum.ENSG00000100197.16.wgt.RDat	CYP2D6	22	42522501	42526908	0.233	rs137127	-2.41	rs2142694	0.26083	-5.79	1.175	358	1	top1	0.26	1.3e-09	-1.175	0.23999	0.799592
Small_Intestine_Terminal_Ileum	./WEIGHTS//Small_Intestine_Terminal_Ileum/Small_Intestine_Terminal_Ileum.ENSG00000165934.8.wgt.RDat	CPSF2	14	92588281	92630755	0.3064	rs7156885	3.3	rs7144603	0.20194	-5.12	1.175	526	1	top1	0.2	1.4e-07	-1.175	0.239995	0.798672
Small_Intestine_Terminal_Ileum	./WEIGHTS//Small_Intestine_Terminal_Ileum/Small_Intestine_Terminal_Ileum.ENSG00000163281.7.wgt.RDat	GNPDA2	4	44684217	44728612	0.462	rs1858410	3.41	rs12499960	0.24877	5.75	-1.175	376	1	top1	0.25	3.5e-09	-1.175	0.24	0.797754
Small_Intestine_Terminal_Ileum	./WEIGHTS//Small_Intestine_Terminal_Ileum/Small_Intestine_Terminal_Ileum.ENSG00000044090.4.wgt.RDat	CUL7	6	43005355	43021683	0.241	rs16895860	-2.67	rs2236355	0.09594	-4.41	1.175	367	1	top1	0.096	0.00032	-1.175	0.24	0.796822
Small_Intestine_Terminal_Ileum	./WEIGHTS//Small_Intestine_Terminal_Ileum/Small_Intestine_Terminal_Ileum.ENSG00000197599.8.wgt.RDat	CCDC154	16	1484384	1494557	0.571	rs12443534	-2.48	rs10903009	0.254	5.72	1.175	480	1	top1	0.25	2.3e-09	1.175	0.24	0.795893
Small_Intestine_Terminal_Ileum	./WEIGHTS//Small_Intestine_Terminal_Ileum/Small_Intestine_Terminal_Ileum.ENSG00000258806.1.wgt.RDat	OR11H7	14	20697561	20698500	0.3476	rs2873665	-3.03	rs8014956	0.02759	-3.86	-1.15	539	539	blup	0.045	0.011	1.17265	0.240937	0.798069
Small_Intestine_Terminal_Ileum	./WEIGHTS//Small_Intestine_Terminal_Ileum/Small_Intestine_Terminal_Ileum.ENSG00000204267.9.wgt.RDat	TAP2	6	32789610	32806557	0.286	rs532098	3.35	rs3763355	0.08409	-4.35	-1.665	266	4	lasso	0.13	3.5e-05	1.1719	0.241	0.797348
Small_Intestine_Terminal_Ileum	./WEIGHTS//Small_Intestine_Terminal_Ileum/Small_Intestine_Terminal_Ileum.ENSG00000126456.11.wgt.RDat	IRF3	19	50162826	50168822	0.3006	rs4802639	2.85	rs11880923	-0.00729	3.35	-1.036	325	325	blup	0.023	0.051	-1.17212	0.24115	0.796917
Small_Intestine_Terminal_Ileum	./WEIGHTS//Small_Intestine_Terminal_Ileum/Small_Intestine_Terminal_Ileum.ENSG00000261628.1.wgt.RDat	RP11-540B6.3	15	31191683	31192530	0.4451	rs4779843	3.46	rs1524878	0.10154	-4.79	1.311	319	319	blup	0.16	2.8e-06	-1.1685	0.24261	0.80081
Small_Intestine_Terminal_Ileum	./WEIGHTS//Small_Intestine_Terminal_Ileum/Small_Intestine_Terminal_Ileum.ENSG00000125877.8.wgt.RDat	ITPA	20	3189514	3204516	0.439	rs17698336	3.36	rs11697114	0.2565	-5.92	-0.994	437	5	lasso	0.27	6.2e-10	1.1668	0.2433	0.802156
Small_Intestine_Terminal_Ileum	./WEIGHTS//Small_Intestine_Terminal_Ileum/Small_Intestine_Terminal_Ileum.ENSG00000134905.12.wgt.RDat	CARS2	13	111293764	111365624	0.517	rs11839455	-3.14	rs410049	0.201232	-6.18	0.842	679	8	lasso	0.32	5.6e-12	-1.16574	0.24372	0.80261
Small_Intestine_Terminal_Ileum	./WEIGHTS//Small_Intestine_Terminal_Ileum/Small_Intestine_Terminal_Ileum.ENSG00000270127.1.wgt.RDat	RP11-526I2.5	15	101087972	101090358	0.8909	rs12438787	-4	rs12460	0.58998	-8.48	-0.842	590	25	enet	0.63	1.2e-27	1.1626	0.24499	0.805858
Small_Intestine_Terminal_Ileum	./WEIGHTS//Small_Intestine_Terminal_Ileum/Small_Intestine_Terminal_Ileum.ENSG00000121716.14.wgt.RDat	PILRB	7	99949799	99965356	0.626	rs2307345	3.53	rs6946768	0.486157	8.55	-1.126	294	7	lasso	0.54	6.8e-22	-1.1601	0.246	0.808245
Small_Intestine_Terminal_Ileum	./WEIGHTS//Small_Intestine_Terminal_Ileum/Small_Intestine_Terminal_Ileum.ENSG00000173917.9.wgt.RDat	HOXB2	17	46618256	46622856	0.1482	rs11079830	2.76	rs1042815	-0.005764	-3.26	0.305	410	410	blup	0.055	0.0056	-1.1581	0.24683	0.810036
Small_Intestine_Terminal_Ileum	./WEIGHTS//Small_Intestine_Terminal_Ileum/Small_Intestine_Terminal_Ileum.ENSG00000185332.2.wgt.RDat	TMEM105	17	79285074	79304474	0.339	rs1976702	-2.59	rs11868440	0.085401	4.71	-0.878	387	2	lasso	0.14	1.6e-05	-1.1578	0.24694	0.809462
Small_Intestine_Terminal_Ileum	./WEIGHTS//Small_Intestine_Terminal_Ileum/Small_Intestine_Terminal_Ileum.ENSG00000163521.11.wgt.RDat	GLB1L	2	220101392	220110176	0.201	rs6436151	-2.7	rs885854	0.0843	-4.24	1.103	397	5	lasso	0.089	0.00053	-1.15633	0.24754	0.810494
Small_Intestine_Terminal_Ileum	./WEIGHTS//Small_Intestine_Terminal_Ileum/Small_Intestine_Terminal_Ileum.ENSG00000164068.11.wgt.RDat	RNF123	3	49726935	49753910	0.1512	rs34675186	2.75	rs9870755	0.042887	4.09	1.15	314	6	lasso	0.055	0.0054	1.15308	0.249	0.814336
Small_Intestine_Terminal_Ileum	./WEIGHTS//Small_Intestine_Terminal_Ileum/Small_Intestine_Terminal_Ileum.ENSG00000174996.7.wgt.RDat	KLC2	11	66024765	66035331	0.181	rs10896053	-3.66	rs2279865	-0.003127	3.23	-1.866	326	326	blup	0.06	0.0039	-1.15238	0.24917	0.813955
Small_Intestine_Terminal_Ileum	./WEIGHTS//Small_Intestine_Terminal_Ileum/Small_Intestine_Terminal_Ileum.ENSG00000233231.1.wgt.RDat	HNRNPA1P49	6	166748056	166748959	0.52	rs10946126	3.5	rs10806847	0.28786	6.13	-1.15	729	1	top1	0.29	1.4e-10	-1.15	0.25	0.815729
Small_Intestine_Terminal_Ileum	./WEIGHTS//Small_Intestine_Terminal_Ileum/Small_Intestine_Terminal_Ileum.ENSG00000260135.2.wgt.RDat	RP11-212I21.2	16	55461470	55496209	0.442	rs258586	2.9	rs11644688	0.255	5.67	1.15	680	1	top1	0.25	2.1e-09	1.15	0.2501	0.815119
Small_Intestine_Terminal_Ileum	./WEIGHTS//Small_Intestine_Terminal_Ileum/Small_Intestine_Terminal_Ileum.ENSG00000263335.1.wgt.RDat	AF001548.5	16	15820531	15826850	0.556	rs4781692	3.24	rs16967494	0.457	7.44	1.15	457	1	top1	0.46	1.1e-17	1.15	0.2501	0.814186
Small_Intestine_Terminal_Ileum	./WEIGHTS//Small_Intestine_Terminal_Ileum/Small_Intestine_Terminal_Ileum.ENSG00000122483.13.wgt.RDat	CCDC18	1	93645476	93744287	0.1895	rs236319	3.09	rs10782959	0.121304	-4.22	1.15	270	1	top1	0.12	5.4e-05	-1.15	0.25014	0.813384
Small_Intestine_Terminal_Ileum	./WEIGHTS//Small_Intestine_Terminal_Ileum/Small_Intestine_Terminal_Ileum.ENSG00000115718.13.wgt.RDat	PROC	2	128176003	128186822	0.497	rs17262062	-2.97	rs5936	0.18	-4.77	1.15	422	1	top1	0.18	7.5e-07	-1.15	0.25014	0.812455
Small_Intestine_Terminal_Ileum	./WEIGHTS//Small_Intestine_Terminal_Ileum/Small_Intestine_Terminal_Ileum.ENSG00000270081.1.wgt.RDat	RP5-935K16.1	2	128601127	128603261	0.437	rs17262062	-2.97	rs17600636	0.249	-5.6	-1.15	370	1	top1	0.25	3.3e-09	1.15	0.25014	0.811527
Small_Intestine_Terminal_Ileum	./WEIGHTS//Small_Intestine_Terminal_Ileum/Small_Intestine_Terminal_Ileum.ENSG00000168903.8.wgt.RDat	BTNL3	5	180415845	180433727	0.397	rs2770996	2.58	rs11249756	0.263779	-6.04	-1.15	300	1	top1	0.26	1e-09	1.15	0.25014	0.810602
Small_Intestine_Terminal_Ileum	./WEIGHTS//Small_Intestine_Terminal_Ileum/Small_Intestine_Terminal_Ileum.ENSG00000181333.11.wgt.RDat	HEPHL1	11	93754527	93846917	0.531	rs4753598	2.83	rs1138800	0.413448	-7.08	-1.15	417	1	top1	0.41	1.1e-15	1.15	0.25014	0.809679
Small_Intestine_Terminal_Ileum	./WEIGHTS//Small_Intestine_Terminal_Ileum/Small_Intestine_Terminal_Ileum.ENSG00000171763.13.wgt.RDat	SPATA5L1	15	45694529	45713617	0.3007	rs12438970	2.41	rs1365610	0.22094	5.55	1.15	339	1	top1	0.22	3.2e-08	1.15	0.25014	0.808758
Small_Intestine_Terminal_Ileum	./WEIGHTS//Small_Intestine_Terminal_Ileum/Small_Intestine_Terminal_Ileum.ENSG00000091536.12.wgt.RDat	MYO15A	17	18012020	18083116	0.2366	rs17732024	-3.39	rs2015336	0.163497	4.96	-1.15	317	1	top1	0.16	2.5e-06	-1.15	0.25014	0.807839
Small_Intestine_Terminal_Ileum	./WEIGHTS//Small_Intestine_Terminal_Ileum/Small_Intestine_Terminal_Ileum.ENSG00000265625.1.wgt.RDat	RP11-68I3.11	17	27971814	27972865	0.1046	rs9905374	2.29	rs894606	0.03936	-3.82	-1.15	305	1	top1	0.039	0.016	1.15	0.25014	0.806922
Small_Intestine_Terminal_Ileum	./WEIGHTS//Small_Intestine_Terminal_Ileum/Small_Intestine_Terminal_Ileum.ENSG00000267757.1.wgt.RDat	AC006132.1	19	46144752	46146098	0.5534	rs11668847	-4.17	rs2286756	0.47513	7.61	1.15	375	1	top1	0.48	1.4e-18	1.15	0.25014	0.806007
Small_Intestine_Terminal_Ileum	./WEIGHTS//Small_Intestine_Terminal_Ileum/Small_Intestine_Terminal_Ileum.ENSG00000241973.6.wgt.RDat	PI4KA	22	21061979	21213705	0.258	rs12484813	2.8	rs178048	0.14458	-5.18	1.15	431	1	top1	0.14	1e-05	-1.15	0.25014	0.805094
Small_Intestine_Terminal_Ileum	./WEIGHTS//Small_Intestine_Terminal_Ileum/Small_Intestine_Terminal_Ileum.ENSG00000204173.6.wgt.RDat	LRRC37A5P	9	114353872	114393569	0.351	rs4978998	2.97	rs2093458	0.077062	-3.89	0.659	503	7	lasso	0.15	5.5e-06	-1.1495	0.25033	0.804794
Small_Intestine_Terminal_Ileum	./WEIGHTS//Small_Intestine_Terminal_Ileum/Small_Intestine_Terminal_Ileum.ENSG00000246067.3.wgt.RDat	RAB30-AS1	11	82783108	82817621	0.269	rs2507850	2.85	rs17144544	0.081909	-4.34	-0.482	425	5	lasso	0.1	0.0002	1.14907	0.25053	0.804527
Small_Intestine_Terminal_Ileum	./WEIGHTS//Small_Intestine_Terminal_Ileum/Small_Intestine_Terminal_Ileum.ENSG00000224997.1.wgt.RDat	AL049840.1	14	104177607	104179149	0.51	rs1033903	3.06	rs861537	0.41986	-7.21	0.772	349	3	lasso	0.5	1.2e-19	-1.14883	0.250625	0.803924
Small_Intestine_Terminal_Ileum	./WEIGHTS//Small_Intestine_Terminal_Ileum/Small_Intestine_Terminal_Ileum.ENSG00000229390.1.wgt.RDat	MICD	6	29938578	29940241	0.184	rs1632957	-2.24	rs1632953	-0.0079	-3.56	0.482	41	41	blup	0.051	0.0075	-1.1485	0.250754	0.803431
Small_Intestine_Terminal_Ileum	./WEIGHTS//Small_Intestine_Terminal_Ileum/Small_Intestine_Terminal_Ileum.ENSG00000257621.3.wgt.RDat	RP11-349A22.5	14	58732083	58762529	0.3368	rs932485	-2.64	rs8008129	0.00766	3.4	1.67	460	33	enet	0.11	0.00014	1.14847	0.250776	0.802596
Small_Intestine_Terminal_Ileum	./WEIGHTS//Small_Intestine_Terminal_Ileum/Small_Intestine_Terminal_Ileum.ENSG00000055609.13.wgt.RDat	KMT2C	7	151832010	152133090	0.303	rs6955016	-2.06	rs6950216	-0.003093	-2.71	0.482	272	272	blup	0.014	0.11	1.1482	0.25088	0.802026
Small_Intestine_Terminal_Ileum	./WEIGHTS//Small_Intestine_Terminal_Ileum/Small_Intestine_Terminal_Ileum.ENSG00000085514.11.wgt.RDat	PILRA	7	99971068	99997719	0.528	rs2307345	3.53	rs11761253	0.435878	7.88	-1.126	302	5	lasso	0.49	4.4e-19	-1.1425	0.25325	0.808693
Small_Intestine_Terminal_Ileum	./WEIGHTS//Small_Intestine_Terminal_Ileum/Small_Intestine_Terminal_Ileum.ENSG00000270210.1.wgt.RDat	RP11-373D23.3	2	28648812	28649586	0.381	rs13029274	-2.48	rs7562	0.172	-4.67	-0.583	422	4	lasso	0.18	9.2e-07	1.14229	0.25333	0.80804
Small_Intestine_Terminal_Ileum	./WEIGHTS//Small_Intestine_Terminal_Ileum/Small_Intestine_Terminal_Ileum.ENSG00000224549.1.wgt.RDat	RP11-370B11.3	9	22767174	22768315	0.348	rs10511712	3	rs495897	0.207478	6.49	0.568	430	5	lasso	0.32	9.6e-12	1.1379	0.25517	0.812997
Small_Intestine_Terminal_Ileum	./WEIGHTS//Small_Intestine_Terminal_Ileum/Small_Intestine_Terminal_Ileum.ENSG00000152223.8.wgt.RDat	EPG5	18	43427574	43547240	0.312	rs6507696	2.51	rs1075906	0.01657	3.85	-0.202	513	513	blup	0.051	0.0073	1.1368	0.25564	0.813582
Small_Intestine_Terminal_Ileum	./WEIGHTS//Small_Intestine_Terminal_Ileum/Small_Intestine_Terminal_Ileum.ENSG00000082701.10.wgt.RDat	GSK3B	3	119540170	119813264	0.168	rs11918691	-3.49	rs11917714	0.015237	3.41	0.524	455	454	blup	0.038	0.018	1.13632	0.256	0.813817
Small_Intestine_Terminal_Ileum	./WEIGHTS//Small_Intestine_Terminal_Ileum/Small_Intestine_Terminal_Ileum.ENSG00000250490.1.wgt.RDat	CTD-2324F15.2	5	6310554	6339997	0.629	rs516853	-2.26	rs4701724	0.224549	-5.96	-0.643	635	13	enet	0.31	2.4e-11	1.1351	0.25633	0.813955
Small_Intestine_Terminal_Ileum	./WEIGHTS//Small_Intestine_Terminal_Ileum/Small_Intestine_Terminal_Ileum.ENSG00000170509.7.wgt.RDat	HSD17B13	4	88224941	88244058	0.514	rs13144424	-2.11	rs11734330	0.07775	-4.89	1.372	415	18	enet	0.18	7.1e-07	-1.1337	0.2569	0.814855
Small_Intestine_Terminal_Ileum	./WEIGHTS//Small_Intestine_Terminal_Ileum/Small_Intestine_Terminal_Ileum.ENSG00000250508.1.wgt.RDat	RP11-757G1.6	11	68638132	68642010	0.3	rs638642	3.24	rs629426	0.023694	-3.74	-0.643	416	416	blup	0.13	2.9e-05	1.13356	0.25698	0.8142
Small_Intestine_Terminal_Ileum	./WEIGHTS//Small_Intestine_Terminal_Ileum/Small_Intestine_Terminal_Ileum.ENSG00000158525.11.wgt.RDat	CPA5	7	129984630	130008571	0.44	rs11764066	-2.72	rs968404	0.249264	6.35	1.977	367	10	lasso	0.34	2e-12	1.1324	0.25746	0.814812
Small_Intestine_Terminal_Ileum	./WEIGHTS//Small_Intestine_Terminal_Ileum/Small_Intestine_Terminal_Ileum.ENSG00000178952.4.wgt.RDat	TUFM	16	28853732	28857729	0.211	rs153107	-2.43	rs11074907	0.0946	5.15	-0.654	186	11	enet	0.17	1.9e-06	-1.1281	0.2593	0.819723
Small_Intestine_Terminal_Ileum	./WEIGHTS//Small_Intestine_Terminal_Ileum/Small_Intestine_Terminal_Ileum.ENSG00000268885.1.wgt.RDat	AC026740.1	5	667759	668839	0.185	rs2244029	2.92	rs6555357	0.026524	-4.17	-1.08	351	13	enet	0.041	0.014	1.1276	0.2595	0.819443
Small_Intestine_Terminal_Ileum	./WEIGHTS//Small_Intestine_Terminal_Ileum/Small_Intestine_Terminal_Ileum.ENSG00000066322.8.wgt.RDat	ELOVL1	1	43829068	43833696	0.338	rs1999595	-2.432	rs663336	0.002513	-3.43	-0.44	455	455	blup	0.047	0.0094	-1.12689	0.25979	0.819449
Small_Intestine_Terminal_Ileum	./WEIGHTS//Small_Intestine_Terminal_Ileum/Small_Intestine_Terminal_Ileum.ENSG00000065060.12.wgt.RDat	UHRF1BP1	6	34759857	34850915	0.274	rs7748484	-3.17	rs7756405	0.28513	6.01	1.126	359	1	top1	0.29	1.7e-10	1.126	0.26	0.819202
Small_Intestine_Terminal_Ileum	./WEIGHTS//Small_Intestine_Terminal_Ileum/Small_Intestine_Terminal_Ileum.ENSG00000204622.6.wgt.RDat	HLA-J	6	29975174	29977733	0.278	rs1632957	-2.24	rs2523405	0.16565	4.79	1.126	41	1	top1	0.17	2.2e-06	1.126	0.260166	0.818817
Small_Intestine_Terminal_Ileum	./WEIGHTS//Small_Intestine_Terminal_Ileum/Small_Intestine_Terminal_Ileum.ENSG00000100815.8.wgt.RDat	TRIP11	14	92432335	92507240	0.1676	rs7156885	3.3	rs2273185	0.14146	4.63	1.126	506	1	top1	0.14	1.3e-05	1.126	0.260166	0.817911
Small_Intestine_Terminal_Ileum	./WEIGHTS//Small_Intestine_Terminal_Ileum/Small_Intestine_Terminal_Ileum.ENSG00000174373.11.wgt.RDat	RALGAPA1	14	36007558	36278510	0.5442	rs4981322	2.48	rs10152105	0.43176	7.64	1.126	402	1	top1	0.43	1.6e-16	1.126	0.260166	0.817007
Small_Intestine_Terminal_Ileum	./WEIGHTS//Small_Intestine_Terminal_Ileum/Small_Intestine_Terminal_Ileum.ENSG00000143458.7.wgt.RDat	GABPB2	1	151043054	151098018	0.2299	rs2233851	-2.801	rs2864700	0.085699	3.86	-1.126	320	1	top1	0.086	0.00066	-1.126	0.26017	0.816118
Small_Intestine_Terminal_Ileum	./WEIGHTS//Small_Intestine_Terminal_Ileum/Small_Intestine_Terminal_Ileum.ENSG00000198952.7.wgt.RDat	SMG5	1	156219015	156252620	0.2499	rs584025	-2.665	rs7542798	0.156852	-4.82	1.126	394	1	top1	0.16	4.1e-06	-1.126	0.26017	0.815218
Small_Intestine_Terminal_Ileum	./WEIGHTS//Small_Intestine_Terminal_Ileum/Small_Intestine_Terminal_Ileum.ENSG00000205464.7.wgt.RDat	ATP6AP1L	5	81575281	81682796	0.757	rs7702764	2.84	rs226202	0.488767	7.68	1.126	438	1	top1	0.49	2.9e-19	1.126	0.26017	0.814321
Small_Intestine_Terminal_Ileum	./WEIGHTS//Small_Intestine_Terminal_Ileum/Small_Intestine_Terminal_Ileum.ENSG00000221838.5.wgt.RDat	AP4M1	7	99699564	99707968	0.204	rs2307345	3.53	rs4729567	0.105717	4.44	-1.126	274	1	top1	0.11	0.00016	-1.126	0.26017	0.813425
Small_Intestine_Terminal_Ileum	./WEIGHTS//Small_Intestine_Terminal_Ileum/Small_Intestine_Terminal_Ileum.ENSG00000174226.4.wgt.RDat	SNX31	8	101585116	101675643	0.342	rs17462921	3.11	rs1693551	0.23041	5.71	1.126	454	1	top1	0.23	1.5e-08	1.126	0.26017	0.812531
Small_Intestine_Terminal_Ileum	./WEIGHTS//Small_Intestine_Terminal_Ileum/Small_Intestine_Terminal_Ileum.ENSG00000255310.2.wgt.RDat	AF131215.2	8	10965298	10967236	0.298	rs4349949	3.46	rs13276836	0.26695	-5.87	1.126	633	1	top1	0.27	7.9e-10	-1.126	0.26017	0.811639
Small_Intestine_Terminal_Ileum	./WEIGHTS//Small_Intestine_Terminal_Ileum/Small_Intestine_Terminal_Ileum.ENSG00000269918.1.wgt.RDat	AF131215.9	8	10962201	10964214	0.213	rs7846545	3.48	rs13276836	0.13863	-4.63	1.126	634	1	top1	0.14	1.5e-05	-1.126	0.26017	0.810749
Small_Intestine_Terminal_Ileum	./WEIGHTS//Small_Intestine_Terminal_Ileum/Small_Intestine_Terminal_Ileum.ENSG00000165730.10.wgt.RDat	STOX1	10	70587298	70655188	0.2346	rs10823195	2.59	rs3740593	0.035308	4.09	-1.126	398	1	top1	0.035	0.022	-1.126	0.26017	0.809861
Small_Intestine_Terminal_Ileum	./WEIGHTS//Small_Intestine_Terminal_Ileum/Small_Intestine_Terminal_Ileum.ENSG00000231345.3.wgt.RDat	RP11-564C4.6	10	52415727	52420232	0.6098	rs12358176	-2.58	rs4935734	0.506173	-8	-1.126	439	1	top1	0.51	3.6e-20	1.126	0.26017	0.808975
Small_Intestine_Terminal_Ileum	./WEIGHTS//Small_Intestine_Terminal_Ileum/Small_Intestine_Terminal_Ileum.ENSG00000259658.3.wgt.RDat	RP11-89K11.1	15	102277302	102285913	0.2128	rs1562253	2.54	rs375606	0.12332	-4.88	-1.126	372	1	top1	0.12	4.6e-05	1.126	0.26017	0.808091
Small_Intestine_Terminal_Ileum	./WEIGHTS//Small_Intestine_Terminal_Ileum/Small_Intestine_Terminal_Ileum.ENSG00000266918.1.wgt.RDat	RP11-798G7.8	17	43608943	43611204	0.1611	rs2239923	2.95	rs12944712	0.054833	3.99	-1.126	145	1	top1	0.055	0.0056	-1.126	0.26017	0.807209
Small_Intestine_Terminal_Ileum	./WEIGHTS//Small_Intestine_Terminal_Ileum/Small_Intestine_Terminal_Ileum.ENSG00000130731.11.wgt.RDat	C16orf13	16	684429	686358	0.2	rs12149200	2.79	rs34775748	0.126	4.21	-1.126	467	1	top1	0.13	3.7e-05	-1.126	0.2602	0.806421
Small_Intestine_Terminal_Ileum	./WEIGHTS//Small_Intestine_Terminal_Ileum/Small_Intestine_Terminal_Ileum.ENSG00000124116.14.wgt.RDat	WFDC3	20	44376583	44420571	0.279	rs6073995	-2.85	rs2664529	0.30666	-6.26	1.126	530	1	top1	0.31	2.7e-11	-1.126	0.2602	0.805543
Small_Intestine_Terminal_Ileum	./WEIGHTS//Small_Intestine_Terminal_Ileum/Small_Intestine_Terminal_Ileum.ENSG00000182931.5.wgt.RDat	WFDC10B	20	44313292	44333658	0.26	rs6073995	-2.85	rs2664529	0.18248	5.23	1.126	519	1	top1	0.18	6.1e-07	1.126	0.2602	0.804666
Small_Intestine_Terminal_Ileum	./WEIGHTS//Small_Intestine_Terminal_Ileum/Small_Intestine_Terminal_Ileum.ENSG00000245080.4.wgt.RDat	MIR3150B	8	96079036	96085410	0.378	rs17731290	2.54	rs10808675	0.18638	5.59	1.254	552	7	lasso	0.31	2.7e-11	1.1258	0.26024	0.803915
Small_Intestine_Terminal_Ileum	./WEIGHTS//Small_Intestine_Terminal_Ileum/Small_Intestine_Terminal_Ileum.ENSG00000119943.6.wgt.RDat	PYROXD2	10	100143322	100174941	0.2802	rs11189644	3.16	rs7075655	0.083655	3.91	0.202	494	27	enet	0.14	1.8e-05	-1.12462	0.26075	0.804616
Small_Intestine_Terminal_Ileum	./WEIGHTS//Small_Intestine_Terminal_Ileum/Small_Intestine_Terminal_Ileum.ENSG00000104093.9.wgt.RDat	DMXL2	15	51739908	51915030	0.1599	rs11631627	-2.89	rs7181553	0.00473	-3.23	-0.772	470	470	blup	0.019	0.071	1.1226	0.2616	0.806364
Small_Intestine_Terminal_Ileum	./WEIGHTS//Small_Intestine_Terminal_Ileum/Small_Intestine_Terminal_Ileum.ENSG00000026297.11.wgt.RDat	RNASET2	6	167342992	167370672	0.265	rs9364861	2.89	rs2236313	0.02066	4.59	-0.51	683	7	lasso	0.11	0.00013	-1.1216	0.262	0.806722
Small_Intestine_Terminal_Ileum	./WEIGHTS//Small_Intestine_Terminal_Ileum/Small_Intestine_Terminal_Ileum.ENSG00000165171.6.wgt.RDat	WBSCR27	7	73248920	73256865	0.6	rs799157	3.14	rs13228435	0.547355	8.5	-1.08	296	8	lasso	0.57	6.1e-24	-1.1198	0.2628	0.808309
Small_Intestine_Terminal_Ileum	./WEIGHTS//Small_Intestine_Terminal_Ileum/Small_Intestine_Terminal_Ileum.ENSG00000130270.12.wgt.RDat	ATP8B3	19	1782074	1812275	0.2735	rs2456163	-2.75	rs7250872	0.04381	4.41	0.86	379	3	lasso	0.082	0.00086	1.11822	0.26347	0.809494
Small_Intestine_Terminal_Ileum	./WEIGHTS//Small_Intestine_Terminal_Ileum/Small_Intestine_Terminal_Ileum.ENSG00000172508.6.wgt.RDat	CARNS1	11	67182439	67193078	0.178	rs7952436	2.43	rs684928	0.003783	-3.18	1.341	248	4	enet	0.013	0.11	-1.1175	0.26378	0.809571
Small_Intestine_Terminal_Ileum	./WEIGHTS//Small_Intestine_Terminal_Ileum/Small_Intestine_Terminal_Ileum.ENSG00000113812.9.wgt.RDat	ACTR8	3	53901093	53916212	0.4537	rs4928011	-2.9	rs1982171	0.123756	-4.94	-0.896	504	9	lasso	0.16	2.4e-06	1.11678	0.264	0.809372
Small_Intestine_Terminal_Ileum	./WEIGHTS//Small_Intestine_Terminal_Ileum/Small_Intestine_Terminal_Ileum.ENSG00000263683.1.wgt.RDat	RP4-777O23.1	7	30589833	30591185	0.492	rs10270738	-2.94	rs10257280	-0.000698	3.65	0.722	466	466	blup	0.05	0.0078	-1.1163	0.2643	0.809419
Small_Intestine_Terminal_Ileum	./WEIGHTS//Small_Intestine_Terminal_Ileum/Small_Intestine_Terminal_Ileum.ENSG00000103510.15.wgt.RDat	KAT8	16	31127075	31142714	0.312	rs4889673	2.59	rs1060506	0.1	4.88	-0.496	243	8	lasso	0.14	1.1e-05	-1.1147	0.265	0.810689
Small_Intestine_Terminal_Ileum	./WEIGHTS//Small_Intestine_Terminal_Ileum/Small_Intestine_Terminal_Ileum.ENSG00000261390.1.wgt.RDat	RP11-345M22.2	16	79750622	79804460	0.543	rs1423818	-3.08	rs8047723	0.189	-5.69	1.2	787	7	lasso	0.21	9.5e-08	-1.1145	0.2651	0.810123
Small_Intestine_Terminal_Ileum	./WEIGHTS//Small_Intestine_Terminal_Ileum/Small_Intestine_Terminal_Ileum.ENSG00000233251.3.wgt.RDat	AC007743.1	2	56400669	56412905	0.248	rs11694209	-2.51	rs4352264	-0.00401	-3.4	-1.227	475	5	lasso	-0.0019	0.38	1.11398	0.26529	0.809833
Small_Intestine_Terminal_Ileum	./WEIGHTS//Small_Intestine_Terminal_Ileum/Small_Intestine_Terminal_Ileum.ENSG00000127399.10.wgt.RDat	LRRC61	7	150019728	150035239	0.574	rs4077601	-3.12	rs11769348	0.27305	6.5	1.254	348	348	blup	0.35	8.2e-13	1.1138	0.26535	0.809147
Small_Intestine_Terminal_Ileum	./WEIGHTS//Small_Intestine_Terminal_Ileum/Small_Intestine_Terminal_Ileum.ENSG00000166839.12.wgt.RDat	ANKDD1A	15	65204101	65251042	0.3793	rs11853105	2.61	rs871447	0.16437	5.72	-0.896	299	5	lasso	0.19	4.6e-07	-1.1137	0.26543	0.808523
Small_Intestine_Terminal_Ileum	./WEIGHTS//Small_Intestine_Terminal_Ileum/Small_Intestine_Terminal_Ileum.ENSG00000184903.5.wgt.RDat	IMMP2L	7	110303110	111202573	0.322	rs2074117	-2.41	rs38751	0.14692	-4.96	-0.69	317	17	enet	0.16	3e-06	1.1134	0.26555	0.808023
Small_Intestine_Terminal_Ileum	./WEIGHTS//Small_Intestine_Terminal_Ileum/Small_Intestine_Terminal_Ileum.ENSG00000158717.6.wgt.RDat	RNF166	16	88762903	88772829	0.279	rs9932459	-3.52	rs9938149	-0.00679	-3.38	0.24	386	386	blup	0.018	0.074	1.1117	0.2663	0.809438
Small_Intestine_Terminal_Ileum	./WEIGHTS//Small_Intestine_Terminal_Ileum/Small_Intestine_Terminal_Ileum.ENSG00000214900.4.wgt.RDat	C14orf182	14	50448430	50474238	0.1888	rs7151406	2.51	rs2180451	-0.00758	-3.34	2.014	355	355	blup	0.025	0.047	-1.11073	0.266686	0.809745
Small_Intestine_Terminal_Ileum	./WEIGHTS//Small_Intestine_Terminal_Ileum/Small_Intestine_Terminal_Ileum.ENSG00000270020.1.wgt.RDat	RP11-463O9.9	16	86553989	86557503	0.69	rs7190346	-3.47	rs8059599	0.25	5.64	1.109	931	1	top1	0.25	3.1e-09	1.1092	0.2673	0.810743
Small_Intestine_Terminal_Ileum	./WEIGHTS//Small_Intestine_Terminal_Ileum/Small_Intestine_Terminal_Ileum.ENSG00000244414.2.wgt.RDat	CFHR1	1	196788887	196801319	0.2209	rs12134610	2.387	rs1065489	0.003008	-3.96	-1.015	252	6	lasso	0.053	0.0064	1.1064	0.26856	0.813697
Small_Intestine_Terminal_Ileum	./WEIGHTS//Small_Intestine_Terminal_Ileum/Small_Intestine_Terminal_Ileum.ENSG00000180953.7.wgt.RDat	ST20	15	80191182	80207598	0.7628	rs1685154	-2.63	rs4778733	0.28787	-6.03	-1.44	576	19	lasso	0.44	7.4e-17	1.1062	0.26865	0.813103
Small_Intestine_Terminal_Ileum	./WEIGHTS//Small_Intestine_Terminal_Ileum/Small_Intestine_Terminal_Ileum.ENSG00000116151.9.wgt.RDat	MORN1	1	2252692	2323146	0.2363	rs6661597	-3.193	rs7545940	0.082149	-5.02	0.994	355	6	lasso	0.14	1.3e-05	-1.10462	0.26932	0.814263
Small_Intestine_Terminal_Ileum	./WEIGHTS//Small_Intestine_Terminal_Ileum/Small_Intestine_Terminal_Ileum.ENSG00000239672.3.wgt.RDat	NME1	17	49230897	49239789	0.2833	rs3815411	-2.58	rs16949649	0.096011	4.89	1.103	430	430	blup	0.12	7.2e-05	1.1035	0.26982	0.814908
Small_Intestine_Terminal_Ileum	./WEIGHTS//Small_Intestine_Terminal_Ileum/Small_Intestine_Terminal_Ileum.ENSG00000172006.7.wgt.RDat	ZNF554	19	2819872	2835771	0.4153	rs765044	-2.93	rs1736189	0.28758	6.3	-1.2	440	5	lasso	0.29	1.2e-10	-1.10336	0.26987	0.814194
Small_Intestine_Terminal_Ileum	./WEIGHTS//Small_Intestine_Terminal_Ileum/Small_Intestine_Terminal_Ileum.ENSG00000092094.6.wgt.RDat	OSGEP	14	20914570	20923264	0.4694	rs8009540	2.8	rs883037	0.3872	-7.23	-1.103	656	2	lasso	0.39	1e-14	1.10325	0.269919	0.813478
Small_Intestine_Terminal_Ileum	./WEIGHTS//Small_Intestine_Terminal_Ileum/Small_Intestine_Terminal_Ileum.ENSG00000139292.8.wgt.RDat	LGR5	12	71833550	71980090	0.261	rs17815047	2.86	rs7305768	0.0239	-4.1	0.789	433	6	lasso	0.028	0.036	-1.10225	0.27	0.81286
Small_Intestine_Terminal_Ileum	./WEIGHTS//Small_Intestine_Terminal_Ileum/Small_Intestine_Terminal_Ileum.ENSG00000157837.11.wgt.RDat	SPPL3	12	121200313	121342174	0.219	rs1169307	-2.81	rs3213566	0.127	4.5	-1.103	461	1	top1	0.13	3.7e-05	-1.103	0.27	0.812
Small_Intestine_Terminal_Ileum	./WEIGHTS//Small_Intestine_Terminal_Ileum/Small_Intestine_Terminal_Ileum.ENSG00000183527.7.wgt.RDat	PSMG1	21	40546695	40555777	0.394	rs2836638	-3.44	rs6517523	0.32293	-6.77	1.103	640	1	top1	0.32	6.4e-12	-1.103	0.27	0.811142
Small_Intestine_Terminal_Ileum	./WEIGHTS//Small_Intestine_Terminal_Ileum/Small_Intestine_Terminal_Ileum.ENSG00000162994.11.wgt.RDat	CLHC1	2	55401927	55459490	0.749	rs2920898	-3.87	rs7349405	0.445	7.37	-1.103	506	1	top1	0.44	4.1e-17	-1.103	0.27003	0.810375
Small_Intestine_Terminal_Ileum	./WEIGHTS//Small_Intestine_Terminal_Ileum/Small_Intestine_Terminal_Ileum.ENSG00000203327.2.wgt.RDat	AC012358.7	2	55441523	55443262	0.357	rs2920898	-3.87	rs7349405	0.241	5.55	-1.103	505	1	top1	0.24	6.6e-09	-1.103	0.27003	0.80952
Small_Intestine_Terminal_Ileum	./WEIGHTS//Small_Intestine_Terminal_Ileum/Small_Intestine_Terminal_Ileum.ENSG00000013561.13.wgt.RDat	RNF14	5	141346385	141369856	0.301	rs248592	2.81	rs252136	0.047708	4.35	1.103	540	1	top1	0.048	0.0092	1.103	0.27003	0.808667
Small_Intestine_Terminal_Ileum	./WEIGHTS//Small_Intestine_Terminal_Ileum/Small_Intestine_Terminal_Ileum.ENSG00000170419.6.wgt.RDat	VSTM2A	7	54610018	54638773	0.32	rs10277377	2.62	rs1357887	0.310252	6.24	1.103	443	1	top1	0.31	2e-11	1.103	0.27003	0.807816
Small_Intestine_Terminal_Ileum	./WEIGHTS//Small_Intestine_Terminal_Ileum/Small_Intestine_Terminal_Ileum.ENSG00000254614.1.wgt.RDat	AP003068.23	11	64945077	64949157	0.801	rs2361216	2.64	rs3953797	0.570194	-8.35	-1.103	331	1	top1	0.57	8.8e-24	1.103	0.27003	0.806967
Small_Intestine_Terminal_Ileum	./WEIGHTS//Small_Intestine_Terminal_Ileum/Small_Intestine_Terminal_Ileum.ENSG00000259172.1.wgt.RDat	RP11-299G20.2	15	101835624	101845942	0.4113	rs7182884	-2.92	rs7169026	0.0372	-3.88	1.372	605	605	blup	0.046	0.01	1.102	0.27047	0.807432
Small_Intestine_Terminal_Ileum	./WEIGHTS//Small_Intestine_Terminal_Ileum/Small_Intestine_Terminal_Ileum.ENSG00000231025.1.wgt.RDat	RP11-175O19.4	10	98752207	98755716	0.2889	rs2636802	-2.77	rs4606419	-0.008346	3.23	0.454	450	450	blup	0.015	0.098	-1.10134	0.27075	0.80742
Small_Intestine_Terminal_Ileum	./WEIGHTS//Small_Intestine_Terminal_Ileum/Small_Intestine_Terminal_Ileum.ENSG00000233967.2.wgt.RDat	RP11-250B2.3	6	81153061	81175644	0.212	rs239509	2.41	rs7761777	0.08976	4.66	1.282	415	15	enet	0.13	3.3e-05	1.1001	0.271	0.807319
Small_Intestine_Terminal_Ileum	./WEIGHTS//Small_Intestine_Terminal_Ileum/Small_Intestine_Terminal_Ileum.ENSG00000106733.16.wgt.RDat	NMRK1	9	77675489	77703133	0.674	rs35223569	-2.48	rs6560421	0.244285	-7	-0.974	444	10	lasso	0.37	5.3e-14	1.0995	0.27155	0.80811
Small_Intestine_Terminal_Ileum	./WEIGHTS//Small_Intestine_Terminal_Ileum/Small_Intestine_Terminal_Ileum.ENSG00000273100.1.wgt.RDat	RP11-302L19.3	6	170493905	170494884	0.351	rs734249	-2.74	rs903627	0.04313	-4.03	-0.412	437	6	lasso	0.071	0.0019	1.0979	0.272	0.808603
Small_Intestine_Terminal_Ileum	./WEIGHTS//Small_Intestine_Terminal_Ileum/Small_Intestine_Terminal_Ileum.ENSG00000225603.3.wgt.RDat	RP11-325P15.1	1	146522379	146524043	0.2323	rs7516430	2.484	rs1969869	0.040582	4.28	0.722	310	5	lasso	0.087	0.00059	1.09767	0.27235	0.808797
Small_Intestine_Terminal_Ileum	./WEIGHTS//Small_Intestine_Terminal_Ileum/Small_Intestine_Terminal_Ileum.ENSG00000182057.4.wgt.RDat	Z83851.3	22	42665759	42671202	0.248	rs130397	-2.96	rs134882	0.05899	4.18	0.44	392	392	blup	0.082	0.00085	1.0972	0.27255	0.808546
Small_Intestine_Terminal_Ileum	./WEIGHTS//Small_Intestine_Terminal_Ileum/Small_Intestine_Terminal_Ileum.ENSG00000196810.4.wgt.RDat	CTBP1-AS2	4	1243088	1282079	0.433	rs17164972	2.73	rs2878539	0.17871	6.18	0.755	404	10	lasso	0.3	5.5e-11	1.0971	0.2726	0.807851
Small_Intestine_Terminal_Ileum	./WEIGHTS//Small_Intestine_Terminal_Ileum/Small_Intestine_Terminal_Ileum.ENSG00000169629.7.wgt.RDat	RGPD8	2	113127669	113192065	0.639	rs10758	2.67	rs6542056	0.48	-7.81	1.036	404	9	lasso	0.57	5e-24	-1.09694	0.27267	0.807217
Small_Intestine_Terminal_Ileum	./WEIGHTS//Small_Intestine_Terminal_Ileum/Small_Intestine_Terminal_Ileum.ENSG00000257497.1.wgt.RDat	RP11-585P4.5	12	75877904	75883600	0.316	rs1350519	3.26	rs10879922	0.0824	-4.48	-0.706	504	8	lasso	0.093	0.0004	1.09619	0.273	0.807353
Small_Intestine_Terminal_Ileum	./WEIGHTS//Small_Intestine_Terminal_Ileum/Small_Intestine_Terminal_Ileum.ENSG00000050130.13.wgt.RDat	JKAMP	14	59951161	59971429	0.1918	rs7145301	-3.45	rs10146557	0.09197	4.2	0.674	458	8	enet	0.094	0.00036	1.09597	0.273094	0.806791
Small_Intestine_Terminal_Ileum	./WEIGHTS//Small_Intestine_Terminal_Ileum/Small_Intestine_Terminal_Ileum.ENSG00000181240.9.wgt.RDat	SLC25A41	19	6426048	6433790	0.7241	rs331679	3.61	rs2860185	0.54662	-8.27	1.095	412	1	top1	0.55	2.2e-22	-1.09549	0.2733	0.806561
Small_Intestine_Terminal_Ileum	./WEIGHTS//Small_Intestine_Terminal_Ileum/Small_Intestine_Terminal_Ileum.ENSG00000104231.6.wgt.RDat	ZFAND1	8	82613957	82645116	0.315	rs4551296	-2.54	rs3735701	0.02007	-3.71	0.583	345	27	enet	0.06	0.0039	-1.0945	0.27372	0.806963
Small_Intestine_Terminal_Ileum	./WEIGHTS//Small_Intestine_Terminal_Ileum/Small_Intestine_Terminal_Ileum.ENSG00000251535.1.wgt.RDat	RP11-478C6.1	4	330047	330575	0.211	rs17164972	2.73	rs2353605	-0.00352	3.56	1.768	239	239	blup	0.043	0.013	1.092	0.2748	0.809307
Small_Intestine_Terminal_Ileum	./WEIGHTS//Small_Intestine_Terminal_Ileum/Small_Intestine_Terminal_Ileum.ENSG00000251417.1.wgt.RDat	RP11-1348G14.4	16	28814097	28829149	0.216	rs153107	-2.43	rs8049439	0.179	-5.76	-1.058	185	185	blup	0.2	1.2e-07	1.0881	0.2766	0.813765
Small_Intestine_Terminal_Ileum	./WEIGHTS//Small_Intestine_Terminal_Ileum/Small_Intestine_Terminal_Ileum.ENSG00000151470.8.wgt.RDat	C4orf33	4	130014765	130037795	0.32	rs4334769	-3.06	rs4975266	0.03877	4.31	-0.126	373	4	lasso	0.081	0.00092	1.0868	0.2771	0.814393
Small_Intestine_Terminal_Ileum	./WEIGHTS//Small_Intestine_Terminal_Ileum/Small_Intestine_Terminal_Ileum.ENSG00000161243.4.wgt.RDat	FBXO27	19	39481354	39523425	0.2774	rs7247086	2.99	rs572764	0.16739	4.81	0.524	402	5	lasso	0.17	1.1e-06	1.08357	0.27855	0.817809
Small_Intestine_Terminal_Ileum	./WEIGHTS//Small_Intestine_Terminal_Ileum/Small_Intestine_Terminal_Ileum.ENSG00000141295.9.wgt.RDat	SCRN2	17	45915080	45918699	0.443	rs9914653	3.83	rs16948662	0.332801	-6.42	0.878	386	5	lasso	0.34	1.5e-12	-1.0833	0.27865	0.817258
Small_Intestine_Terminal_Ileum	./WEIGHTS//Small_Intestine_Terminal_Ileum/Small_Intestine_Terminal_Ileum.ENSG00000164398.8.wgt.RDat	ACSL6	5	131142683	131347936	0.166	rs2292260	-3.08	rs3776016	0.079764	4.5	-0.215	379	3	lasso	0.11	8.4e-05	-1.082	0.27927	0.818232
Small_Intestine_Terminal_Ileum	./WEIGHTS//Small_Intestine_Terminal_Ileum/Small_Intestine_Terminal_Ileum.ENSG00000226761.3.wgt.RDat	TAS2R46	12	11213964	11214893	0.13	rs1979268	2.71	rs6488330	0.111	-4.25	1.08	393	1	top1	0.11	0.00011	-1.08	0.28	0.819526
Small_Intestine_Terminal_Ileum	./WEIGHTS//Small_Intestine_Terminal_Ileum/Small_Intestine_Terminal_Ileum.ENSG00000256651.1.wgt.RDat	RP11-144O23.8	12	10983673	10984615	0.104	rs1979268	2.71	rs6488330	0.0388	4.01	1.08	387	1	top1	0.039	0.017	1.08	0.28	0.818683
Small_Intestine_Terminal_Ileum	./WEIGHTS//Small_Intestine_Terminal_Ileum/Small_Intestine_Terminal_Ileum.ENSG00000250075.1.wgt.RDat	RP11-584P21.2	4	68283023	68333969	0.364	rs2218192	-2.81	rs2319231	0.16994	4.97	1.08	415	1	top1	0.17	1.6e-06	1.08	0.2801	0.818134
Small_Intestine_Terminal_Ileum	./WEIGHTS//Small_Intestine_Terminal_Ileum/Small_Intestine_Terminal_Ileum.ENSG00000105808.13.wgt.RDat	RASA4	7	102220093	102257204	0.451	rs2229796	-2.75	rs12533649	0.132128	-4.38	1.08	214	1	top1	0.13	2.5e-05	-1.08	0.28014	0.817411
Small_Intestine_Terminal_Ileum	./WEIGHTS//Small_Intestine_Terminal_Ileum/Small_Intestine_Terminal_Ileum.ENSG00000197362.9.wgt.RDat	ZNF786	7	148766735	148787874	0.188	rs4725805	-2.91	rs7788925	0.10209	-4.21	1.08	377	1	top1	0.1	0.00021	-1.08	0.28014	0.816572
Small_Intestine_Terminal_Ileum	./WEIGHTS//Small_Intestine_Terminal_Ileum/Small_Intestine_Terminal_Ileum.ENSG00000107020.5.wgt.RDat	PLGRKT	9	5357973	5437878	0.286	rs7870226	4.04	rs2381277	0.147965	4.91	1.08	444	1	top1	0.15	7.9e-06	1.08	0.28014	0.815736
Small_Intestine_Terminal_Ileum	./WEIGHTS//Small_Intestine_Terminal_Ileum/Small_Intestine_Terminal_Ileum.ENSG00000107201.5.wgt.RDat	DDX58	9	32455300	32526322	0.246	rs17314892	2.64	rs613645	0.13941	4.55	1.08	509	1	top1	0.14	1.5e-05	1.08	0.28014	0.814901
Small_Intestine_Terminal_Ileum	./WEIGHTS//Small_Intestine_Terminal_Ileum/Small_Intestine_Terminal_Ileum.ENSG00000176984.2.wgt.RDat	AP000679.2	11	120039685	120042387	0.345	rs6589777	3.1	rs11217755	0.121346	4.45	1.08	522	1	top1	0.12	5.3e-05	1.08	0.28014	0.814067
Small_Intestine_Terminal_Ileum	./WEIGHTS//Small_Intestine_Terminal_Ileum/Small_Intestine_Terminal_Ileum.ENSG00000187624.7.wgt.RDat	C17orf97	17	260118	273510	0.8804	rs7212156	2.51	rs11150882	0.563631	8.25	1.08	299	1	top1	0.56	2.2e-23	1.08	0.28014	0.813236
Small_Intestine_Terminal_Ileum	./WEIGHTS//Small_Intestine_Terminal_Ileum/Small_Intestine_Terminal_Ileum.ENSG00000130312.2.wgt.RDat	MRPL34	19	17403641	17417652	0.4878	rs3746199	3.68	rs3826700	0.25805	5.93	-1.08	424	1	top1	0.26	1.6e-09	-1.08	0.28014	0.812406
Small_Intestine_Terminal_Ileum	./WEIGHTS//Small_Intestine_Terminal_Ileum/Small_Intestine_Terminal_Ileum.ENSG00000180279.5.wgt.RDat	CTD-2568A17.5	19	51320937	51322134	0.3267	rs6509525	-2.89	rs11673306	0.21322	5.36	-1.08	534	1	top1	0.21	5.9e-08	-1.08	0.28014	0.811578
Small_Intestine_Terminal_Ileum	./WEIGHTS//Small_Intestine_Terminal_Ileum/Small_Intestine_Terminal_Ileum.ENSG00000100395.10.wgt.RDat	L3MBTL2	22	41601209	41627275	0.152	rs2179744	4.92	rs9611497	0.10528	-4.23	-1.08	267	1	top1	0.11	0.00017	1.08	0.28014	0.810751
Small_Intestine_Terminal_Ileum	./WEIGHTS//Small_Intestine_Terminal_Ileum/Small_Intestine_Terminal_Ileum.ENSG00000242435.1.wgt.RDat	UPK3BP1	7	76633979	76634866	0.385	rs7798157	2.66	rs10278476	0.106692	-4.77	1.825	257	4	lasso	0.33	4.3e-12	-1.0744	0.28266	0.817212
Small_Intestine_Terminal_Ileum	./WEIGHTS//Small_Intestine_Terminal_Ileum/Small_Intestine_Terminal_Ileum.ENSG00000272864.1.wgt.RDat	RP11-17E13.2	1	75164453	75165017	0.5335	rs2034453	3.011	rs6662846	0.214264	-5.54	-1.341	376	9	lasso	0.32	7e-12	1.07393	0.28285	0.816931
Small_Intestine_Terminal_Ileum	./WEIGHTS//Small_Intestine_Terminal_Ileum/Small_Intestine_Terminal_Ileum.ENSG00000238105.3.wgt.RDat	GOLGA2B	12	100550190	100566973	0.234	rs7132927	3.6	rs12370791	0.0535	4.48	-1.44	342	6	lasso	0.063	0.0032	-1.07414	0.283	0.816534
Small_Intestine_Terminal_Ileum	./WEIGHTS//Small_Intestine_Terminal_Ileum/Small_Intestine_Terminal_Ileum.ENSG00000161618.5.wgt.RDat	ALDH16A1	19	49956426	49974305	0.3902	rs4802639	2.85	rs2293013	0.05714	5.34	0.896	370	8	lasso	0.094	0.00038	1.07266	0.28343	0.816945
Small_Intestine_Terminal_Ileum	./WEIGHTS//Small_Intestine_Terminal_Ileum/Small_Intestine_Terminal_Ileum.ENSG00000170356.8.wgt.RDat	OR2A20P	7	143947138	143950050	0.2	rs10487627	2.72	rs7779313	0.03081	-3.74	-2.226	305	305	blup	0.039	0.016	1.0723	0.2836	0.816607
Small_Intestine_Terminal_Ileum	./WEIGHTS//Small_Intestine_Terminal_Ileum/Small_Intestine_Terminal_Ileum.ENSG00000184730.6.wgt.RDat	APOBR	16	28505970	28510291	0.326	rs205367	2.73	rs13331691	-0.00716	3.43	-1.015	220	5	lasso	0.044	0.012	-1.0702	0.2845	0.818369
Small_Intestine_Terminal_Ileum	./WEIGHTS//Small_Intestine_Terminal_Ileum/Small_Intestine_Terminal_Ileum.ENSG00000135778.7.wgt.RDat	NTPCR	1	233086351	233119180	0.4774	rs1334407	-3.076	rs41417151	0.268418	5.87	0.994	594	12	lasso	0.27	6.4e-10	1.06765	0.28568	0.820933
Small_Intestine_Terminal_Ileum	./WEIGHTS//Small_Intestine_Terminal_Ileum/Small_Intestine_Terminal_Ileum.ENSG00000116871.11.wgt.RDat	MAP7D1	1	36621180	36646450	0.3478	rs11263875	2.014	rs6682769	-0.007797	-3.58	0.789	327	5	lasso	0.028	0.037	-1.06733	0.28582	0.820505
Small_Intestine_Terminal_Ileum	./WEIGHTS//Small_Intestine_Terminal_Ileum/Small_Intestine_Terminal_Ileum.ENSG00000226450.2.wgt.RDat	CYP2D8P1	22	42545877	42551007	0.293	rs137127	-2.41	rs5751204	0.20392	-5.86	0.454	368	5	lasso	0.24	4.7e-09	-1.0641	0.28727	0.823836
Small_Intestine_Terminal_Ileum	./WEIGHTS//Small_Intestine_Terminal_Ileum/Small_Intestine_Terminal_Ileum.ENSG00000181097.5.wgt.RDat	RP11-429J17.2	8	144778324	144780583	0.466	rs11779128	2.66	rs3204171	0.068	-4.91	1.103	336	28	enet	0.12	4.7e-05	-1.0639	0.28736	0.823263
Small_Intestine_Terminal_Ileum	./WEIGHTS//Small_Intestine_Terminal_Ileum/Small_Intestine_Terminal_Ileum.ENSG00000258701.1.wgt.RDat	LINC00638	14	105287538	105290055	0.3816	rs2841231	2.54	rs8010024	0.14727	-5.45	1.514	360	4	lasso	0.21	1e-07	-1.06377	0.287432	0.82264
Small_Intestine_Terminal_Ileum	./WEIGHTS//Small_Intestine_Terminal_Ileum/Small_Intestine_Terminal_Ileum.ENSG00000167363.9.wgt.RDat	FN3K	17	80693451	80709073	0.2816	rs7503424	2.59	rs7213006	-0.008298	3.19	0.674	357	8	lasso	0.0096	0.14	1.0628	0.28787	0.823065
Small_Intestine_Terminal_Ileum	./WEIGHTS//Small_Intestine_Terminal_Ileum/Small_Intestine_Terminal_Ileum.ENSG00000185475.4.wgt.RDat	TMEM179B	11	62554887	62557442	0.235	rs17664162	-2.51	rs498751	0.004267	-3.27	2.326	332	332	blup	0.043	0.012	-1.06268	0.28793	0.822409
Small_Intestine_Terminal_Ileum	./WEIGHTS//Small_Intestine_Terminal_Ileum/Small_Intestine_Terminal_Ileum.ENSG00000260878.1.wgt.RDat	RP11-320H14.1	4	46245565	46246232	0.146	rs17537141	2.58	rs9790574	0.03949	-3.97	-2.132	246	246	blup	0.076	0.0013	1.0612	0.2886	0.823495
Small_Intestine_Terminal_Ileum	./WEIGHTS//Small_Intestine_Terminal_Ileum/Small_Intestine_Terminal_Ileum.ENSG00000255837.1.wgt.RDat	TAS2R20	12	11149094	11150474	0.303	rs1979268	2.71	rs10772397	0.172	5.66	1.103	385	3	lasso	0.23	2.3e-08	1.06048	0.289	0.823809
Small_Intestine_Terminal_Ileum	./WEIGHTS//Small_Intestine_Terminal_Ileum/Small_Intestine_Terminal_Ileum.ENSG00000232063.1.wgt.RDat	RP11-307E17.8	9	97094758	97123230	0.429	rs10992923	-2.35	rs7036474	0.141889	-5.51	-0.935	417	8	lasso	0.16	4.6e-06	1.0598	0.28924	0.823667
Small_Intestine_Terminal_Ileum	./WEIGHTS//Small_Intestine_Terminal_Ileum/Small_Intestine_Terminal_Ileum.ENSG00000224183.1.wgt.RDat	SDHDP6	1	25620655	25621134	0.4142	rs12031599	-3.195	rs2375279	0.023415	3.73	-0.568	372	9	lasso	0.18	9e-07	-1.05889	0.28965	0.824009
Small_Intestine_Terminal_Ileum	./WEIGHTS//Small_Intestine_Terminal_Ileum/Small_Intestine_Terminal_Ileum.ENSG00000272990.1.wgt.RDat	RP11-305K5.1	3	156241529	156242036	0.3132	rs11718399	-2.29	rs1027915	0.035096	-4.06	-1.058	398	1	top1	0.035	0.022	1.058	0.29	0.82418
Small_Intestine_Terminal_Ileum	./WEIGHTS//Small_Intestine_Terminal_Ileum/Small_Intestine_Terminal_Ileum.ENSG00000112667.8.wgt.RDat	DNPH1	6	43193367	43197222	0.208	rs2179719	2.5	rs7832	0.22619	-5.34	1.058	365	1	top1	0.23	2.1e-08	-1.058	0.29	0.823357
Small_Intestine_Terminal_Ileum	./WEIGHTS//Small_Intestine_Terminal_Ileum/Small_Intestine_Terminal_Ileum.ENSG00000139405.11.wgt.RDat	C12orf52	12	113623331	113630173	0.196	rs34593969	2.97	rs1048889	0.12	-4.74	1.058	491	1	top1	0.12	6e-05	-1.058	0.29	0.822535
Small_Intestine_Terminal_Ileum	./WEIGHTS//Small_Intestine_Terminal_Ileum/Small_Intestine_Terminal_Ileum.ENSG00000152056.12.wgt.RDat	AP1S3	2	224616403	224702744	0.187	rs13409627	-2.44	rs4674821	0.0903	4.23	-1.058	450	1	top1	0.09	0.00048	-1.058	0.29006	0.821885
Small_Intestine_Terminal_Ileum	./WEIGHTS//Small_Intestine_Terminal_Ileum/Small_Intestine_Terminal_Ileum.ENSG00000272275.1.wgt.RDat	RP11-791G15.2	2	10908001	10910184	0.302	rs7559979	3.41	rs1734344	0.0522	-4.28	1.058	595	1	top1	0.052	0.0067	-1.058	0.29006	0.821066
Small_Intestine_Terminal_Ileum	./WEIGHTS//Small_Intestine_Terminal_Ileum/Small_Intestine_Terminal_Ileum.ENSG00000132436.7.wgt.RDat	FIGNL1	7	50511831	50518088	0.566	rs6963357	-3.19	rs732215	0.365762	6.74	1.058	499	1	top1	0.37	1.2e-13	1.058	0.29006	0.820249
Small_Intestine_Terminal_Ileum	./WEIGHTS//Small_Intestine_Terminal_Ileum/Small_Intestine_Terminal_Ileum.ENSG00000211710.3.wgt.RDat	TRBV4-1	7	142013007	142013489	0.266	rs6979469	2.37	rs4236475	0.115797	4.51	1.058	423	1	top1	0.12	7.9e-05	1.058	0.29006	0.819434
Small_Intestine_Terminal_Ileum	./WEIGHTS//Small_Intestine_Terminal_Ileum/Small_Intestine_Terminal_Ileum.ENSG00000176209.7.wgt.RDat	SMIM19	8	42396855	42409603	0.304	rs2978457	-2.92	rs6980507	0.17753	5.58	-1.058	263	1	top1	0.18	8.9e-07	-1.058	0.29006	0.81862
Small_Intestine_Terminal_Ileum	./WEIGHTS//Small_Intestine_Terminal_Ileum/Small_Intestine_Terminal_Ileum.ENSG00000254750.1.wgt.RDat	CASP1P2	11	104934072	104942268	0.323	rs12806006	3.17	rs4587693	0.102979	-4.53	1.058	339	1	top1	0.1	0.0002	-1.058	0.29006	0.817808
Small_Intestine_Terminal_Ileum	./WEIGHTS//Small_Intestine_Terminal_Ileum/Small_Intestine_Terminal_Ileum.ENSG00000205853.6.wgt.RDat	RFPL3S	22	32755893	32778039	0.412	rs7292199	-2.59	rs16990428	0.22959	-5.53	1.058	647	1	top1	0.23	1.6e-08	-1.058	0.29006	0.816998
Small_Intestine_Terminal_Ileum	./WEIGHTS//Small_Intestine_Terminal_Ileum/Small_Intestine_Terminal_Ileum.ENSG00000235513.1.wgt.RDat	RP4-756G23.5	22	41605126	41613631	0.266	rs2179744	4.92	rs738628	0.26584	-5.9	-1.058	261	1	top1	0.27	8.6e-10	1.058	0.29006	0.816189
Small_Intestine_Terminal_Ileum	./WEIGHTS//Small_Intestine_Terminal_Ileum/Small_Intestine_Terminal_Ileum.ENSG00000172123.8.wgt.RDat	SLFN12	17	33738079	33760302	0.4707	rs12602590	-2.46	rs17548596	0.034812	4.35	0.824	380	5	lasso	0.074	0.0014	1.0574	0.29031	0.816084
Small_Intestine_Terminal_Ileum	./WEIGHTS//Small_Intestine_Terminal_Ileum/Small_Intestine_Terminal_Ileum.ENSG00000156689.2.wgt.RDat	GLYATL2	11	58601542	58671688	0.204	rs2515362	2.7	rs1943276	-0.007318	-3.5	-0.613	349	349	blup	0.013	0.11	1.05559	0.29115	0.817637
Small_Intestine_Terminal_Ileum	./WEIGHTS//Small_Intestine_Terminal_Ileum/Small_Intestine_Terminal_Ileum.ENSG00000182552.10.wgt.RDat	RWDD4	4	184560788	184580378	0.313	rs7662749	3.94	rs11940756	-0.0077	-3.53	0.722	442	442	blup	0.047	0.0096	1.051	0.2933	0.822861
Small_Intestine_Terminal_Ileum	./WEIGHTS//Small_Intestine_Terminal_Ileum/Small_Intestine_Terminal_Ileum.ENSG00000230513.1.wgt.RDat	THAP7-AS1	22	21356486	21364631	0.773	rs13471	2.77	rs2239961	0.46018	-7.48	-0.69	368	9	lasso	0.48	5.3e-19	1.0495	0.29396	0.8239
Small_Intestine_Terminal_Ileum	./WEIGHTS//Small_Intestine_Terminal_Ileum/Small_Intestine_Terminal_Ileum.ENSG00000146250.5.wgt.RDat	PRSS35	6	84222194	84235423	0.252	rs607259	-2.51	rs12197490	-0.00416	3.15	-1.036	310	310	blup	0.029	0.034	-1.0486	0.294	0.8232
Small_Intestine_Terminal_Ileum	./WEIGHTS//Small_Intestine_Terminal_Ileum/Small_Intestine_Terminal_Ileum.ENSG00000100483.9.wgt.RDat	VCPKMT	14	50575351	50583318	0.1622	rs7151406	2.51	rs3742467	-0.00657	3.24	0.332	353	353	blup	0.044	0.012	1.04923	0.294073	0.822594
Small_Intestine_Terminal_Ileum	./WEIGHTS//Small_Intestine_Terminal_Ileum/Small_Intestine_Terminal_Ileum.ENSG00000196295.7.wgt.RDat	AC005154.6	7	30555925	30625588	0.709	rs10270738	-2.94	rs38487	0.385931	7.43	-0.399	468	9	lasso	0.45	1.7e-17	-1.0491	0.29415	0.822
Small_Intestine_Terminal_Ileum	./WEIGHTS//Small_Intestine_Terminal_Ileum/Small_Intestine_Terminal_Ileum.ENSG00000269963.1.wgt.RDat	RP11-73M18.9	14	104179904	104180441	0.3597	rs1033903	3.06	rs861537	0.32454	-6.55	0.772	348	2	lasso	0.33	3.6e-12	-1.04719	0.29501	0.823594
Small_Intestine_Terminal_Ileum	./WEIGHTS//Small_Intestine_Terminal_Ileum/Small_Intestine_Terminal_Ileum.ENSG00000223745.3.wgt.RDat	RP4-717I23.3	1	93727743	93811444	0.5372	rs236319	3.09	rs17131699	0.424207	-8.09	1.015	299	7	lasso	0.53	2.8e-21	-1.04445	0.29628	0.826328
Small_Intestine_Terminal_Ileum	./WEIGHTS//Small_Intestine_Terminal_Ileum/Small_Intestine_Terminal_Ileum.ENSG00000136425.8.wgt.RDat	CIB2	15	78397252	78423839	0.377	rs4887019	3.26	rs8036417	0.0615	4.87	0.266	413	4	lasso	0.08	0.00099	1.0426	0.29713	0.827886
Small_Intestine_Terminal_Ileum	./WEIGHTS//Small_Intestine_Terminal_Ileum/Small_Intestine_Terminal_Ileum.ENSG00000152117.13.wgt.RDat	AC093838.4	2	132250386	132279146	0.598	rs13429601	2.02	rs12469056	0.415	-7.64	0.954	166	10	enet	0.43	1.2e-16	-1.04242	0.29722	0.827325
Small_Intestine_Terminal_Ileum	./WEIGHTS//Small_Intestine_Terminal_Ileum/Small_Intestine_Terminal_Ileum.ENSG00000143436.6.wgt.RDat	MRPL9	1	151732388	151735859	0.1977	rs2233851	-2.801	rs6685067	-0.007842	3.09	1.311	342	342	blup	0.033	0.026	1.04188	0.29747	0.827211
Small_Intestine_Terminal_Ileum	./WEIGHTS//Small_Intestine_Terminal_Ileum/Small_Intestine_Terminal_Ileum.ENSG00000111215.7.wgt.RDat	PRR4	12	10977559	11324212	0.608	rs11054150	-2.26	rs6488330	0.308	6.81	1.08	358	24	enet	0.35	4e-13	1.04129	0.298	0.827875
Small_Intestine_Terminal_Ileum	./WEIGHTS//Small_Intestine_Terminal_Ileum/Small_Intestine_Terminal_Ileum.ENSG00000173826.10.wgt.RDat	KCNH6	17	61600695	61626338	0.3498	rs3785568	-1.92	rs867640	0.015075	4.24	0.524	271	10	lasso	0.053	0.0062	1.0381	0.29921	0.830425
Small_Intestine_Terminal_Ileum	./WEIGHTS//Small_Intestine_Terminal_Ileum/Small_Intestine_Terminal_Ileum.ENSG00000233429.5.wgt.RDat	HOTAIRM1	7	27135713	27139720	0.443	rs1859667	-3.08	rs706017	0.087903	4.44	-0.789	419	34	enet	0.19	3.8e-07	1.0372	0.29962	0.830751
Small_Intestine_Terminal_Ileum	./WEIGHTS//Small_Intestine_Terminal_Ileum/Small_Intestine_Terminal_Ileum.ENSG00000188672.12.wgt.RDat	RHCE	1	25688853	25756683	0.4132	rs12031599	-3.195	rs932372	0.113937	-4.73	-0.935	384	384	blup	0.14	1.9e-05	1.0371	0.29969	0.830135
Small_Intestine_Terminal_Ileum	./WEIGHTS//Small_Intestine_Terminal_Ileum/Small_Intestine_Terminal_Ileum.ENSG00000239335.4.wgt.RDat	RP11-745O10.2	12	66524549	66528229	0.764	rs949911	-3.09	rs2870782	0.469	-8.18	1.036	483	13	lasso	0.57	1.7e-23	-1.03731	0.3	0.830185
Small_Intestine_Terminal_Ileum	./WEIGHTS//Small_Intestine_Terminal_Ileum/Small_Intestine_Terminal_Ileum.ENSG00000186148.7.wgt.RDat	AC013271.3	2	110690738	110742667	0.364	rs10171167	2.85	rs34229733	-0.000792	3.31	0.598	137	24	enet	0.096	0.00032	1.03638	0.30003	0.82946
Small_Intestine_Terminal_Ileum	./WEIGHTS//Small_Intestine_Terminal_Ileum/Small_Intestine_Terminal_Ileum.ENSG00000166763.7.wgt.RDat	STRCP1	15	43991686	44010016	0.4186	rs542036	-2.24	rs694461	0.17215	4.75	-1.036	263	1	top1	0.17	1.3e-06	-1.036	0.3002	0.829124
Small_Intestine_Terminal_Ileum	./WEIGHTS//Small_Intestine_Terminal_Ileum/Small_Intestine_Terminal_Ileum.ENSG00000005882.7.wgt.RDat	PDK2	17	48172101	48187403	0.29	rs11656959	2.91	rs847695	0.136073	4.53	-1.036	437	1	top1	0.14	1.9e-05	-1.036	0.3002	0.828319
Small_Intestine_Terminal_Ileum	./WEIGHTS//Small_Intestine_Terminal_Ileum/Small_Intestine_Terminal_Ileum.ENSG00000182271.8.wgt.RDat	TMIGD1	17	28643351	28661077	0.3713	rs1808256	-2.74	rs7221154	0.00937	-3.35	-1.036	302	1	top1	0.0094	0.15	1.036	0.3002	0.827515
Small_Intestine_Terminal_Ileum	./WEIGHTS//Small_Intestine_Terminal_Ileum/Small_Intestine_Terminal_Ileum.ENSG00000196705.4.wgt.RDat	ZNF431	19	21324827	21373034	0.1486	rs8108399	-2.78	rs7258575	0.07687	-3.91	1.036	284	1	top1	0.077	0.0012	-1.036	0.3002	0.826714
Small_Intestine_Terminal_Ileum	./WEIGHTS//Small_Intestine_Terminal_Ileum/Small_Intestine_Terminal_Ileum.ENSG00000184441.4.wgt.RDat	AP001062.7	21	45751117	45755734	0.607	rs2838464	-3.06	rs2236441	0.23427	-5.48	1.036	484	1	top1	0.23	1.1e-08	-1.036	0.3002	0.825913
Small_Intestine_Terminal_Ileum	./WEIGHTS//Small_Intestine_Terminal_Ileum/Small_Intestine_Terminal_Ileum.ENSG00000184983.5.wgt.RDat	NDUFA6	22	42481529	42486934	0.4	rs6002745	-2.37	rs2142695	0.27442	5.88	1.036	351	1	top1	0.27	4.2e-10	1.036	0.3002	0.825115
Small_Intestine_Terminal_Ileum	./WEIGHTS//Small_Intestine_Terminal_Ileum/Small_Intestine_Terminal_Ileum.ENSG00000249244.1.wgt.RDat	RP11-548H18.2	4	120312986	120316490	0.393	rs8180225	-2.71	rs13113112	0.05485	4.38	1.126	444	444	blup	0.13	4.1e-05	1.0323	0.3019	0.828985
Small_Intestine_Terminal_Ileum	./WEIGHTS//Small_Intestine_Terminal_Ileum/Small_Intestine_Terminal_Ileum.ENSG00000178252.13.wgt.RDat	WDR6	3	49044588	49053236	0.3012	rs9882443	2.94	rs7647813	0.199233	5.63	1.311	262	262	blup	0.25	3.8e-09	1.0315	0.302	0.828459
Small_Intestine_Terminal_Ileum	./WEIGHTS//Small_Intestine_Terminal_Ileum/Small_Intestine_Terminal_Ileum.ENSG00000170899.6.wgt.RDat	GSTA4	6	52842751	52860176	0.322	rs6938596	-2.96	rs4715307	0.02981	-3.66	0.772	530	7	lasso	0.044	0.012	-1.029	0.303	0.830401
Small_Intestine_Terminal_Ileum	./WEIGHTS//Small_Intestine_Terminal_Ileum/Small_Intestine_Terminal_Ileum.ENSG00000256612.3.wgt.RDat	CYP2B7P1	19	41430124	41456565	0.377	rs11466321	-2.89	rs7254188	0.11404	-5.35	-0.954	422	8	lasso	0.19	3.8e-07	1.02897	0.30349	0.830943
Small_Intestine_Terminal_Ileum	./WEIGHTS//Small_Intestine_Terminal_Ileum/Small_Intestine_Terminal_Ileum.ENSG00000189091.8.wgt.RDat	SF3B3	16	70557691	70608820	0.182	rs3752785	3.14	rs8053436	-0.0062	-3.64	0.088	158	158	blup	0.032	0.029	1.0274	0.3042	0.832085
Small_Intestine_Terminal_Ileum	./WEIGHTS//Small_Intestine_Terminal_Ileum/Small_Intestine_Terminal_Ileum.ENSG00000133983.10.wgt.RDat	COX16	14	70791798	70826448	0.2536	rs2332270	-2.83	rs11158855	0.07768	-4.96	0.994	568	4	enet	0.1	0.00025	-1.02729	0.304286	0.83152
Small_Intestine_Terminal_Ileum	./WEIGHTS//Small_Intestine_Terminal_Ileum/Small_Intestine_Terminal_Ileum.ENSG00000251179.1.wgt.RDat	RP11-893F2.9	17	48358938	48365216	0.3277	rs11656959	2.91	rs12951961	0.011619	-3.87	-0.613	477	477	blup	0.05	0.0079	1.027	0.30441	0.83106
Small_Intestine_Terminal_Ileum	./WEIGHTS//Small_Intestine_Terminal_Ileum/Small_Intestine_Terminal_Ileum.ENSG00000197980.7.wgt.RDat	LEKR1	3	156543270	156763918	0.2921	rs9860743	2.02	rs6763644	0.059079	-4.57	-0.994	445	3	lasso	0.067	0.0024	1.02631	0.305	0.831871
Small_Intestine_Terminal_Ileum	./WEIGHTS//Small_Intestine_Terminal_Ileum/Small_Intestine_Terminal_Ileum.ENSG00000153774.4.wgt.RDat	CFDP1	16	75327596	75467383	0.206	rs7501326	2.12	rs2059257	0.0253	3.77	1.254	347	347	blup	0.043	0.013	1.0251	0.3053	0.831891
Small_Intestine_Terminal_Ileum	./WEIGHTS//Small_Intestine_Terminal_Ileum/Small_Intestine_Terminal_Ileum.ENSG00000172273.8.wgt.RDat	HINFP	11	118992297	119006752	0.23	rs492471	-2.94	rs10790282	0.064584	3.91	-0.426	380	380	blup	0.099	0.00025	1.02489	0.30542	0.831421
Small_Intestine_Terminal_Ileum	./WEIGHTS//Small_Intestine_Terminal_Ileum/Small_Intestine_Terminal_Ileum.ENSG00000259683.1.wgt.RDat	RP11-182J1.14	15	84944427	84950601	0.1999	rs12906879	-2.43	rs11635505	0.04228	4.02	-1.103	284	284	blup	0.14	1e-05	-1.0227	0.30643	0.833372
Small_Intestine_Terminal_Ileum	./WEIGHTS//Small_Intestine_Terminal_Ileum/Small_Intestine_Terminal_Ileum.ENSG00000272216.1.wgt.RDat	LL22NC03-2H8.5	22	22638312	22641586	0.396	rs4820327	3.05	rs11702992	0.04524	4.52	-1.126	364	6	lasso	0.08	0.00097	-1.0227	0.30646	0.832657
Small_Intestine_Terminal_Ileum	./WEIGHTS//Small_Intestine_Terminal_Ileum/Small_Intestine_Terminal_Ileum.ENSG00000196502.7.wgt.RDat	SULT1A1	16	28616903	28634946	0.125	rs153107	-2.43	rs151228	0.0769	-3.89	-0.412	185	3	lasso	0.085	0.00068	1.0218	0.3069	0.833056
Small_Intestine_Terminal_Ileum	./WEIGHTS//Small_Intestine_Terminal_Ileum/Small_Intestine_Terminal_Ileum.ENSG00000144559.6.wgt.RDat	TAMM41	3	11831916	11888393	0.742	rs2574717	-2.99	rs9876026	0.376366	-7.34	-1.15	492	21	enet	0.45	2.1e-17	1.02137	0.307	0.832532
Small_Intestine_Terminal_Ileum	./WEIGHTS//Small_Intestine_Terminal_Ileum/Small_Intestine_Terminal_Ileum.ENSG00000159692.11.wgt.RDat	CTBP1	4	1205236	1242925	0.183	rs17164972	2.73	rs2199956	0.00358	3.36	0.935	404	3	lasso	0.03	0.033	1.0214	0.3071	0.83201
Small_Intestine_Terminal_Ileum	./WEIGHTS//Small_Intestine_Terminal_Ileum/Small_Intestine_Terminal_Ileum.ENSG00000256269.2.wgt.RDat	HMBS	11	118955576	118964259	0.354	rs492471	-2.94	rs1799993	0.173893	5.31	-0.915	379	30	enet	0.23	1.4e-08	-1.02132	0.3071	0.831217
Small_Intestine_Terminal_Ileum	./WEIGHTS//Small_Intestine_Terminal_Ileum/Small_Intestine_Terminal_Ileum.ENSG00000248275.1.wgt.RDat	TRIM52-AS1	5	180688213	180699308	0.692	rs2770996	2.58	rs943957	0.233845	-6.01	1.15	186	8	lasso	0.24	7.3e-09	-1.0206	0.30746	0.8314
Small_Intestine_Terminal_Ileum	./WEIGHTS//Small_Intestine_Terminal_Ileum/Small_Intestine_Terminal_Ileum.ENSG00000229178.1.wgt.RDat	AC069513.4	3	195382436	195384798	0.318	rs3747671	-1.97	rs6773702	0.018838	-4.99	0.088	284	23	enet	0.18	5.3e-07	-1.01976	0.308	0.832068
Small_Intestine_Terminal_Ileum	./WEIGHTS//Small_Intestine_Terminal_Ileum/Small_Intestine_Terminal_Ileum.ENSG00000185272.9.wgt.RDat	RBM11	21	15588451	15600693	0.263	rs8132751	3.45	rs2822502	0.21428	5.3	1.058	447	8	enet	0.23	1.6e-08	1.0194	0.308	0.831278
Small_Intestine_Terminal_Ileum	./WEIGHTS//Small_Intestine_Terminal_Ileum/Small_Intestine_Terminal_Ileum.ENSG00000239736.2.wgt.RDat	CEACAMP3	19	42106090	42112339	0.479	rs2317314	3.16	rs2302188	0.16242	6	0.643	306	306	blup	0.23	2.2e-08	1.01804	0.30866	0.832269
Small_Intestine_Terminal_Ileum	./WEIGHTS//Small_Intestine_Terminal_Ileum/Small_Intestine_Terminal_Ileum.ENSG00000174953.9.wgt.RDat	DHX36	3	153990335	154042286	0.1029	rs7616989	-2.58	rs357504	0.040775	4.09	-1.015	328	1	top1	0.041	0.015	-1.015	0.31	0.83509
Small_Intestine_Terminal_Ileum	./WEIGHTS//Small_Intestine_Terminal_Ileum/Small_Intestine_Terminal_Ileum.ENSG00000013573.12.wgt.RDat	DDX11	12	31226782	31257725	0.889	rs17688567	-3.95	rs6487966	0.761	-9.59	1.015	457	1	top1	0.76	4.6e-39	-1.015	0.31	0.834299
Small_Intestine_Terminal_Ileum	./WEIGHTS//Small_Intestine_Terminal_Ileum/Small_Intestine_Terminal_Ileum.ENSG00000127578.6.wgt.RDat	WFIKKN1	16	680932	684116	0.402	rs12149200	2.78	rs2269557	0.393	6.95	-1.015	467	1	top1	0.39	8.6e-15	-1.015	0.3101	0.833779
Small_Intestine_Terminal_Ileum	./WEIGHTS//Small_Intestine_Terminal_Ileum/Small_Intestine_Terminal_Ileum.ENSG00000250155.1.wgt.RDat	CTD-2353F22.1	5	36666316	36725297	0.527	rs36651	-2.71	rs1025288	0.373869	6.86	-1.015	398	1	top1	0.37	5.7e-14	-1.015	0.31011	0.833018
Small_Intestine_Terminal_Ileum	./WEIGHTS//Small_Intestine_Terminal_Ileum/Small_Intestine_Terminal_Ileum.ENSG00000179698.9.wgt.RDat	KIAA1875	8	145162629	145173218	0.498	rs11779128	2.66	rs11990558	0.295	-6.6	-1.015	231	1	top1	0.3	7.4e-11	1.015	0.31011	0.832231
Small_Intestine_Terminal_Ileum	./WEIGHTS//Small_Intestine_Terminal_Ileum/Small_Intestine_Terminal_Ileum.ENSG00000125485.13.wgt.RDat	DDX31	9	135468384	135545421	0.498	rs7036096	-2.79	rs11243850	0.194945	5.42	1.015	538	1	top1	0.19	2.4e-07	1.015	0.31011	0.831446
Small_Intestine_Terminal_Ileum	./WEIGHTS//Small_Intestine_Terminal_Ileum/Small_Intestine_Terminal_Ileum.ENSG00000272911.1.wgt.RDat	RP11-74E22.6	17	2591767	2592254	0.4283	rs1475218	-4.62	rs1109451	0.228318	-5.46	-1.015	439	1	top1	0.23	1.8e-08	1.015	0.31011	0.830662
Small_Intestine_Terminal_Ileum	./WEIGHTS//Small_Intestine_Terminal_Ileum/Small_Intestine_Terminal_Ileum.ENSG00000113303.7.wgt.RDat	BTNL8	5	180326077	180377906	0.564	rs2770996	2.58	rs17704291	0.242396	-6.08	-0.935	331	10	lasso	0.29	1.3e-10	1.0149	0.31013	0.829934
Small_Intestine_Terminal_Ileum	./WEIGHTS//Small_Intestine_Terminal_Ileum/Small_Intestine_Terminal_Ileum.ENSG00000197181.7.wgt.RDat	PIWIL2	8	22132810	22215076	0.346	rs3758156	-2.46	rs4872499	0.03577	-3.69	-0.553	481	481	blup	0.045	0.011	-1.0136	0.31079	0.830917
Small_Intestine_Terminal_Ileum	./WEIGHTS//Small_Intestine_Terminal_Ileum/Small_Intestine_Terminal_Ileum.ENSG00000116830.7.wgt.RDat	TTF2	1	117602925	117650075	0.3945	rs10733094	3.121	rs12029623	0.067975	4.76	1.405	422	21	enet	0.16	3.8e-06	1.01231	0.31139	0.831739
Small_Intestine_Terminal_Ileum	./WEIGHTS//Small_Intestine_Terminal_Ileum/Small_Intestine_Terminal_Ileum.ENSG00000254473.1.wgt.RDat	RP11-522I20.3	9	86323233	86328293	0.293	rs11140417	3.02	rs1044175	0.070283	-4.81	1.036	523	35	enet	0.2	1.5e-07	-1.0112	0.31194	0.832426
Small_Intestine_Terminal_Ileum	./WEIGHTS//Small_Intestine_Terminal_Ileum/Small_Intestine_Terminal_Ileum.ENSG00000256377.1.wgt.RDat	RP11-1060J15.4	12	27849321	27863703	0.321	rs4101552	3.22	rs2033024	0.0618	5.39	0.772	541	2	lasso	0.23	1.1e-08	1.01182	0.312	0.831805
Small_Intestine_Terminal_Ileum	./WEIGHTS//Small_Intestine_Terminal_Ileum/Small_Intestine_Terminal_Ileum.ENSG00000119514.5.wgt.RDat	GALNT12	9	101569981	101612363	0.366	rs2295925	3.14	rs1967890	0.000571	3.13	-0.113	589	589	blup	0.0022	0.26	1.0101	0.31245	0.832224
Small_Intestine_Terminal_Ileum	./WEIGHTS//Small_Intestine_Terminal_Ileum/Small_Intestine_Terminal_Ileum.ENSG00000224739.2.wgt.RDat	AC016735.1	2	43228495	43233200	0.319	rs17679678	3.06	rs921069	0.0493	-4.05	-1.476	463	36	enet	0.069	0.0022	1.00929	0.31283	0.832456
Small_Intestine_Terminal_Ileum	./WEIGHTS//Small_Intestine_Terminal_Ileum/Small_Intestine_Terminal_Ileum.ENSG00000272087.1.wgt.RDat	RP11-379F4.7	3	158410909	158411557	0.2878	rs2047675	-2.63	rs9681065	0.033585	4.23	-1.706	394	394	blup	0.068	0.0022	-1.00868	0.313	0.832129
Small_Intestine_Terminal_Ileum	./WEIGHTS//Small_Intestine_Terminal_Ileum/Small_Intestine_Terminal_Ileum.ENSG00000211553.1.wgt.RDat	AC118278.1	4	130242	130349	0.39	rs13125929	-2.54	rs6842197	0.16359	-5.51	-0.253	155	155	blup	0.25	3.4e-09	1.0068	0.314	0.834007
Small_Intestine_Terminal_Ileum	./WEIGHTS//Small_Intestine_Terminal_Ileum/Small_Intestine_Terminal_Ileum.ENSG00000226469.1.wgt.RDat	ADAM1B	12	112364822	112366821	0.127	rs16941580	-2.46	rs3741998	0.0374	3.55	0.86	187	21	enet	0.057	0.005	1.00716	0.314	0.833229
Small_Intestine_Terminal_Ileum	./WEIGHTS//Small_Intestine_Terminal_Ileum/Small_Intestine_Terminal_Ileum.ENSG00000230433.1.wgt.RDat	RP1-20B11.2	6	524171	525581	0.227	rs3823127	-3.22	rs17134857	0.04415	3.99	1.0805	502	6	lasso	0.047	0.0094	1.005	0.315	0.835103
Small_Intestine_Terminal_Ileum	./WEIGHTS//Small_Intestine_Terminal_Ileum/Small_Intestine_Terminal_Ileum.ENSG00000154928.12.wgt.RDat	EPHB1	3	134316643	134979309	0.317	rs4072181	2.74	rs6767950	0.147833	5.37	0.1	456	456	blup	0.18	8.5e-07	-0.99889	0.318	0.84227
Small_Intestine_Terminal_Ileum	./WEIGHTS//Small_Intestine_Terminal_Ileum/Small_Intestine_Terminal_Ileum.ENSG00000157637.8.wgt.RDat	SLC38A10	17	79218800	79269347	0.4734	rs1976702	-2.59	rs2659046	0.01157	4.4	-0.253	413	21	enet	0.13	2.2e-05	-0.9982	0.31819	0.841989
Small_Intestine_Terminal_Ileum	./WEIGHTS//Small_Intestine_Terminal_Ileum/Small_Intestine_Terminal_Ileum.ENSG00000241186.3.wgt.RDat	TDGF1	3	46616045	46668033	0.4912	rs2280412	-2.83	rs3806702	0.310212	6.26	1.598	374	16	enet	0.34	1e-12	0.99509	0.32	0.845991
Small_Intestine_Terminal_Ileum	./WEIGHTS//Small_Intestine_Terminal_Ileum/Small_Intestine_Terminal_Ileum.ENSG00000203872.6.wgt.RDat	C6orf163	6	88054567	88075181	0.219	rs16879825	2.67	rs6908834	0.10488	4.44	-1.058	408	408	blup	0.12	4.4e-05	-0.9938	0.32	0.845204
Small_Intestine_Terminal_Ileum	./WEIGHTS//Small_Intestine_Terminal_Ileum/Small_Intestine_Terminal_Ileum.ENSG00000121350.11.wgt.RDat	PYROXD1	12	21590549	21623300	0.388	rs10492116	-3.04	rs7135390	0.323	6.36	-0.994	553	1	top1	0.32	6.2e-12	-0.994	0.32	0.84442
Small_Intestine_Terminal_Ileum	./WEIGHTS//Small_Intestine_Terminal_Ileum/Small_Intestine_Terminal_Ileum.ENSG00000197653.10.wgt.RDat	DNAH10	12	124247042	124420168	0.256	rs28569885	-4.75	rs28595660	0.0849	3	0.994	412	1	top1	0.085	0.00069	0.994	0.32	0.843636
Small_Intestine_Terminal_Ileum	./WEIGHTS//Small_Intestine_Terminal_Ileum/Small_Intestine_Terminal_Ileum.ENSG00000198443.5.wgt.RDat	KRTAP4-1	17	39340354	39341594	0.2388	rs2159427	3.22	rs4796640	0.030008	-3.98	1.036	502	5	lasso	0.058	0.0046	-0.9942	0.32012	0.843171
Small_Intestine_Terminal_Ileum	./WEIGHTS//Small_Intestine_Terminal_Ileum/Small_Intestine_Terminal_Ileum.ENSG00000101158.8.wgt.RDat	NELFCD	20	57556263	57570188	0.423	rs6064780	-2.94	rs6070693	0.17752	-5.73	-0.994	554	1	top1	0.18	8.9e-07	0.994	0.3202	0.8426
Small_Intestine_Terminal_Ileum	./WEIGHTS//Small_Intestine_Terminal_Ileum/Small_Intestine_Terminal_Ileum.ENSG00000086619.9.wgt.RDat	ERO1LB	1	236378855	236445319	0.4887	rs2273863	3.09	rs1749563	0.161114	4.73	0.994	585	1	top1	0.16	3e-06	0.994	0.32022	0.841873
Small_Intestine_Terminal_Ileum	./WEIGHTS//Small_Intestine_Terminal_Ileum/Small_Intestine_Terminal_Ileum.ENSG00000154451.10.wgt.RDat	GBP5	1	89724638	89738544	0.2995	rs1459641	-2.387	rs4655912	0.158754	4.62	-0.994	362	1	top1	0.16	3.6e-06	-0.994	0.32022	0.841095
Small_Intestine_Terminal_Ileum	./WEIGHTS//Small_Intestine_Terminal_Ileum/Small_Intestine_Terminal_Ileum.ENSG00000155749.8.wgt.RDat	ALS2CR12	2	202152994	202222121	0.247	rs7558911	2.68	rs1406121	0.14	-4.75	0.994	351	1	top1	0.14	1.4e-05	-0.994	0.32022	0.840319
Small_Intestine_Terminal_Ileum	./WEIGHTS//Small_Intestine_Terminal_Ileum/Small_Intestine_Terminal_Ileum.ENSG00000204792.2.wgt.RDat	AC104135.3	2	75145275	75165545	0.761	rs205645	-2.95	rs12613723	0.513	8.06	-0.994	457	1	top1	0.51	1.5e-20	-0.994	0.32022	0.839544
Small_Intestine_Terminal_Ileum	./WEIGHTS//Small_Intestine_Terminal_Ileum/Small_Intestine_Terminal_Ileum.ENSG00000230836.1.wgt.RDat	AC104135.4	2	75167385	75169797	0.508	rs205645	-2.95	rs12613723	0.366	6.68	-0.994	461	1	top1	0.37	1.2e-13	-0.994	0.32022	0.83877
Small_Intestine_Terminal_Ileum	./WEIGHTS//Small_Intestine_Terminal_Ileum/Small_Intestine_Terminal_Ileum.ENSG00000271980.1.wgt.RDat	CTD-2256P15.4	5	10264709	10267258	0.439	rs11739224	2.94	rs10067744	0.238569	-5.52	-0.994	606	1	top1	0.24	7.9e-09	0.994	0.32022	0.837997
Small_Intestine_Terminal_Ileum	./WEIGHTS//Small_Intestine_Terminal_Ileum/Small_Intestine_Terminal_Ileum.ENSG00000254352.1.wgt.RDat	RP11-578O24.2	8	79636031	79636371	0.327	rs12056450	2.81	rs4739134	0.19968	-5.15	0.994	322	1	top1	0.2	1.7e-07	-0.994	0.32022	0.837227
Small_Intestine_Terminal_Ileum	./WEIGHTS//Small_Intestine_Terminal_Ileum/Small_Intestine_Terminal_Ileum.ENSG00000204149.5.wgt.RDat	AGAP6	10	51748078	51770259	0.6567	rs12358176	-2.58	rs4935050	0.15739	-5.26	-0.994	217	1	top1	0.16	4e-06	0.994	0.32022	0.836457
Small_Intestine_Terminal_Ileum	./WEIGHTS//Small_Intestine_Terminal_Ileum/Small_Intestine_Terminal_Ileum.ENSG00000037042.8.wgt.RDat	TUBG2	17	40811323	40819024	0.1452	rs744166	-2.54	rs12603358	0.062832	3.64	0.994	259	1	top1	0.063	0.0032	0.994	0.32022	0.835689
Small_Intestine_Terminal_Ileum	./WEIGHTS//Small_Intestine_Terminal_Ileum/Small_Intestine_Terminal_Ileum.ENSG00000121417.9.wgt.RDat	ZNF211	19	58141761	58154147	0.4098	rs12972447	-3.57	rs12609093	0.20778	5.27	-1.08	491	4	lasso	0.21	5.9e-08	-0.99192	0.32124	0.837582
Small_Intestine_Terminal_Ileum	./WEIGHTS//Small_Intestine_Terminal_Ileum/Small_Intestine_Terminal_Ileum.ENSG00000073331.13.wgt.RDat	ALPK1	4	113206665	113363762	0.343	rs35865138	2.14	rs7699106	-0.00215	-3.66	0.088	395	395	blup	0.12	4.4e-05	-0.9904	0.322	0.838794
Small_Intestine_Terminal_Ileum	./WEIGHTS//Small_Intestine_Terminal_Ileum/Small_Intestine_Terminal_Ileum.ENSG00000261770.1.wgt.RDat	CTC-459F4.1	19	28248092	28251757	0.5767	rs17311933	1.9	rs7252041	0.40048	7.01	1.08	279	7	lasso	0.45	2.1e-17	0.9895	0.32242	0.839119
Small_Intestine_Terminal_Ileum	./WEIGHTS//Small_Intestine_Terminal_Ileum/Small_Intestine_Terminal_Ileum.ENSG00000250786.1.wgt.RDat	SNHG18	5	9546312	9550721	0.654	rs1479651	3.13	rs1398337	0.359493	6.73	-0.568	702	13	lasso	0.47	2e-18	-0.9879	0.32322	0.840431
Small_Intestine_Terminal_Ileum	./WEIGHTS//Small_Intestine_Terminal_Ileum/Small_Intestine_Terminal_Ileum.ENSG00000088053.7.wgt.RDat	GP6	19	55525073	55549632	0.3242	rs2288521	-2.96	rs6509936	0.02714	-4.04	0.407	463	7	lasso	0.16	4.7e-06	-0.98738	0.32346	0.840286
Small_Intestine_Terminal_Ileum	./WEIGHTS//Small_Intestine_Terminal_Ileum/Small_Intestine_Terminal_Ileum.ENSG00000197622.8.wgt.RDat	CDC42SE1	1	151023897	151042801	0.2134	rs2233851	-2.801	rs7412746	0.001422	3.44	0.112	320	320	blup	0.026	0.043	-0.98677	0.32376	0.840298
Small_Intestine_Terminal_Ileum	./WEIGHTS//Small_Intestine_Terminal_Ileum/Small_Intestine_Terminal_Ileum.ENSG00000163961.4.wgt.RDat	RNF168	3	196195654	196230639	0.3878	rs11185538	3.09	rs12631706	-0.008331	-3.25	2.732	409	409	blup	0.14	1.6e-05	-0.98671	0.324	0.840153
Small_Intestine_Terminal_Ileum	./WEIGHTS//Small_Intestine_Terminal_Ileum/Small_Intestine_Terminal_Ileum.ENSG00000133687.11.wgt.RDat	TMTC1	12	29653773	29937692	0.31	rs10843465	-3.5	rs7294502	-0.00839	-3.42	0.151	638	638	blup	0.016	0.089	0.98487	0.325	0.841978
Small_Intestine_Terminal_Ileum	./WEIGHTS//Small_Intestine_Terminal_Ileum/Small_Intestine_Terminal_Ileum.ENSG00000130204.8.wgt.RDat	TOMM40	19	45393826	45406946	0.3791	rs2965164	3.55	rs12459705	-0.00718	3.58	1.341	414	414	blup	0.03	0.031	-0.98165	0.32627	0.844498
Small_Intestine_Terminal_Ileum	./WEIGHTS//Small_Intestine_Terminal_Ileum/Small_Intestine_Terminal_Ileum.ENSG00000248429.1.wgt.RDat	RP11-597D13.9	4	159093404	159124029	0.582	rs11935204	-2.63	rs12648410	0.40595	-7.31	0.994	309	8	lasso	0.41	1.8e-15	-0.9817	0.3263	0.843808
Small_Intestine_Terminal_Ileum	./WEIGHTS//Small_Intestine_Terminal_Ileum/Small_Intestine_Terminal_Ileum.ENSG00000249453.1.wgt.RDat	RP13-497K6.1	4	23781213	23784183	0.335	rs2970883	3.1	rs16874120	0.10904	-4.9	0.482	550	20	enet	0.17	1.7e-06	-0.9806	0.3268	0.844332
Small_Intestine_Terminal_Ileum	./WEIGHTS//Small_Intestine_Terminal_Ileum/Small_Intestine_Terminal_Ileum.ENSG00000172346.10.wgt.RDat	CSDC2	22	41956767	41973745	0.266	rs2179744	4.92	rs12166503	0.10641	-4.89	0.228	306	2	lasso	0.12	7.7e-05	-0.9803	0.32693	0.843901
Small_Intestine_Terminal_Ileum	./WEIGHTS//Small_Intestine_Terminal_Ileum/Small_Intestine_Terminal_Ileum.ENSG00000173226.12.wgt.RDat	IQCB1	3	121488610	121553926	0.4223	rs7340674	-2.73	rs4676744	0.103782	-5.75	0.063	420	4	lasso	0.28	2e-10	-0.98	0.327	0.843316
Small_Intestine_Terminal_Ileum	./WEIGHTS//Small_Intestine_Terminal_Ileum/Small_Intestine_Terminal_Ileum.ENSG00000048544.5.wgt.RDat	MRPS10	6	42174539	42185603	0.552	rs4714556	4.46	rs1884317	0.17344	-6.22	0.345	416	43	enet	0.37	1e-13	0.98	0.327	0.842551
Small_Intestine_Terminal_Ileum	./WEIGHTS//Small_Intestine_Terminal_Ileum/Small_Intestine_Terminal_Ileum.ENSG00000259520.1.wgt.RDat	CTD-2651B20.3	15	45543884	45571449	0.4872	rs12438970	2.41	rs12908818	0.17998	-6.35	1.175	335	10	lasso	0.22	2.8e-08	-0.9795	0.32731	0.842586
Small_Intestine_Terminal_Ileum	./WEIGHTS//Small_Intestine_Terminal_Ileum/Small_Intestine_Terminal_Ileum.ENSG00000196966.3.wgt.RDat	HIST1H3E	6	26225383	26225844	0.29	rs603089	-4.08	rs11753837	0.04924	4.15	-0.706	653	653	blup	0.077	0.0012	-0.9784	0.327875	0.843277
Small_Intestine_Terminal_Ileum	./WEIGHTS//Small_Intestine_Terminal_Ileum/Small_Intestine_Terminal_Ileum.ENSG00000165392.5.wgt.RDat	WRN	8	30891317	31031285	0.371	rs16878058	2.24	rs3213202	0.00771	3.88	0.842	373	40	enet	0.046	0.01	0.9778	0.32816	0.843247
Small_Intestine_Terminal_Ileum	./WEIGHTS//Small_Intestine_Terminal_Ileum/Small_Intestine_Terminal_Ileum.ENSG00000197847.8.wgt.RDat	SLC22A20	11	64981311	65010228	0.238	rs618456	-3.83	rs3953797	0.133897	4.61	-1.103	339	5	lasso	0.17	1.4e-06	-0.976752	0.32869	0.843846
Small_Intestine_Terminal_Ileum	./WEIGHTS//Small_Intestine_Terminal_Ileum/Small_Intestine_Terminal_Ileum.ENSG00000236493.1.wgt.RDat	EIF2S2P3	10	94428502	94429500	0.3171	rs11187246	-2.32	rs10882101	0.058896	4.76	-1.282	392	12	enet	0.067	0.0023	-0.97624	0.32895	0.843751
Small_Intestine_Terminal_Ileum	./WEIGHTS//Small_Intestine_Terminal_Ileum/Small_Intestine_Terminal_Ileum.ENSG00000228078.1.wgt.RDat	HLA-U	6	29901878	29902063	0.42	rs1632957	-2.24	rs4085262	0.0649	4.35	0.24	41	14	enet	0.19	2.5e-07	-0.9755	0.329295	0.843874
Small_Intestine_Terminal_Ileum	./WEIGHTS//Small_Intestine_Terminal_Ileum/Small_Intestine_Terminal_Ileum.ENSG00000134757.4.wgt.RDat	DSG3	18	29027758	29058665	0.305	rs1824476	3.22	rs8094212	0.10985	-4.9	-0.772	510	7	lasso	0.17	1.3e-06	0.9747	0.32969	0.844125
Small_Intestine_Terminal_Ileum	./WEIGHTS//Small_Intestine_Terminal_Ileum/Small_Intestine_Terminal_Ileum.ENSG00000116906.7.wgt.RDat	GNPAT	1	231376953	231413719	0.2012	rs1655290	-3.326	rs3767758	0.116446	4.78	0.974	488	1	lasso	0.12	7.2e-05	0.974	0.33006	0.844312
Small_Intestine_Terminal_Ileum	./WEIGHTS//Small_Intestine_Terminal_Ileum/Small_Intestine_Terminal_Ileum.ENSG00000186952.10.wgt.RDat	TMEM232	5	109624934	110074657	0.239	rs919334	2.51	rs244929	0.095791	3.91	-0.974	331	1	top1	0.096	0.00032	-0.974	0.33006	0.843553
Small_Intestine_Terminal_Ileum	./WEIGHTS//Small_Intestine_Terminal_Ileum/Small_Intestine_Terminal_Ileum.ENSG00000271715.1.wgt.RDat	CTD-2256P15.5	5	10269601	10270030	0.272	rs11739224	2.94	rs6892818	0.104029	-4.85	-0.974	606	1	top1	0.1	0.00018	0.974	0.33006	0.842795
Small_Intestine_Terminal_Ileum	./WEIGHTS//Small_Intestine_Terminal_Ileum/Small_Intestine_Terminal_Ileum.ENSG00000241258.2.wgt.RDat	CRCP	7	65579591	65619555	0.134	rs7811214	-2.74	rs778732	0.078797	-4.09	0.974	195	1	top1	0.079	0.0011	-0.974	0.33006	0.842038
Small_Intestine_Terminal_Ileum	./WEIGHTS//Small_Intestine_Terminal_Ileum/Small_Intestine_Terminal_Ileum.ENSG00000131845.10.wgt.RDat	ZNF304	19	57862728	57871266	0.4006	rs9749195	2.96	rs862710	0.21923	-5.5	0.974	509	1	top1	0.22	3.7e-08	-0.974	0.33006	0.841283
Small_Intestine_Terminal_Ileum	./WEIGHTS//Small_Intestine_Terminal_Ileum/Small_Intestine_Terminal_Ileum.ENSG00000142233.7.wgt.RDat	NTN5	19	49164664	49176338	0.2609	rs35021560	2.54	rs281377	0.12446	-4.14	-0.974	457	1	top1	0.12	4.3e-05	0.974	0.33006	0.840529
Small_Intestine_Terminal_Ileum	./WEIGHTS//Small_Intestine_Terminal_Ileum/Small_Intestine_Terminal_Ileum.ENSG00000230387.1.wgt.RDat	RP4-737E23.2	20	23168765	23170944	0.329	rs4815184	-3.17	rs6137866	0.2964	6.14	-0.974	593	1	top1	0.3	6.5e-11	-0.974	0.3301	0.839878
Small_Intestine_Terminal_Ileum	./WEIGHTS//Small_Intestine_Terminal_Ileum/Small_Intestine_Terminal_Ileum.ENSG00000141519.10.wgt.RDat	CCDC40	17	78010435	78074412	0.3321	rs9903254	-2.69	rs3764438	0.21767	5.72	-1.311	405	4	lasso	0.26	1.5e-09	-0.9734	0.33035	0.839763
Small_Intestine_Terminal_Ileum	./WEIGHTS//Small_Intestine_Terminal_Ileum/Small_Intestine_Terminal_Ileum.ENSG00000196456.4.wgt.RDat	ZNF775	7	150076418	150109558	0.232	rs4077601	-3.12	rs10241479	-0.002318	-3.35	0.319	374	374	blup	0.072	0.0017	0.9727	0.33071	0.839927
Small_Intestine_Terminal_Ileum	./WEIGHTS//Small_Intestine_Terminal_Ileum/Small_Intestine_Terminal_Ileum.ENSG00000235652.3.wgt.RDat	RP11-545I5.3	6	146136048	146205942	0.159	rs4272232	-1.82	rs383841	0.08939	4.6	0.524	263	263	blup	0.091	0.00046	0.9696	0.332	0.84245
Small_Intestine_Terminal_Ileum	./WEIGHTS//Small_Intestine_Terminal_Ileum/Small_Intestine_Terminal_Ileum.ENSG00000271361.1.wgt.RDat	HTATSF1P2	6	3023376	3024006	0.371	rs4959192	-3.38	rs6920375	0.23145	-5.39	-1.405	678	5	lasso	0.26	1.3e-09	0.9706	0.332	0.841698
Small_Intestine_Terminal_Ileum	./WEIGHTS//Small_Intestine_Terminal_Ileum/Small_Intestine_Terminal_Ileum.ENSG00000232411.1.wgt.RDat	AC009495.3	2	166689558	166695608	0.513	rs4319946	3.17	rs4667849	0.18	5.28	0.915	432	10	lasso	0.22	2.3e-08	0.96995	0.33207	0.841126
Small_Intestine_Terminal_Ileum	./WEIGHTS//Small_Intestine_Terminal_Ileum/Small_Intestine_Terminal_Ileum.ENSG00000116785.9.wgt.RDat	CFHR3	1	196743925	196763203	0.2296	rs12134610	2.387	rs16840607	0.034139	-4.24	-1.134	244	9	enet	0.1	0.00019	0.96892	0.33258	0.841667
Small_Intestine_Terminal_Ileum	./WEIGHTS//Small_Intestine_Terminal_Ileum/Small_Intestine_Terminal_Ileum.ENSG00000104643.5.wgt.RDat	MTMR9	8	11141925	11185646	0.129	rs10086192	-3.71	rs6601573	0.01773	3.82	-0.358	648	648	blup	0.036	0.021	-0.9678	0.33315	0.84236
Small_Intestine_Terminal_Ileum	./WEIGHTS//Small_Intestine_Terminal_Ileum/Small_Intestine_Terminal_Ileum.ENSG00000230650.1.wgt.RDat	AC112229.1	2	111118185	111121314	0.169	rs10167155	2.13	rs2043863	0.0296	3.29	-0.974	124	124	blup	0.049	0.0086	0.96752	0.33329	0.841965
Small_Intestine_Terminal_Ileum	./WEIGHTS//Small_Intestine_Terminal_Ileum/Small_Intestine_Terminal_Ileum.ENSG00000055955.11.wgt.RDat	ITIH4	3	52846991	52864755	0.3451	rs648514	2.43	rs2276817	0.196055	5.65	-2.044	389	29	enet	0.26	1.8e-09	-0.966	0.334	0.843009
Small_Intestine_Terminal_Ileum	./WEIGHTS//Small_Intestine_Terminal_Ileum/Small_Intestine_Terminal_Ileum.ENSG00000232303.2.wgt.RDat	RP11-205M20.7	9	32566146	32566388	0.32	rs17314892	2.64	rs12348918	0.0711	-4.69	-1.44	515	36	enet	0.12	4.7e-05	0.9644	0.33484	0.844379
Small_Intestine_Terminal_Ileum	./WEIGHTS//Small_Intestine_Terminal_Ileum/Small_Intestine_Terminal_Ileum.ENSG00000122687.13.wgt.RDat	FTSJ2	7	2273866	2281840	0.284	rs286554	-3.02	rs6461233	0.084647	4.18	-0.974	419	4	lasso	0.16	3.5e-06	-0.9612	0.33644	0.847662
Small_Intestine_Terminal_Ileum	./WEIGHTS//Small_Intestine_Terminal_Ileum/Small_Intestine_Terminal_Ileum.ENSG00000236397.2.wgt.RDat	DDX11L2	2	114356656	114359144	0.442	rs13003092	2.33	rs4849261	0.241	5.85	0.824	352	8	lasso	0.25	2.3e-09	0.95918	0.33747	0.849504
Small_Intestine_Terminal_Ileum	./WEIGHTS//Small_Intestine_Terminal_Ileum/Small_Intestine_Terminal_Ileum.ENSG00000164924.13.wgt.RDat	YWHAZ	8	101928753	101965616	0.323	rs7015865	-3	rs3105460	-0.00425	3.64	1.103	482	482	blup	0.068	0.0022	0.9576	0.33824	0.850689
Small_Intestine_Terminal_Ileum	./WEIGHTS//Small_Intestine_Terminal_Ileum/Small_Intestine_Terminal_Ileum.ENSG00000127952.12.wgt.RDat	STYXL1	7	75625656	75677322	0.427	rs10755885	-3.55	rs8509	0.11739	5.07	0.189	320	3	lasso	0.25	2.5e-09	-0.9572	0.33846	0.850489
Small_Intestine_Terminal_Ileum	./WEIGHTS//Small_Intestine_Terminal_Ileum/Small_Intestine_Terminal_Ileum.ENSG00000122733.11.wgt.RDat	KIAA1045	9	34957484	34982541	0.266	rs2812357	2.43	rs7045765	0.106923	-4.73	-0.896	346	6	lasso	0.11	0.0001	0.9563	0.33892	0.850893
Small_Intestine_Terminal_Ileum	./WEIGHTS//Small_Intestine_Terminal_Ileum/Small_Intestine_Terminal_Ileum.ENSG00000248925.1.wgt.RDat	CTD-2083E4.6	5	269973	271631	0.236	rs2244029	2.92	rs4956994	0.051803	-4.11	1.058	291	10	enet	0.057	0.0049	-0.9563	0.33893	0.850167
Small_Intestine_Terminal_Ileum	./WEIGHTS//Small_Intestine_Terminal_Ileum/Small_Intestine_Terminal_Ileum.ENSG00000181104.6.wgt.RDat	F2R	5	76011868	76031606	0.223	rs2972827	2.51	rs2455232	0.072949	-4.15	-0.706	585	4	lasso	0.12	7.2e-05	0.9551	0.33951	0.850871
Small_Intestine_Terminal_Ileum	./WEIGHTS//Small_Intestine_Terminal_Ileum/Small_Intestine_Terminal_Ileum.ENSG00000118217.5.wgt.RDat	ATF6	1	161736084	161933860	0.2021	rs1063179	-2.716	rs1136046	0.090349	4.52	0.954	487	1	top1	0.09	0.00047	0.954	0.34008	0.851548
Small_Intestine_Terminal_Ileum	./WEIGHTS//Small_Intestine_Terminal_Ileum/Small_Intestine_Terminal_Ileum.ENSG00000214293.4.wgt.RDat	RSBN1L-AS1	7	77286977	77325582	0.501	rs1468682	-2.64	rs10499835	0.190376	-5.46	-0.954	517	1	top1	0.19	3.4e-07	0.954	0.34008	0.850799
Small_Intestine_Terminal_Ileum	./WEIGHTS//Small_Intestine_Terminal_Ileum/Small_Intestine_Terminal_Ileum.ENSG00000256604.1.wgt.RDat	AC093668.2	7	102120179	102121095	0.485	rs2229796	-2.75	rs6465866	0.444344	7.35	0.954	242	1	top1	0.44	4.3e-17	0.954	0.34008	0.85005
Small_Intestine_Terminal_Ileum	./WEIGHTS//Small_Intestine_Terminal_Ileum/Small_Intestine_Terminal_Ileum.ENSG00000226752.3.wgt.RDat	PSMD5-AS1	9	123587106	123616651	0.925	rs12377227	-3.22	rs12343516	0.521599	8.18	-0.954	359	1	top1	0.52	5.4e-21	-0.954	0.34008	0.849303
Small_Intestine_Terminal_Ileum	./WEIGHTS//Small_Intestine_Terminal_Ileum/Small_Intestine_Terminal_Ileum.ENSG00000181827.10.wgt.RDat	RFX7	15	56379478	56535483	0.2121	rs17238845	-2.73	rs7496025	0.19706	-5.01	-0.954	358	1	top1	0.2	2e-07	0.954	0.34008	0.848558
Small_Intestine_Terminal_Ileum	./WEIGHTS//Small_Intestine_Terminal_Ileum/Small_Intestine_Terminal_Ileum.ENSG00000213246.2.wgt.RDat	SUPT4H1	17	56422539	56429022	0.2547	rs2877875	-2.8	rs2680702	0.195227	-5.07	-0.954	346	1	top1	0.2	2.3e-07	0.954	0.34008	0.847813
Small_Intestine_Terminal_Ileum	./WEIGHTS//Small_Intestine_Terminal_Ileum/Small_Intestine_Terminal_Ileum.ENSG00000226629.1.wgt.RDat	LINC00974	17	39705858	39710747	0.4141	rs4796739	-3.24	rs8080053	0.234971	5.43	-0.954	430	1	top1	0.23	1.1e-08	-0.954	0.34008	0.84707
Small_Intestine_Terminal_Ileum	./WEIGHTS//Small_Intestine_Terminal_Ileum/Small_Intestine_Terminal_Ileum.ENSG00000239704.6.wgt.RDat	CDRT4	17	15339332	15406922	0.64	rs7207501	-3.14	rs2938158	0.22799	-6.15	-0.954	401	1	top1	0.23	1.8e-08	0.954	0.34008	0.846329
Small_Intestine_Terminal_Ileum	./WEIGHTS//Small_Intestine_Terminal_Ileum/Small_Intestine_Terminal_Ileum.ENSG00000105732.9.wgt.RDat	ZNF574	19	42572629	42585701	0.2004	rs1052023	2.24	rs3764577	0.03418	-3.46	0.954	230	1	top1	0.034	0.024	-0.954	0.34008	0.845588
Small_Intestine_Terminal_Ileum	./WEIGHTS//Small_Intestine_Terminal_Ileum/Small_Intestine_Terminal_Ileum.ENSG00000249700.4.wgt.RDat	SRD5A3-AS1	4	56230138	56262009	0.156	rs6554217	4.29	rs7663650	0.13339	4.24	0.954	395	1	top1	0.13	2.3e-05	0.954	0.3401	0.844899
Small_Intestine_Terminal_Ileum	./WEIGHTS//Small_Intestine_Terminal_Ileum/Small_Intestine_Terminal_Ileum.ENSG00000169951.5.wgt.RDat	ZNF764	16	30565085	30569819	0.325	rs729482	-1.91	rs17790906	0.203	5.14	-0.954	182	1	top1	0.2	1.3e-07	-0.954	0.3401	0.844161
Small_Intestine_Terminal_Ileum	./WEIGHTS//Small_Intestine_Terminal_Ileum/Small_Intestine_Terminal_Ileum.ENSG00000159267.10.wgt.RDat	HLCS	21	38123189	38362536	0.47	rs1235344	2.48	rs1893654	0.15501	-4.98	0.954	459	1	top1	0.16	4.7e-06	-0.954	0.3401	0.843424
Small_Intestine_Terminal_Ileum	./WEIGHTS//Small_Intestine_Terminal_Ileum/Small_Intestine_Terminal_Ileum.ENSG00000254226.1.wgt.RDat	CTB-12O2.1	5	151329132	151650009	0.482	rs294947	-2.7	rs2964584	0.096415	4.06	-0.722	530	42	enet	0.17	2.2e-06	0.9531	0.34052	0.84373
Small_Intestine_Terminal_Ileum	./WEIGHTS//Small_Intestine_Terminal_Ileum/Small_Intestine_Terminal_Ileum.ENSG00000230325.1.wgt.RDat	RP11-385F5.4	1	236703394	236703746	0.1941	rs12120365	-3.195	rs2115740	0.066376	4.11	-1.44	640	19	enet	0.068	0.0023	-0.94917	0.34253	0.847971
Small_Intestine_Terminal_Ileum	./WEIGHTS//Small_Intestine_Terminal_Ileum/Small_Intestine_Terminal_Ileum.ENSG00000103740.5.wgt.RDat	ACSBG1	15	78459810	78538030	0.563	rs4887019	3.26	rs8033802	0.099	-4.34	-0.86	408	39	enet	0.23	1.1e-08	0.9474	0.34346	0.849533
Small_Intestine_Terminal_Ileum	./WEIGHTS//Small_Intestine_Terminal_Ileum/Small_Intestine_Terminal_Ileum.ENSG00000259982.1.wgt.RDat	CDC37P1	16	28711615	28712861	0.304	rs153107	-2.43	rs4451951	0.201	6.36	-0.789	202	202	blup	0.34	1.3e-12	-0.9467	0.3438	0.849634
Small_Intestine_Terminal_Ileum	./WEIGHTS//Small_Intestine_Terminal_Ileum/Small_Intestine_Terminal_Ileum.ENSG00000241666.2.wgt.RDat	RP3-455J7.4	1	167596622	167599911	0.4272	rs7355118	-2.29	rs1229393	0.209453	-5.16	0.813	576	5	lasso	0.29	9.2e-11	-0.94618	0.34406	0.849538
Small_Intestine_Terminal_Ileum	./WEIGHTS//Small_Intestine_Terminal_Ileum/Small_Intestine_Terminal_Ileum.ENSG00000235772.1.wgt.RDat	AP001625.6	21	43980484	43982044	0.499	rs884339	-3.24	rs12482752	0.16315	-5.99	-1.15	728	14	lasso	0.31	2.4e-11	0.9461	0.3441	0.848899
Small_Intestine_Terminal_Ileum	./WEIGHTS//Small_Intestine_Terminal_Ileum/Small_Intestine_Terminal_Ileum.ENSG00000120669.11.wgt.RDat	SOHLH2	13	36742345	36788752	0.226	rs615450	2.61	rs748985	0.157288	4.93	1.514	540	4	lasso	0.17	1.3e-06	0.94528	0.34451	0.849174
Small_Intestine_Terminal_Ileum	./WEIGHTS//Small_Intestine_Terminal_Ileum/Small_Intestine_Terminal_Ileum.ENSG00000204161.9.wgt.RDat	C10orf128	10	50362773	50396630	0.2908	rs4494243	-2.87	rs7100655	-0.008191	3.85	0.292	637	637	blup	0.012	0.12	0.94459	0.34487	0.849325
Small_Intestine_Terminal_Ileum	./WEIGHTS//Small_Intestine_Terminal_Ileum/Small_Intestine_Terminal_Ileum.ENSG00000172922.4.wgt.RDat	RNASEH2C	11	65482382	65488418	0.178	rs603509	-4.15	rs573589	0.142631	-4.85	0.674	329	2	lasso	0.15	7.2e-06	-0.939264	0.34759	0.855282
Small_Intestine_Terminal_Ileum	./WEIGHTS//Small_Intestine_Terminal_Ileum/Small_Intestine_Terminal_Ileum.ENSG00000168803.10.wgt.RDat	ADAL	15	43622872	43646096	0.4796	rs2176870	-2.37	rs3742970	0.2759	-6.44	0.86	265	4	lasso	0.42	4.7e-16	-0.939	0.34772	0.854862
Small_Intestine_Terminal_Ileum	./WEIGHTS//Small_Intestine_Terminal_Ileum/Small_Intestine_Terminal_Ileum.ENSG00000246582.2.wgt.RDat	RP11-1149O23.3	8	23082114	23088439	0.556	rs7821261	4.17	rs3736025	0.02163	3.61	0.202	625	625	blup	0.09	0.0005	0.9387	0.34786	0.854467
Small_Intestine_Terminal_Ileum	./WEIGHTS//Small_Intestine_Terminal_Ileum/Small_Intestine_Terminal_Ileum.ENSG00000117174.6.wgt.RDat	ZNHIT6	1	86115106	86174116	0.304	rs1108396	3.175	rs6689168	0.155064	6.03	1.036	536	3	lasso	0.22	2.7e-08	0.93856	0.34796	0.853974
Small_Intestine_Terminal_Ileum	./WEIGHTS//Small_Intestine_Terminal_Ileum/Small_Intestine_Terminal_Ileum.ENSG00000214078.7.wgt.RDat	CPNE1	20	34213953	34252681	0.564	rs17092565	-2.68	rs11696527	0.61535	-8.89	0.722	299	23	enet	0.64	2.1e-28	-0.9376	0.3485	0.854562
Small_Intestine_Terminal_Ileum	./WEIGHTS//Small_Intestine_Terminal_Ileum/Small_Intestine_Terminal_Ileum.ENSG00000026559.9.wgt.RDat	KCNG1	20	49620193	49639666	0.455	rs8121702	-4.25	rs11906291	0.01421	-3.8	0.7081	482	20	enet	0.078	0.0011	0.9361	0.3492	0.85554
Small_Intestine_Terminal_Ileum	./WEIGHTS//Small_Intestine_Terminal_Ileum/Small_Intestine_Terminal_Ileum.ENSG00000116218.8.wgt.RDat	NPHS2	1	179519674	179545087	0.2976	rs7530362	-3.195	rs12741425	0.249239	6.12	0.935	478	1	top1	0.25	3.4e-09	0.935	0.34979	0.856247
Small_Intestine_Terminal_Ileum	./WEIGHTS//Small_Intestine_Terminal_Ileum/Small_Intestine_Terminal_Ileum.ENSG00000115474.6.wgt.RDat	KCNJ13	2	233631174	233641278	0.277	rs2117770	-3.19	rs13013142	0.22	-5.32	0.935	457	1	top1	0.22	3.4e-08	-0.935	0.34979	0.85551
Small_Intestine_Terminal_Ileum	./WEIGHTS//Small_Intestine_Terminal_Ileum/Small_Intestine_Terminal_Ileum.ENSG00000113361.8.wgt.RDat	CDH6	5	31193857	31329253	0.363	rs6450828	2.7	rs10461897	0.25475	-6.14	0.935	621	1	top1	0.25	2.1e-09	-0.935	0.34979	0.854775
Small_Intestine_Terminal_Ileum	./WEIGHTS//Small_Intestine_Terminal_Ileum/Small_Intestine_Terminal_Ileum.ENSG00000165985.8.wgt.RDat	C1QL3	10	16555742	16564004	0.9593	rs7900628	3.29	rs7909832	0.572517	-8.36	-0.935	602	1	top1	0.57	6.4e-24	0.935	0.34979	0.854041
Small_Intestine_Terminal_Ileum	./WEIGHTS//Small_Intestine_Terminal_Ileum/Small_Intestine_Terminal_Ileum.ENSG00000142534.2.wgt.RDat	RPS11	19	49999631	50002946	0.4786	rs4802639	2.85	rs6509439	0.04895	-3.88	-0.935	370	1	top1	0.049	0.0084	0.935	0.34979	0.853307
Small_Intestine_Terminal_Ileum	./WEIGHTS//Small_Intestine_Terminal_Ileum/Small_Intestine_Terminal_Ileum.ENSG00000171469.6.wgt.RDat	ZNF561	19	9715356	9732075	0.4252	rs16996952	2.4	rs12104234	0.27857	-5.89	-0.935	361	1	top1	0.28	3e-10	0.935	0.34979	0.852576
Small_Intestine_Terminal_Ileum	./WEIGHTS//Small_Intestine_Terminal_Ileum/Small_Intestine_Terminal_Ileum.ENSG00000174788.5.wgt.RDat	PCP2	19	7697279	7698634	0.3396	rs1549256	3.05	rs1862514	0.13352	-4.85	-0.935	415	1	top1	0.13	2.2e-05	0.935	0.34979	0.851845
Small_Intestine_Terminal_Ileum	./WEIGHTS//Small_Intestine_Terminal_Ileum/Small_Intestine_Terminal_Ileum.ENSG00000041802.6.wgt.RDat	LSG1	3	194361517	194393206	0.7519	rs6785704	-3.7	rs3821402	0.52721	7.98	-0.935	536	1	top1	0.53	2.7e-21	-0.935	0.35	0.851627
Small_Intestine_Terminal_Ileum	./WEIGHTS//Small_Intestine_Terminal_Ileum/Small_Intestine_Terminal_Ileum.ENSG00000183657.2.wgt.RDat	PP13439	3	171509580	171527714	0.344	rs9818206	4	rs10936700	0.101734	4.49	-0.935	452	1	top1	0.1	0.00021	-0.935	0.35	0.850898
Small_Intestine_Terminal_Ileum	./WEIGHTS//Small_Intestine_Terminal_Ileum/Small_Intestine_Terminal_Ileum.ENSG00000203797.5.wgt.RDat	DDO	6	110712974	110736765	0.258	rs6912291	2.8	rs7756222	0.15768	-4.56	-0.935	410	1	top1	0.16	3.9e-06	0.935	0.35	0.850171
Small_Intestine_Terminal_Ileum	./WEIGHTS//Small_Intestine_Terminal_Ileum/Small_Intestine_Terminal_Ileum.ENSG00000231760.2.wgt.RDat	RP11-350J20.5	6	150117711	150119308	0.253	rs9383690	2.54	rs9322229	0.02934	4.65	0.075	468	468	blup	0.15	9.8e-06	-0.9338	0.35	0.849445
Small_Intestine_Terminal_Ileum	./WEIGHTS//Small_Intestine_Terminal_Ileum/Small_Intestine_Terminal_Ileum.ENSG00000236345.1.wgt.RDat	RP11-59D5__B.2	6	64516729	64532535	0.347	rs9353681	2.95	rs1905593	0.13239	4.98	0.935	241	1	top1	0.13	2.4e-05	0.935	0.35	0.84872
Small_Intestine_Terminal_Ileum	./WEIGHTS//Small_Intestine_Terminal_Ileum/Small_Intestine_Terminal_Ileum.ENSG00000230519.2.wgt.RDat	RP11-1060J15.5	12	27855271	27855839	0.367	rs4101552	3.22	rs929952	0.123	4.67	0.935	539	1	top1	0.12	4.7e-05	0.935	0.35	0.847997
Small_Intestine_Terminal_Ileum	./WEIGHTS//Small_Intestine_Terminal_Ileum/Small_Intestine_Terminal_Ileum.ENSG00000260872.1.wgt.RDat	RP11-680G24.5	16	15111963	15114345	0.155	rs4781669	-2.31	rs11644601	0.00571	3.31	-1.15	114	114	blup	0.052	0.0069	-0.9326	0.351	0.849695
Small_Intestine_Terminal_Ileum	./WEIGHTS//Small_Intestine_Terminal_Ileum/Small_Intestine_Terminal_Ileum.ENSG00000103496.10.wgt.RDat	STX4	16	31044210	31054296	0.126	rs7187900	2.29	rs12926295	-0.00211	3.49	-0.994	240	240	blup	0.046	0.011	-0.9321	0.3513	0.849698
Small_Intestine_Terminal_Ileum	./WEIGHTS//Small_Intestine_Terminal_Ileum/Small_Intestine_Terminal_Ileum.ENSG00000183798.4.wgt.RDat	EMILIN3	20	39989223	39995467	0.371	rs6029516	-3.95	rs4810316	0.07145	4.04	-2.656	358	358	blup	0.1	0.00017	-0.9312	0.3517	0.849942
Small_Intestine_Terminal_Ileum	./WEIGHTS//Small_Intestine_Terminal_Ileum/Small_Intestine_Terminal_Ileum.ENSG00000273142.1.wgt.RDat	RP11-458F8.4	7	66367844	66371284	0.4	rs17144562	2.64	rs35876551	0.241877	-6.17	0.613	230	7	lasso	0.32	8.2e-12	-0.9305	0.35213	0.850258
Small_Intestine_Terminal_Ileum	./WEIGHTS//Small_Intestine_Terminal_Ileum/Small_Intestine_Terminal_Ileum.ENSG00000132823.6.wgt.RDat	OSER1	20	42825136	42839431	0.236	rs6031612	-3.36	rs6031485	0.06184	4.34	-0.628	506	506	blup	0.086	0.00063	-0.9286	0.3531	0.851876
Small_Intestine_Terminal_Ileum	./WEIGHTS//Small_Intestine_Terminal_Ileum/Small_Intestine_Terminal_Ileum.ENSG00000261366.1.wgt.RDat	MANEA-AS1	6	96023059	96025326	0.282	rs2008783	2.65	rs4839726	0.06319	3.82	-0.553	323	323	blup	0.065	0.0028	-0.9276	0.354	0.853323
Small_Intestine_Terminal_Ileum	./WEIGHTS//Small_Intestine_Terminal_Ileum/Small_Intestine_Terminal_Ileum.ENSG00000169371.9.wgt.RDat	SNUPN	15	75890424	75918810	0.2658	rs17427548	-3.24	rs7164429	0.04276	-4.13	0.482	221	221	blup	0.2	1.3e-07	-0.926	0.35444	0.85366
Small_Intestine_Terminal_Ileum	./WEIGHTS//Small_Intestine_Terminal_Ileum/Small_Intestine_Terminal_Ileum.ENSG00000167671.7.wgt.RDat	UBXN6	19	4445016	4457819	0.3456	rs17434453	2.87	rs34080966	0.16209	-5.42	-0.954	394	3	lasso	0.16	2.3e-06	0.92161	0.35673	0.858448
Small_Intestine_Terminal_Ileum	./WEIGHTS//Small_Intestine_Terminal_Ileum/Small_Intestine_Terminal_Ileum.ENSG00000118849.5.wgt.RDat	RARRES1	3	158414681	158450485	0.133	rs2047675	-2.63	rs7646881	0.061916	4.03	-0.038	400	4	lasso	0.084	0.00071	-0.92018	0.357	0.858371
Small_Intestine_Terminal_Ileum	./WEIGHTS//Small_Intestine_Terminal_Ileum/Small_Intestine_Terminal_Ileum.ENSG00000250971.1.wgt.RDat	RP11-696F12.1	4	187981253	187982084	0.395	rs13126183	3.13	rs6852907	0.11267	-5.22	-0.151	469	12	enet	0.18	8.7e-07	0.9202	0.3575	0.858846
Small_Intestine_Terminal_Ileum	./WEIGHTS//Small_Intestine_Terminal_Ileum/Small_Intestine_Terminal_Ileum.ENSG00000143771.7.wgt.RDat	CNIH4	1	224544552	224567161	0.2026	rs17519749	-2.543	rs7517754	0.060269	-3.99	0.915	354	1	top1	0.06	0.0038	-0.915	0.36019	0.864578
Small_Intestine_Terminal_Ileum	./WEIGHTS//Small_Intestine_Terminal_Ileum/Small_Intestine_Terminal_Ileum.ENSG00000162779.16.wgt.RDat	AXDND1	1	179334855	179523870	0.3983	rs1148815	-2.92	rs4424451	0.302388	6.55	0.915	477	1	top1	0.3	3.9e-11	0.915	0.36019	0.863848
Small_Intestine_Terminal_Ileum	./WEIGHTS//Small_Intestine_Terminal_Ileum/Small_Intestine_Terminal_Ileum.ENSG00000261250.1.wgt.RDat	RP11-545A16.1	1	179512336	179518057	0.1927	rs7530362	-3.195	rs4424451	0.149371	5.19	0.915	487	1	top1	0.15	7.1e-06	0.915	0.36019	0.86312
Small_Intestine_Terminal_Ileum	./WEIGHTS//Small_Intestine_Terminal_Ileum/Small_Intestine_Terminal_Ileum.ENSG00000233006.2.wgt.RDat	AC034220.3	5	131646978	131705340	0.257	rs2292260	-3.08	rs272875	0.218976	-5.21	-0.915	418	1	top1	0.22	3.7e-08	0.915	0.36019	0.862393
Small_Intestine_Terminal_Ileum	./WEIGHTS//Small_Intestine_Terminal_Ileum/Small_Intestine_Terminal_Ileum.ENSG00000106399.7.wgt.RDat	RPA3	7	7676149	7758238	0.202	rs13234665	3.54	rs3735460	0.177767	4.9	-0.915	752	1	top1	0.18	8.7e-07	-0.915	0.36019	0.861667
Small_Intestine_Terminal_Ileum	./WEIGHTS//Small_Intestine_Terminal_Ileum/Small_Intestine_Terminal_Ileum.ENSG00000238227.3.wgt.RDat	C9orf69	9	139006427	139010731	0.276	rs4842130	-2.63	rs10858226	0.062358	4.01	-0.915	396	1	top1	0.062	0.0033	-0.915	0.36019	0.860942
Small_Intestine_Terminal_Ileum	./WEIGHTS//Small_Intestine_Terminal_Ileum/Small_Intestine_Terminal_Ileum.ENSG00000214941.3.wgt.RDat	ZSWIM7	17	15879874	15897144	0.3351	rs9897073	-2.24	rs178831	0.338307	-6.7	-0.915	277	1	top1	0.34	1.6e-12	0.915	0.36019	0.860218
Small_Intestine_Terminal_Ileum	./WEIGHTS//Small_Intestine_Terminal_Ileum/Small_Intestine_Terminal_Ileum.ENSG00000099917.13.wgt.RDat	MED15	22	20850200	20941782	0.386	rs12484813	2.91	rs11705359	0.21353	-5.49	-0.915	343	1	top1	0.21	5.7e-08	0.915	0.36019	0.859496
Small_Intestine_Terminal_Ileum	./WEIGHTS//Small_Intestine_Terminal_Ileum/Small_Intestine_Terminal_Ileum.ENSG00000254531.1.wgt.RDat	AP001816.1	4	102268937	102270040	0.242	rs6856330	-2.16	rs2583394	0.11514	-4.79	0.915	359	1	top1	0.12	8.3e-05	-0.915	0.3602	0.858799
Small_Intestine_Terminal_Ileum	./WEIGHTS//Small_Intestine_Terminal_Ileum/Small_Intestine_Terminal_Ileum.ENSG00000099769.5.wgt.RDat	IGFALS	16	1840414	1844972	0.274	rs8053843	-2.64	rs17559	0.0951	4.42	0.915	479	1	top1	0.095	0.00034	0.915	0.3602	0.858079
Small_Intestine_Terminal_Ileum	./WEIGHTS//Small_Intestine_Terminal_Ileum/Small_Intestine_Terminal_Ileum.ENSG00000185808.9.wgt.RDat	PIGP	21	38431470	38445470	0.293	rs1235344	2.48	rs2032088	0.30862	6.29	0.915	435	1	top1	0.31	2.3e-11	0.915	0.3602	0.85736
Small_Intestine_Terminal_Ileum	./WEIGHTS//Small_Intestine_Terminal_Ileum/Small_Intestine_Terminal_Ileum.ENSG00000273148.1.wgt.RDat	RP5-1068E13.7	20	18775173	18776711	0.331	rs6081362	3.04	rs8124502	0.04736	-4	-0.915	513	25	enet	0.12	7.6e-05	0.9145	0.3604	0.857119
Small_Intestine_Terminal_Ileum	./WEIGHTS//Small_Intestine_Terminal_Ileum/Small_Intestine_Terminal_Ileum.ENSG00000196268.7.wgt.RDat	ZNF493	19	21579921	21610375	0.1544	rs8108399	-2.71	rs7254018	0.04334	-4.26	1.44	286	6	enet	0.083	0.00081	-0.91358	0.36094	0.857685
Small_Intestine_Terminal_Ileum	./WEIGHTS//Small_Intestine_Terminal_Ileum/Small_Intestine_Terminal_Ileum.ENSG00000180185.7.wgt.RDat	FAHD1	16	1877196	1890208	0.49	rs8053843	-2.64	rs3743854	0.358	6.9	0.372	476	9	lasso	0.37	1.2e-13	0.9089	0.3634	0.862809
Small_Intestine_Terminal_Ileum	./WEIGHTS//Small_Intestine_Terminal_Ileum/Small_Intestine_Terminal_Ileum.ENSG00000123901.4.wgt.RDat	GPR83	11	94110477	94134585	0.182	rs4753598	2.83	rs538800	0.046876	4.3	-1.311	442	12	enet	0.054	0.0061	-0.907455	0.36417	0.863916
Small_Intestine_Terminal_Ileum	./WEIGHTS//Small_Intestine_Terminal_Ileum/Small_Intestine_Terminal_Ileum.ENSG00000115415.14.wgt.RDat	STAT1	2	191833760	191885686	0.415	rs10497714	-2.91	rs9753451	0.0734	-4.18	0.113	356	30	enet	0.093	0.00038	-0.9068	0.36451	0.864001
Small_Intestine_Terminal_Ileum	./WEIGHTS//Small_Intestine_Terminal_Ileum/Small_Intestine_Terminal_Ileum.ENSG00000243323.1.wgt.RDat	PTPRVP	1	202137179	202158583	0.3152	rs12125232	3.09	rs16849726	0.045096	-4.3	1.311	396	396	blup	0.059	0.0043	0.9063	0.36478	0.863921
Small_Intestine_Terminal_Ileum	./WEIGHTS//Small_Intestine_Terminal_Ileum/Small_Intestine_Terminal_Ileum.ENSG00000002919.10.wgt.RDat	SNX11	17	46180719	46200436	0.4467	rs7214799	3.76	rs11651097	0.312433	-6.34	-0.86	446	8	lasso	0.32	9.4e-12	0.9054	0.36525	0.864313
Small_Intestine_Terminal_Ileum	./WEIGHTS//Small_Intestine_Terminal_Ileum/Small_Intestine_Terminal_Ileum.ENSG00000177406.4.wgt.RDat	RP11-218M22.1	12	740057	772493	0.605	rs2302408	2.71	rs2075032	0.344	6.67	0.038	457	11	lasso	0.36	1.4e-13	0.90385	0.366	0.865368
Small_Intestine_Terminal_Ileum	./WEIGHTS//Small_Intestine_Terminal_Ileum/Small_Intestine_Terminal_Ileum.ENSG00000261589.1.wgt.RDat	CTC-462L7.1	17	53246184	53250993	0.185	rs2628302	-3.04	rs11870311	0.100344	4.46	1.2	541	4	lasso	0.1	0.00022	0.9027	0.36666	0.866208
Small_Intestine_Terminal_Ileum	./WEIGHTS//Small_Intestine_Terminal_Ileum/Small_Intestine_Terminal_Ileum.ENSG00000250571.2.wgt.RDat	GLI4	8	144349603	144359101	0.268	rs4403422	-2.55	rs4419827	0.01662	-4.02	-0.138	385	385	blup	0.067	0.0025	0.9024	0.36685	0.865937
Small_Intestine_Terminal_Ileum	./WEIGHTS//Small_Intestine_Terminal_Ileum/Small_Intestine_Terminal_Ileum.ENSG00000223969.1.wgt.RDat	AC002456.2	7	90219933	90226667	0.257	rs1397402	2.54	rs12704552	0.120304	4.35	0.628	450	6	lasso	0.12	4.1e-05	0.8991	0.36861	0.869369
Small_Intestine_Terminal_Ileum	./WEIGHTS//Small_Intestine_Terminal_Ileum/Small_Intestine_Terminal_Ileum.ENSG00000249476.1.wgt.RDat	CTD-2587M2.1	5	108572821	108662070	0.417	rs6894526	-2.75	rs414724	0.177909	5.27	1.341	373	9	enet	0.18	8.1e-07	0.8968	0.36985	0.87157
Small_Intestine_Terminal_Ileum	./WEIGHTS//Small_Intestine_Terminal_Ileum/Small_Intestine_Terminal_Ileum.ENSG00000166896.3.wgt.RDat	XRCC6BP1	12	58335324	58351052	0.384	rs11172304	-2.76	rs10877041	0.333	-6.59	-0.896	412	1	top1	0.33	2.5e-12	0.896	0.37	0.871201
Small_Intestine_Terminal_Ileum	./WEIGHTS//Small_Intestine_Terminal_Ileum/Small_Intestine_Terminal_Ileum.ENSG00000090238.7.wgt.RDat	YPEL3	16	30103635	30107565	0.566	rs12149514	-2.12	rs7205802	0.0622	4.72	0.553	224	224	blup	0.29	1.5e-10	-0.8964	0.37	0.87048
Small_Intestine_Terminal_Ileum	./WEIGHTS//Small_Intestine_Terminal_Ileum/Small_Intestine_Terminal_Ileum.ENSG00000185519.8.wgt.RDat	FAM131C	1	16384264	16400127	0.2444	rs2902164	3.264	rs10927902	0.180002	5.04	0.896	370	1	top1	0.18	7.4e-07	0.896	0.37025	0.870348
Small_Intestine_Terminal_Ileum	./WEIGHTS//Small_Intestine_Terminal_Ileum/Small_Intestine_Terminal_Ileum.ENSG00000115944.10.wgt.RDat	COX7A2L	2	42560686	42652228	0.325	rs17679678	3.06	rs1981664	0.403	7.05	-0.896	486	1	top1	0.4	3.2e-15	-0.896	0.37025	0.869629
Small_Intestine_Terminal_Ileum	./WEIGHTS//Small_Intestine_Terminal_Ileum/Small_Intestine_Terminal_Ileum.ENSG00000136689.14.wgt.RDat	IL1RN	2	113864791	113891593	0.215	rs895497	3.24	rs431726	0.141	-4.62	0.896	471	1	top1	0.14	1.3e-05	-0.896	0.37025	0.86891
Small_Intestine_Terminal_Ileum	./WEIGHTS//Small_Intestine_Terminal_Ileum/Small_Intestine_Terminal_Ileum.ENSG00000264755.1.wgt.RDat	MIR3131	2	219923410	219923472	0.395	rs6436151	-2.7	rs2272019	0.242	-5.67	-0.896	404	1	top1	0.24	6.1e-09	0.896	0.37025	0.868193
Small_Intestine_Terminal_Ileum	./WEIGHTS//Small_Intestine_Terminal_Ileum/Small_Intestine_Terminal_Ileum.ENSG00000272109.1.wgt.RDat	CTD-2260A17.3	5	96140056	96141808	0.346	rs10515235	2.37	rs27039	0.171472	4.72	0.896	501	1	top1	0.17	1.4e-06	0.896	0.37025	0.867478
Small_Intestine_Terminal_Ileum	./WEIGHTS//Small_Intestine_Terminal_Ileum/Small_Intestine_Terminal_Ileum.ENSG00000257582.1.wgt.RDat	RP11-129J12.2	10	101286107	101290934	0.2607	rs11190045	-3.16	rs4409764	0.164563	5.19	0.896	437	1	top1	0.16	2.3e-06	0.896	0.37025	0.866763
Small_Intestine_Terminal_Ileum	./WEIGHTS//Small_Intestine_Terminal_Ileum/Small_Intestine_Terminal_Ileum.ENSG00000182957.11.wgt.RDat	SPATA13	13	24553944	24881212	0.268	rs4770548	2.99	rs9578700	0.096616	-4.16	-0.896	736	1	top1	0.097	0.00031	0.896	0.37025	0.86605
Small_Intestine_Terminal_Ileum	./WEIGHTS//Small_Intestine_Terminal_Ileum/Small_Intestine_Terminal_Ileum.ENSG00000105193.4.wgt.RDat	RPS16	19	39923847	39926588	0.3528	rs7247086	2.99	rs651601	0.22566	5.46	-0.896	440	1	top1	0.23	2.2e-08	-0.896	0.37025	0.865338
Small_Intestine_Terminal_Ileum	./WEIGHTS//Small_Intestine_Terminal_Ileum/Small_Intestine_Terminal_Ileum.ENSG00000214049.6.wgt.RDat	UCA1	19	15939771	15947130	0.4268	rs4239620	3.1	rs7255437	0.43346	7.29	0.896	547	1	top1	0.43	1.4e-16	0.896	0.37025	0.864627
Small_Intestine_Terminal_Ileum	./WEIGHTS//Small_Intestine_Terminal_Ileum/Small_Intestine_Terminal_Ileum.ENSG00000231822.1.wgt.RDat	AC019097.7	2	99718481	99719215	0.288	rs3792133	-2.81	rs10168498	0.0574	3.85	0.954	297	13	enet	0.059	0.0041	0.89588	0.37032	0.86408
Small_Intestine_Terminal_Ileum	./WEIGHTS//Small_Intestine_Terminal_Ileum/Small_Intestine_Terminal_Ileum.ENSG00000198203.5.wgt.RDat	SULT1C2	2	108905095	108926371	0.455	rs855012	2.29	rs2305485	0.0896	4.74	-0.994	326	10	lasso	0.18	6.9e-07	-0.89527	0.37064	0.864117
Small_Intestine_Terminal_Ileum	./WEIGHTS//Small_Intestine_Terminal_Ileum/Small_Intestine_Terminal_Ileum.ENSG00000259129.1.wgt.RDat	LINC00648	14	48234157	48264295	0.4378	rs10149330	-2.66	rs8015225	0.03066	3.98	-0.994	450	450	blup	0.1	0.00025	-0.89047	0.373214	0.869405
Small_Intestine_Terminal_Ileum	./WEIGHTS//Small_Intestine_Terminal_Ileum/Small_Intestine_Terminal_Ileum.ENSG00000260103.2.wgt.RDat	RP11-10O17.1	15	74770411	74782627	0.2883	rs10851873	3.9	rs12441817	0.00737	-4.16	0.954	356	356	blup	0.019	0.069	-0.8887	0.37416	0.870895
Small_Intestine_Terminal_Ileum	./WEIGHTS//Small_Intestine_Terminal_Ileum/Small_Intestine_Terminal_Ileum.ENSG00000257431.1.wgt.RDat	RP11-263K4.3	12	82906456	82909596	0.322	rs2255992	2.73	rs7957993	0.078	4.73	0.482	367	7	lasso	0.097	0.0003	0.8872	0.375	0.872136
Small_Intestine_Terminal_Ileum	./WEIGHTS//Small_Intestine_Terminal_Ileum/Small_Intestine_Terminal_Ileum.ENSG00000254231.1.wgt.RDat	CTD-2284J15.1	8	87345503	87355543	0.223	rs16916907	-2.6	rs12155981	0.04537	-4	-0.038	402	402	blup	0.12	5e-05	-0.8866	0.37528	0.872073
Small_Intestine_Terminal_Ileum	./WEIGHTS//Small_Intestine_Terminal_Ileum/Small_Intestine_Terminal_Ileum.ENSG00000259523.1.wgt.RDat	RP11-680F8.3	15	30114834	30116284	0.3715	rs10152753	2.8	rs711355	0.01174	-3.38	0.772	340	36	enet	0.078	0.0011	-0.8863	0.37545	0.871756
Small_Intestine_Terminal_Ileum	./WEIGHTS//Small_Intestine_Terminal_Ileum/Small_Intestine_Terminal_Ileum.ENSG00000091428.13.wgt.RDat	RAPGEF4	2	173600002	173917621	0.383	rs12618968	3.43	rs6760256	0.0343	3.49	0	494	494	blup	0.043	0.013	-0.88577	0.37574	0.871717
Small_Intestine_Terminal_Ileum	./WEIGHTS//Small_Intestine_Terminal_Ileum/Small_Intestine_Terminal_Ileum.ENSG00000213523.5.wgt.RDat	SRA1	5	139917175	139937853	0.4	rs246075	-2.98	rs3733681	0.147524	-5.1	-0.789	327	5	lasso	0.16	2.3e-06	0.8847	0.37634	0.872397
Small_Intestine_Terminal_Ileum	./WEIGHTS//Small_Intestine_Terminal_Ileum/Small_Intestine_Terminal_Ileum.ENSG00000228019.1.wgt.RDat	RP11-166O4.4	7	66772592	66773343	0.238	rs10236205	3.43	rs7804093	0.075456	-4.51	-0.739	368	368	blup	0.12	4.6e-05	-0.8833	0.37707	0.873376
Small_Intestine_Terminal_Ileum	./WEIGHTS//Small_Intestine_Terminal_Ileum/Small_Intestine_Terminal_Ileum.ENSG00000163945.11.wgt.RDat	UVSSA	4	1341054	1381837	0.506	rs1867925	-2.39	rs4974609	0.13898	-5.64	1.341	376	376	blup	0.23	1.9e-08	-0.882	0.3778	0.874355
Small_Intestine_Terminal_Ileum	./WEIGHTS//Small_Intestine_Terminal_Ileum/Small_Intestine_Terminal_Ileum.ENSG00000103168.12.wgt.RDat	TAF1C	16	84211525	84220669	0.666	rs1035537	-3.41	rs2278043	0.363	-6.82	-0.482	967	44	enet	0.4	2.9e-15	0.8819	0.3778	0.873643
Small_Intestine_Terminal_Ileum	./WEIGHTS//Small_Intestine_Terminal_Ileum/Small_Intestine_Terminal_Ileum.ENSG00000233276.2.wgt.RDat	GPX1	3	49394609	49396033	0.1378	rs7429661	2.46	rs4955420	0.015215	3.98	1.254	276	276	blup	0.062	0.0035	0.87906	0.379	0.875706
Small_Intestine_Terminal_Ileum	./WEIGHTS//Small_Intestine_Terminal_Ileum/Small_Intestine_Terminal_Ileum.ENSG00000246575.2.wgt.RDat	AC093162.5	2	85542164	85543652	0.33	rs6547632	2.8	rs1053560	0.0605	-4.4	0.878	446	8	enet	0.063	0.0031	-0.87919	0.3793	0.875687
Small_Intestine_Terminal_Ileum	./WEIGHTS//Small_Intestine_Terminal_Ileum/Small_Intestine_Terminal_Ileum.ENSG00000144182.12.wgt.RDat	LIPT1	2	99771428	99779620	0.229	rs3792133	-2.81	rs12999417	0.113	-4.55	0.878	298	1	top1	0.11	9.8e-05	-0.878	0.37994	0.876452
Small_Intestine_Terminal_Ileum	./WEIGHTS//Small_Intestine_Terminal_Ileum/Small_Intestine_Terminal_Ileum.ENSG00000225398.2.wgt.RDat	RP11-395L14.5	2	114299514	114320875	0.193	rs13409371	-2.86	rs4544450	0.163	4.71	0.878	408	1	top1	0.16	2.7e-06	0.878	0.37994	0.875742
Small_Intestine_Terminal_Ileum	./WEIGHTS//Small_Intestine_Terminal_Ileum/Small_Intestine_Terminal_Ileum.ENSG00000232615.4.wgt.RDat	CTD-2012J19.1	5	1614951	1616449	0.772	rs4975616	2.85	rs7734561	0.50205	7.8	0.878	573	1	top1	0.5	5.9e-20	0.878	0.37994	0.875032
Small_Intestine_Terminal_Ileum	./WEIGHTS//Small_Intestine_Terminal_Ileum/Small_Intestine_Terminal_Ileum.ENSG00000271119.1.wgt.RDat	CTD-2012J19.3	5	1594741	1611582	0.456	rs4975616	2.85	rs7734561	0.217565	5.23	0.878	566	1	top1	0.22	4.2e-08	0.878	0.37994	0.874323
Small_Intestine_Terminal_Ileum	./WEIGHTS//Small_Intestine_Terminal_Ileum/Small_Intestine_Terminal_Ileum.ENSG00000146833.11.wgt.RDat	TRIM4	7	99488036	99517223	0.593	rs2307345	3.53	rs2572019	0.509044	-7.92	-0.878	270	1	top1	0.51	2.5e-20	0.878	0.37994	0.873616
Small_Intestine_Terminal_Ileum	./WEIGHTS//Small_Intestine_Terminal_Ileum/Small_Intestine_Terminal_Ileum.ENSG00000250303.2.wgt.RDat	RP11-356J5.12	11	112141472	112233257	0.183	rs633045	-2.7	rs1293344	0.070723	-4.02	-0.878	418	1	top1	0.071	0.0019	0.878	0.37994	0.87291
Small_Intestine_Terminal_Ileum	./WEIGHTS//Small_Intestine_Terminal_Ileum/Small_Intestine_Terminal_Ileum.ENSG00000254461.1.wgt.RDat	RP11-755F10.3	11	66027038	66027313	0.274	rs10896053	-3.66	rs7128537	0.171505	-4.69	0.878	326	1	top1	0.17	1.4e-06	-0.878	0.37994	0.872205
Small_Intestine_Terminal_Ileum	./WEIGHTS//Small_Intestine_Terminal_Ileum/Small_Intestine_Terminal_Ileum.ENSG00000188820.8.wgt.RDat	FAM26F	6	116782533	116784934	0.36	rs6901033	-2.99	rs2637669	0.10862	-4.92	0.806	380	7	lasso	0.22	4.2e-08	-0.8775	0.38	0.871638
Small_Intestine_Terminal_Ileum	./WEIGHTS//Small_Intestine_Terminal_Ileum/Small_Intestine_Terminal_Ileum.ENSG00000265490.1.wgt.RDat	RP11-806L2.6	18	706579	707648	0.522	rs304405	2.85	rs2847169	0.2541	-5.91	-0.385	626	626	blup	0.26	1.1e-09	0.8777	0.38009	0.871142
Small_Intestine_Terminal_Ileum	./WEIGHTS//Small_Intestine_Terminal_Ileum/Small_Intestine_Terminal_Ileum.ENSG00000164002.7.wgt.RDat	EXO5	1	40974413	40982228	0.2246	rs16865685	3.396	rs12049435	-0.008153	3.14	0.482	435	435	blup	0.0083	0.16	-0.87754	0.3802	0.870692
Small_Intestine_Terminal_Ileum	./WEIGHTS//Small_Intestine_Terminal_Ileum/Small_Intestine_Terminal_Ileum.ENSG00000176681.10.wgt.RDat	LRRC37A	17	44370099	44415160	0.5946	rs17698176	2.11	rs199438	0.097408	4.87	-0.292	79	19	lasso	0.35	7.9e-13	0.8764	0.38079	0.871341
Small_Intestine_Terminal_Ileum	./WEIGHTS//Small_Intestine_Terminal_Ileum/Small_Intestine_Terminal_Ileum.ENSG00000134779.10.wgt.RDat	TPGS2	18	34360019	34409068	0.539	rs4366786	2.89	rs1045781	0.3885	-7.58	0.789	433	4	lasso	0.4	4.2e-15	-0.8764	0.38079	0.87064
Small_Intestine_Terminal_Ileum	./WEIGHTS//Small_Intestine_Terminal_Ileum/Small_Intestine_Terminal_Ileum.ENSG00000259652.1.wgt.RDat	RP11-797A18.3	15	77336022	77336179	0.2601	rs2469202	-2.74	rs11072639	0.03844	-3.57	1.405	242	21	enet	0.067	0.0024	-0.8764	0.38083	0.870031
Small_Intestine_Terminal_Ileum	./WEIGHTS//Small_Intestine_Terminal_Ileum/Small_Intestine_Terminal_Ileum.ENSG00000259479.2.wgt.RDat	CTD-2008A1.2	15	45119293	45173803	0.2406	rs12438970	2.41	rs2470686	0.01383	-3.75	1.036	306	306	blup	0.059	0.0041	-0.8759	0.38106	0.869857
Small_Intestine_Terminal_Ileum	./WEIGHTS//Small_Intestine_Terminal_Ileum/Small_Intestine_Terminal_Ileum.ENSG00000227471.4.wgt.RDat	AKR1B15	7	134233888	134264627	0.365	rs782508	-2.99	rs1722883	0.341952	7.21	-0.722	544	4	lasso	0.34	9.9e-13	-0.8745	0.38182	0.870893
Small_Intestine_Terminal_Ileum	./WEIGHTS//Small_Intestine_Terminal_Ileum/Small_Intestine_Terminal_Ileum.ENSG00000134545.9.wgt.RDat	KLRC1	12	10598627	10607284	0.437	rs1979268	2.71	rs12824474	0.00847	4.02	-0.332	492	492	blup	0.052	0.0069	-0.87433	0.382	0.870605
Small_Intestine_Terminal_Ileum	./WEIGHTS//Small_Intestine_Terminal_Ileum/Small_Intestine_Terminal_Ileum.ENSG00000218537.1.wgt.RDat	AP000350.4	22	24236770	24241117	0.783	rs915587	2.27	rs5760102	0.55426	-8.6	-0.44	420	66	enet	0.59	5e-25	0.8735	0.38238	0.870772
Small_Intestine_Terminal_Ileum	./WEIGHTS//Small_Intestine_Terminal_Ileum/Small_Intestine_Terminal_Ileum.ENSG00000116198.8.wgt.RDat	CEP104	1	3728645	3773778	0.3058	rs4654511	-2.77	rs1539649	0.043031	4.71	0.088	452	9	enet	0.067	0.0025	0.8727	0.38283	0.871099
Small_Intestine_Terminal_Ileum	./WEIGHTS//Small_Intestine_Terminal_Ileum/Small_Intestine_Terminal_Ileum.ENSG00000224207.2.wgt.RDat	RP11-10L12.1	4	103655515	103655772	0.194	rs13107325	2.46	rs6843738	0.07055	-4.61	-0.482	341	341	blup	0.088	0.00056	0.8723	0.383	0.870789
Small_Intestine_Terminal_Ileum	./WEIGHTS//Small_Intestine_Terminal_Ileum/Small_Intestine_Terminal_Ileum.ENSG00000264538.2.wgt.RDat	SUZ12P	17	29036317	29117926	0.2574	rs17606460	2.85	rs11657662	0.207366	-5.94	-0.789	288	10	lasso	0.22	2.8e-08	0.8717	0.38335	0.870888
Small_Intestine_Terminal_Ileum	./WEIGHTS//Small_Intestine_Terminal_Ileum/Small_Intestine_Terminal_Ileum.ENSG00000232710.1.wgt.RDat	RP4-669P10.16	22	42535623	42535938	0.229	rs137127	-2.41	rs4467371	0.04588	4.78	-1.598	363	7	lasso	0.13	2.1e-05	-0.8717	0.38339	0.870283
Small_Intestine_Terminal_Ileum	./WEIGHTS//Small_Intestine_Terminal_Ileum/Small_Intestine_Terminal_Ileum.ENSG00000254837.1.wgt.RDat	AP001372.2	11	74204779	74209578	0.238	rs4944937	2.26	rs3819114	-0.006861	3.69	-0.482	414	413	blup	0.03	0.032	-0.869645	0.38449	0.872083
Small_Intestine_Terminal_Ileum	./WEIGHTS//Small_Intestine_Terminal_Ileum/Small_Intestine_Terminal_Ileum.ENSG00000104835.10.wgt.RDat	SARS2	19	39405906	39421187	0.2842	rs7247086	2.99	rs7508411	0.17265	5.32	0.842	396	10	enet	0.17	1.1e-06	0.86928	0.38469	0.871841
Small_Intestine_Terminal_Ileum	./WEIGHTS//Small_Intestine_Terminal_Ileum/Small_Intestine_Terminal_Ileum.ENSG00000248124.3.wgt.RDat	RRN3P1	16	21807951	21831731	0.159	rs11648723	-1.75	rs35256986	-0.00838	-3.58	0.896	143	143	blup	0.073	0.0016	-0.8662	0.3864	0.875019
Small_Intestine_Terminal_Ileum	./WEIGHTS//Small_Intestine_Terminal_Ileum/Small_Intestine_Terminal_Ileum.ENSG00000164654.11.wgt.RDat	MIOS	7	7606628	7647127	0.246	rs13234665	3.54	rs10952074	0.055263	4.07	-0.189	716	20	enet	0.11	0.00014	-0.8661	0.38645	0.874435
Small_Intestine_Terminal_Ileum	./WEIGHTS//Small_Intestine_Terminal_Ileum/Small_Intestine_Terminal_Ileum.ENSG00000048405.5.wgt.RDat	ZNF800	7	126986844	127071978	0.178	rs3757766	3.34	rs1057454	-0.007611	-3.59	-0.292	498	498	blup	0.024	0.05	0.8652	0.38692	0.874802
Small_Intestine_Terminal_Ileum	./WEIGHTS//Small_Intestine_Terminal_Ileum/Small_Intestine_Terminal_Ileum.ENSG00000228668.1.wgt.RDat	TRGV5P	7	38384631	38385100	0.397	rs2240854	3.19	rs12532845	0.087312	5.05	0.935	640	4	lasso	0.23	1.5e-08	0.8645	0.3873	0.874966
Small_Intestine_Terminal_Ileum	./WEIGHTS//Small_Intestine_Terminal_Ileum/Small_Intestine_Terminal_Ileum.ENSG00000129083.8.wgt.RDat	COPB1	11	14464986	14521573	0.14	rs7102409	2.94	rs10832275	-0.002393	3.71	-0.755	335	335	blup	0.055	0.0056	-0.863917	0.38763	0.875015
Small_Intestine_Terminal_Ileum	./WEIGHTS//Small_Intestine_Terminal_Ileum/Small_Intestine_Terminal_Ileum.ENSG00000266916.1.wgt.RDat	CTD-3064H18.1	19	37988063	37997883	0.0845	rs7253081	-2.98	rs7246657	0.05234	-3.55	-0.674	273	12	enet	0.053	0.0062	0.86239	0.38847	0.876216
Small_Intestine_Terminal_Ileum	./WEIGHTS//Small_Intestine_Terminal_Ileum/Small_Intestine_Terminal_Ileum.ENSG00000142166.8.wgt.RDat	IFNAR1	21	34696734	34732168	0.312	rs2834098	2.75	rs2236613	-0.00581	-2.99	-0.974	439	439	blup	0.072	0.0017	0.8621	0.3886	0.875814
Small_Intestine_Terminal_Ileum	./WEIGHTS//Small_Intestine_Terminal_Ileum/Small_Intestine_Terminal_Ileum.ENSG00000157214.9.wgt.RDat	STEAP2	7	89796904	89867451	0.121	rs7781928	2.69	rs2158747	0.097562	-4.12	0.86	494	1	top1	0.098	0.00029	-0.86	0.38979	0.8778
Small_Intestine_Terminal_Ileum	./WEIGHTS//Small_Intestine_Terminal_Ileum/Small_Intestine_Terminal_Ileum.ENSG00000226816.2.wgt.RDat	AC005082.12	7	23245632	23247664	0.169	rs6963444	-3.17	rs7808488	0.091039	4.34	-0.86	433	1	top1	0.091	0.00045	-0.86	0.38979	0.877105
Small_Intestine_Terminal_Ileum	./WEIGHTS//Small_Intestine_Terminal_Ileum/Small_Intestine_Terminal_Ileum.ENSG00000185736.11.wgt.RDat	ADARB2	10	1228073	1779670	0.3271	rs7082890	-3.05	rs3793739	0.302013	6.33	0.86	753	1	top1	0.3	4e-11	0.86	0.38979	0.876411
Small_Intestine_Terminal_Ileum	./WEIGHTS//Small_Intestine_Terminal_Ileum/Small_Intestine_Terminal_Ileum.ENSG00000166788.5.wgt.RDat	SAAL1	11	18091482	18127638	0.254	rs2299628	2.78	rs10500831	0.126982	-4.58	0.86	430	1	top1	0.13	3.6e-05	-0.86	0.38979	0.875718
Small_Intestine_Terminal_Ileum	./WEIGHTS//Small_Intestine_Terminal_Ileum/Small_Intestine_Terminal_Ileum.ENSG00000108278.7.wgt.RDat	ZNHIT3	17	34842473	34855154	0.2732	rs9904786	-3.26	rs1483544	0.162124	-4.6	-0.86	344	1	top1	0.16	2.8e-06	0.86	0.38979	0.875026
Small_Intestine_Terminal_Ileum	./WEIGHTS//Small_Intestine_Terminal_Ileum/Small_Intestine_Terminal_Ileum.ENSG00000087076.4.wgt.RDat	HSD17B14	19	49316274	49339935	0.4101	rs35021560	2.54	rs17206686	0.18282	-5.44	-0.86	412	1	top1	0.18	6e-07	0.86	0.38979	0.874336
Small_Intestine_Terminal_Ileum	./WEIGHTS//Small_Intestine_Terminal_Ileum/Small_Intestine_Terminal_Ileum.ENSG00000105695.10.wgt.RDat	MAG	19	35783028	35804707	0.5384	rs2546048	3.85	rs10411704	0.50316	7.8	0.86	495	1	top1	0.5	5.2e-20	0.86	0.38979	0.873646
Small_Intestine_Terminal_Ileum	./WEIGHTS//Small_Intestine_Terminal_Ileum/Small_Intestine_Terminal_Ileum.ENSG00000133519.8.wgt.RDat	ZDHHC8P1	22	23732793	23744913	0.337	rs5759698	-2.82	rs4822392	0.00778	-3.6	-0.86	516	1	top1	0.0078	0.17	0.86	0.38979	0.872958
Small_Intestine_Terminal_Ileum	./WEIGHTS//Small_Intestine_Terminal_Ileum/Small_Intestine_Terminal_Ileum.ENSG00000159708.13.wgt.RDat	LRRC36	16	67360701	67419106	0.226	rs8051587	2.75	rs7204679	0.0301	3.23	0.86	238	1	top1	0.03	0.032	0.86	0.3898	0.872293
Small_Intestine_Terminal_Ileum	./WEIGHTS//Small_Intestine_Terminal_Ileum/Small_Intestine_Terminal_Ileum.ENSG00000213512.1.wgt.RDat	GBP7	1	89597434	89641723	0.4188	rs1459641	-2.387	rs521704	0.395001	7.23	1.015	357	6	enet	0.4	5.4e-15	0.85996	0.38981	0.871629
Small_Intestine_Terminal_Ileum	./WEIGHTS//Small_Intestine_Terminal_Ileum/Small_Intestine_Terminal_Ileum.ENSG00000144224.12.wgt.RDat	UBXN4	2	136499189	136542625	0.291	rs10189863	-3.72	rs6430565	-0.00818	2.84	0.44	243	243	blup	-0.002	0.39	0.8598	0.3899	0.871144
Small_Intestine_Terminal_Ileum	./WEIGHTS//Small_Intestine_Terminal_Ileum/Small_Intestine_Terminal_Ileum.ENSG00000144895.7.wgt.RDat	EIF2A	3	150270141	150302029	0.7035	rs13097358	3.35	rs7631671	0.250216	-5.63	-0.86	435	1	top1	0.25	3.1e-09	0.86	0.39	0.870683
Small_Intestine_Terminal_Ileum	./WEIGHTS//Small_Intestine_Terminal_Ileum/Small_Intestine_Terminal_Ileum.ENSG00000111581.5.wgt.RDat	NUP107	12	69080514	69136785	0.404	rs11177183	3.02	rs2910102	0.208	-6.09	0.86	530	5	lasso	0.21	5.7e-08	-0.85765	0.391	0.872231
Small_Intestine_Terminal_Ileum	./WEIGHTS//Small_Intestine_Terminal_Ileum/Small_Intestine_Terminal_Ileum.ENSG00000171574.13.wgt.RDat	ZNF584	19	58912871	58929694	0.58	rs12972447	-3.57	rs11671591	0.33381	-6.99	0.628	314	9	lasso	0.37	1.1e-13	-0.8572	0.39133	0.872282
Small_Intestine_Terminal_Ileum	./WEIGHTS//Small_Intestine_Terminal_Ileum/Small_Intestine_Terminal_Ileum.ENSG00000176124.7.wgt.RDat	DLEU1	13	50656307	51297372	0.184	rs17073314	-3.05	rs17384892	-0.003926	-3.79	-0.824	384	10	enet	0.075	0.0014	0.8547	0.39272	0.874695
Small_Intestine_Terminal_Ileum	./WEIGHTS//Small_Intestine_Terminal_Ileum/Small_Intestine_Terminal_Ileum.ENSG00000187688.10.wgt.RDat	TRPV2	17	16320876	16340317	0.208	rs11869224	-2.37	rs4791665	-0.0067	-3.52	-0.126	309	309	blup	0.0063	0.19	0.8532	0.39354	0.875835
Small_Intestine_Terminal_Ileum	./WEIGHTS//Small_Intestine_Terminal_Ileum/Small_Intestine_Terminal_Ileum.ENSG00000260776.1.wgt.RDat	RP11-114H24.2	15	78206559	78219188	0.5856	rs4887019	3.26	rs7175950	0.26135	5.72	1.598	430	47	enet	0.27	8.4e-10	0.8513	0.39458	0.877462
Small_Intestine_Terminal_Ileum	./WEIGHTS//Small_Intestine_Terminal_Ileum/Small_Intestine_Terminal_Ileum.ENSG00000035403.12.wgt.RDat	VCL	10	75757872	75879918	0.2083	rs4746136	-2.1	rs2242258	-0.007176	-3.44	-0.266	241	241	blup	0.017	0.08	0.851	0.39477	0.877198
Small_Intestine_Terminal_Ileum	./WEIGHTS//Small_Intestine_Terminal_Ileum/Small_Intestine_Terminal_Ileum.ENSG00000163161.8.wgt.RDat	ERCC3	2	128014866	128051752	0.279	rs10929009	-2.58	rs4662717	0.0607	4.81	0.332	456	9	lasso	0.15	5.4e-06	0.85038	0.39511	0.877268
Small_Intestine_Terminal_Ileum	./WEIGHTS//Small_Intestine_Terminal_Ileum/Small_Intestine_Terminal_Ileum.ENSG00000225489.2.wgt.RDat	RP11-390F4.3	9	6716548	6727438	0.296	rs16925068	2.74	rs820519	0.138076	-5.52	-1.44	612	5	lasso	0.22	4.5e-08	0.8496	0.39554	0.877537
Small_Intestine_Terminal_Ileum	./WEIGHTS//Small_Intestine_Terminal_Ileum/Small_Intestine_Terminal_Ileum.ENSG00000196378.7.wgt.RDat	ZNF34	8	145998499	146012730	0.181	rs7010259	-2.49	rs11784860	0.08701	-4.71	-0.974	213	5	lasso	0.12	4.9e-05	0.8475	0.39672	0.879468
Small_Intestine_Terminal_Ileum	./WEIGHTS//Small_Intestine_Terminal_Ileum/Small_Intestine_Terminal_Ileum.ENSG00000182150.11.wgt.RDat	ERCC6L2	9	98638260	98776842	0.286	rs7848739	-2.92	rs10512243	0.050417	4.37	-0.706	529	529	blup	0.059	0.0043	-0.846	0.39756	0.880643
Small_Intestine_Terminal_Ileum	./WEIGHTS//Small_Intestine_Terminal_Ileum/Small_Intestine_Terminal_Ileum.ENSG00000231107.1.wgt.RDat	RP11-389K14.3	9	93063184	93195787	0.386	rs1539519	-2.48	rs10821444	0.071722	4.97	-1.036	600	23	enet	0.19	4.2e-07	-0.8455	0.39782	0.880533
Small_Intestine_Terminal_Ileum	./WEIGHTS//Small_Intestine_Terminal_Ileum/Small_Intestine_Terminal_Ileum.ENSG00000115073.6.wgt.RDat	ACTR1B	2	98272431	98280570	0.246	rs298906	-3	rs11692435	0.263	5.88	-0.842	145	1	top1	0.26	1.1e-09	-0.842	0.39979	0.884205
Small_Intestine_Terminal_Ileum	./WEIGHTS//Small_Intestine_Terminal_Ileum/Small_Intestine_Terminal_Ileum.ENSG00000258395.1.wgt.RDat	RP11-65I12.1	2	113998403	113998987	0.352	rs895497	3.24	rs12620738	0.247	5.86	0.842	457	1	top1	0.25	4.1e-09	0.842	0.39979	0.883517
Small_Intestine_Terminal_Ileum	./WEIGHTS//Small_Intestine_Terminal_Ileum/Small_Intestine_Terminal_Ileum.ENSG00000196204.7.wgt.RDat	RNF216P1	7	5013619	5080306	0.368	rs11763558	2.58	rs12671224	0.231685	-5.45	-0.842	354	1	top1	0.23	1.4e-08	0.842	0.39979	0.882831
Small_Intestine_Terminal_Ileum	./WEIGHTS//Small_Intestine_Terminal_Ileum/Small_Intestine_Terminal_Ileum.ENSG00000213865.3.wgt.RDat	C8orf44	8	67579850	67597799	0.099	rs17331692	3.59	rs11997260	0.00595	-3.54	0.842	249	1	top1	0.0059	0.19	-0.842	0.39979	0.882145
Small_Intestine_Terminal_Ileum	./WEIGHTS//Small_Intestine_Terminal_Ileum/Small_Intestine_Terminal_Ileum.ENSG00000083807.5.wgt.RDat	SLC27A5	19	58990879	59023432	0.1494	rs12972447	-3.57	rs7254299	0.04768	-4.47	-0.842	260	1	top1	0.048	0.0092	0.842	0.39979	0.881461
Small_Intestine_Terminal_Ileum	./WEIGHTS//Small_Intestine_Terminal_Ileum/Small_Intestine_Terminal_Ileum.ENSG00000089335.16.wgt.RDat	ZNF302	19	35168552	35177302	0.6728	rs2546048	3.85	rs8106282	0.26742	-6.14	0.842	414	1	top1	0.27	7.6e-10	-0.842	0.39979	0.880778
Small_Intestine_Terminal_Ileum	./WEIGHTS//Small_Intestine_Terminal_Ileum/Small_Intestine_Terminal_Ileum.ENSG00000167674.10.wgt.RDat	HDGFRP2	19	4472284	4502203	0.2521	rs17434453	2.87	rs10416529	0.05355	4.69	0.842	394	1	lasso	0.092	0.00044	0.842	0.39979	0.880095
Small_Intestine_Terminal_Ileum	./WEIGHTS//Small_Intestine_Terminal_Ileum/Small_Intestine_Terminal_Ileum.ENSG00000273032.1.wgt.RDat	DGCR9	22	19005347	19007761	0.217	rs5748021	-3.02	rs10160	0.13891	-4.74	-0.842	444	1	top1	0.14	1.5e-05	0.842	0.39979	0.879414
Small_Intestine_Terminal_Ileum	./WEIGHTS//Small_Intestine_Terminal_Ileum/Small_Intestine_Terminal_Ileum.ENSG00000168993.10.wgt.RDat	CPLX1	4	778745	819986	0.58	rs17164972	2.73	rs6840352	0.16	-5.31	0.935	399	10	enet	0.18	8.4e-07	-0.8396	0.4011	0.881613
Small_Intestine_Terminal_Ileum	./WEIGHTS//Small_Intestine_Terminal_Ileum/Small_Intestine_Terminal_Ileum.ENSG00000204164.6.wgt.RDat	BMS1P5	10	48901102	48950972	0.2989	rs10857548	2.02	rs11204276	0.000751	-3.62	1.405	144	144	blup	0.055	0.0056	-0.83963	0.40112	0.880976
Small_Intestine_Terminal_Ileum	./WEIGHTS//Small_Intestine_Terminal_Ileum/Small_Intestine_Terminal_Ileum.ENSG00000196963.2.wgt.RDat	PCDHB16	5	140560980	140565793	0.226	rs246075	-2.98	rs3776096	0.032861	-4.22	-0.113	442	16	enet	0.093	0.00041	-0.8389	0.4015	0.88113
Small_Intestine_Terminal_Ileum	./WEIGHTS//Small_Intestine_Terminal_Ileum/Small_Intestine_Terminal_Ileum.ENSG00000213077.5.wgt.RDat	FAM106A	17	18427880	18430160	0.4101	rs17732024	-3.39	rs2605135	0.168952	5.36	0.399	285	285	blup	0.18	7.2e-07	0.8381	0.40197	0.881481
Small_Intestine_Terminal_Ileum	./WEIGHTS//Small_Intestine_Terminal_Ileum/Small_Intestine_Terminal_Ileum.ENSG00000234769.4.wgt.RDat	WASH4P	16	64094	69452	0.229	rs2461286	-2.43	rs12719809	0.00837	-3.79	0.915	224	224	blup	0.034	0.025	-0.838	0.402	0.880867
Small_Intestine_Terminal_Ileum	./WEIGHTS//Small_Intestine_Terminal_Ileum/Small_Intestine_Terminal_Ileum.ENSG00000136870.6.wgt.RDat	ZNF189	9	104161155	104172942	0.498	rs2756921	3.19	rs16919847	-0.005853	-3.18	-2.886	541	110	enet	0.025	0.045	-0.8371	0.40255	0.881392
Small_Intestine_Terminal_Ileum	./WEIGHTS//Small_Intestine_Terminal_Ileum/Small_Intestine_Terminal_Ileum.ENSG00000123124.9.wgt.RDat	WWP1	8	87354967	87490649	0.174	rs16916907	-2.6	rs10107571	-0.00454	-4.16	0.539	402	14	enet	0.023	0.052	-0.8339	0.40431	0.884564
Small_Intestine_Terminal_Ileum	./WEIGHTS//Small_Intestine_Terminal_Ileum/Small_Intestine_Terminal_Ileum.ENSG00000254184.3.wgt.RDat	TYW1B	7	72023729	72298777	0.493	rs3015906	2.23	rs7792924	0.398056	6.99	0.789	133	4	lasso	0.4	4.7e-15	0.8293	0.40691	0.889568
Small_Intestine_Terminal_Ileum	./WEIGHTS//Small_Intestine_Terminal_Ileum/Small_Intestine_Terminal_Ileum.ENSG00000138459.4.wgt.RDat	SLC35A5	3	112280894	112304424	0.2233	rs1879512	-2.94	rs2705534	0.053599	-4.21	-0.772	437	5	lasso	0.071	0.0018	0.82856	0.407	0.889081
Small_Intestine_Terminal_Ileum	./WEIGHTS//Small_Intestine_Terminal_Ileum/Small_Intestine_Terminal_Ileum.ENSG00000178700.3.wgt.RDat	DHFRL1	3	93766680	93782233	0.2178	rs9847884	-2.39	rs7432837	0.037946	-3.56	-1.44	200	200	blup	0.063	0.0031	0.82769	0.408	0.890581
Small_Intestine_Terminal_Ileum	./WEIGHTS//Small_Intestine_Terminal_Ileum/Small_Intestine_Terminal_Ileum.ENSG00000084764.6.wgt.RDat	MAPRE3	2	27193480	27250064	0.205	rs28364045	2.53	rs12714092	-0.00839	3.22	0.292	359	359	blup	0.043	0.013	0.82631	0.40863	0.891271
Small_Intestine_Terminal_Ileum	./WEIGHTS//Small_Intestine_Terminal_Ileum/Small_Intestine_Terminal_Ileum.ENSG00000076826.5.wgt.RDat	CAMSAP3	19	7660788	7683190	0.3734	rs1549256	3.05	rs11882846	-0.00839	3.37	1.881	416	416	blup	0.0056	0.2	0.82495	0.4094	0.892266
Small_Intestine_Terminal_Ileum	./WEIGHTS//Small_Intestine_Terminal_Ileum/Small_Intestine_Terminal_Ileum.ENSG00000151834.11.wgt.RDat	GABRA2	4	46250444	46477247	0.175	rs6847738	-3.05	rs4695161	0.08245	-4.67	0.824	265	1	top1	0.082	0.00082	-0.824	0.4099	0.892671
Small_Intestine_Terminal_Ileum	./WEIGHTS//Small_Intestine_Terminal_Ileum/Small_Intestine_Terminal_Ileum.ENSG00000180902.12.wgt.RDat	D2HGDH	2	242673994	242708226	0.499	rs7567892	3.01	rs10755057	0.268	5.97	-0.824	223	1	top1	0.27	7.1e-10	-0.824	0.40994	0.892075
Small_Intestine_Terminal_Ileum	./WEIGHTS//Small_Intestine_Terminal_Ileum/Small_Intestine_Terminal_Ileum.ENSG00000219626.4.wgt.RDat	FAM228B	2	24299396	24392509	0.154	rs11691864	2.8	rs1134516	0.122	-4.84	-0.824	318	1	top1	0.12	5e-05	0.824	0.40994	0.891392
Small_Intestine_Terminal_Ileum	./WEIGHTS//Small_Intestine_Terminal_Ileum/Small_Intestine_Terminal_Ileum.ENSG00000231817.3.wgt.RDat	RP11-189B4.6	13	47029270	47060641	0.345	rs662227	2.48	rs1408184	0.07264	4.14	-0.824	544	1	top1	0.073	0.0016	-0.824	0.40994	0.890711
Small_Intestine_Terminal_Ileum	./WEIGHTS//Small_Intestine_Terminal_Ileum/Small_Intestine_Terminal_Ileum.ENSG00000140400.10.wgt.RDat	MAN2C1	15	75648133	75660495	0.4797	rs8182037	2.51	rs28610581	0.58182	8.6	-0.824	231	1	top1	0.58	1.7e-24	-0.824	0.40994	0.89003
Small_Intestine_Terminal_Ileum	./WEIGHTS//Small_Intestine_Terminal_Ileum/Small_Intestine_Terminal_Ileum.ENSG00000259726.1.wgt.RDat	CSPG4P11	15	84855504	84866136	0.2228	rs2562776	2.37	rs4842978	0.16184	-4.65	-0.824	253	1	top1	0.16	2.9e-06	0.824	0.40994	0.889351
Small_Intestine_Terminal_Ileum	./WEIGHTS//Small_Intestine_Terminal_Ileum/Small_Intestine_Terminal_Ileum.ENSG00000261159.1.wgt.RDat	RP11-723O4.9	3	128578559	128579369	0.4387	rs2293947	-2.67	rs1680790	0.413232	7.3	-0.824	359	1	top1	0.41	1.1e-15	-0.824	0.41	0.888802
Small_Intestine_Terminal_Ileum	./WEIGHTS//Small_Intestine_Terminal_Ileum/Small_Intestine_Terminal_Ileum.ENSG00000111880.11.wgt.RDat	RNGTT	6	89319985	89673348	0.198	rs9451186	3.09	rs2610769	0.00019	-3.89	-0.878	451	6	lasso	0.056	0.0051	0.8239	0.41	0.888125
Small_Intestine_Terminal_Ileum	./WEIGHTS//Small_Intestine_Terminal_Ileum/Small_Intestine_Terminal_Ileum.ENSG00000231690.2.wgt.RDat	LINC00574	6	170195280	170202969	0.318	rs10806671	2.64	rs3800550	0.0508	-4.59	0.824	480	1	top1	0.051	0.0074	-0.824	0.41	0.887449
Small_Intestine_Terminal_Ileum	./WEIGHTS//Small_Intestine_Terminal_Ileum/Small_Intestine_Terminal_Ileum.ENSG00000172322.9.wgt.RDat	CLEC12A	12	10124014	10138194	0.482	rs10844993	2.43	rs7313235	0.238	6.06	-0.806	338	8	lasso	0.25	3.4e-09	-0.82436	0.41	0.886773
Small_Intestine_Terminal_Ileum	./WEIGHTS//Small_Intestine_Terminal_Ileum/Small_Intestine_Terminal_Ileum.ENSG00000151725.7.wgt.RDat	MLF1IP	4	185616118	185655287	0.717	rs4861622	-2.54	rs2130392	0.33563	-6.63	1.175	526	43	enet	0.42	6.4e-16	-0.8237	0.4101	0.886315
Small_Intestine_Terminal_Ileum	./WEIGHTS//Small_Intestine_Terminal_Ileum/Small_Intestine_Terminal_Ileum.ENSG00000224769.1.wgt.RDat	AC069213.1	3	195341818	195347104	0.5774	rs3747671	-1.97	rs4677617	0.123179	5.26	-0.613	298	19	enet	0.15	5.4e-06	-0.81969	0.412	0.889745
Small_Intestine_Terminal_Ileum	./WEIGHTS//Small_Intestine_Terminal_Ileum/Small_Intestine_Terminal_Ileum.ENSG00000141639.7.wgt.RDat	MAPK4	18	48086448	48258194	0.214	rs2011940	3.04	rs2847541	-0.00488	3.3	0.202	504	26	enet	0.047	0.01	-0.8201	0.41216	0.889414
Small_Intestine_Terminal_Ileum	./WEIGHTS//Small_Intestine_Terminal_Ileum/Small_Intestine_Terminal_Ileum.ENSG00000240211.1.wgt.RDat	RP11-758P17.3	7	100036004	100036127	0.223	rs2307345	3.53	rs7785392	-0.008199	-3.44	-1.514	309	309	blup	0.023	0.051	0.8196	0.41245	0.889365
Small_Intestine_Terminal_Ileum	./WEIGHTS//Small_Intestine_Terminal_Ileum/Small_Intestine_Terminal_Ileum.ENSG00000260586.1.wgt.RDat	RP11-592N21.2	15	71634663	71640810	0.1932	rs4776537	-2.41	rs11856837	-0.00425	-3.04	-0.789	506	506	blup	0.048	0.009	0.8188	0.41292	0.889703
Small_Intestine_Terminal_Ileum	./WEIGHTS//Small_Intestine_Terminal_Ileum/Small_Intestine_Terminal_Ileum.ENSG00000117505.8.wgt.RDat	DR1	1	93811583	93835055	0.1926	rs236319	3.09	rs531358	0.085728	4.27	0.643	299	5	lasso	0.1	0.00025	0.81702	0.41392	0.891182
Small_Intestine_Terminal_Ileum	./WEIGHTS//Small_Intestine_Terminal_Ileum/Small_Intestine_Terminal_Ileum.ENSG00000268223.2.wgt.RDat	ARL14EPL	5	115387163	115395815	0.655	rs34967	2.43	rs2115038	0.035687	-3.96	-0.974	594	594	blup	0.056	0.0052	0.8164	0.41428	0.891282
Small_Intestine_Terminal_Ileum	./WEIGHTS//Small_Intestine_Terminal_Ileum/Small_Intestine_Terminal_Ileum.ENSG00000154222.10.wgt.RDat	CC2D1B	1	52811395	52831865	0.2555	rs480299	-2.576	rs7513934	0.007153	3.91	-0.113	256	256	blup	0.13	2.1e-05	0.8161	0.41444	0.890952
Small_Intestine_Terminal_Ileum	./WEIGHTS//Small_Intestine_Terminal_Ileum/Small_Intestine_Terminal_Ileum.ENSG00000228981.3.wgt.RDat	RP11-364L4.1	4	144270428	144271270	0.21	rs300937	1.82	rs2218240	-0.00614	-3.46	0.613	286	286	blup	0.053	0.0064	0.8153	0.4149	0.891267
Small_Intestine_Terminal_Ileum	./WEIGHTS//Small_Intestine_Terminal_Ileum/Small_Intestine_Terminal_Ileum.ENSG00000160401.10.wgt.RDat	C9orf117	9	130469268	130477713	0.42	rs7847781	3.26	rs550045	0.020746	4.27	-1.476	365	16	enet	0.085	0.00069	-0.8124	0.41657	0.894178
Small_Intestine_Terminal_Ileum	./WEIGHTS//Small_Intestine_Terminal_Ileum/Small_Intestine_Terminal_Ileum.ENSG00000103199.9.wgt.RDat	ZNF500	16	4798240	4817625	0.335	rs12445324	2.86	rs2290560	0.163	5.46	-1.405	387	6	lasso	0.19	3.5e-07	-0.8113	0.4172	0.894855
Small_Intestine_Terminal_Ileum	./WEIGHTS//Small_Intestine_Terminal_Ileum/Small_Intestine_Terminal_Ileum.ENSG00000175893.7.wgt.RDat	ZDHHC21	9	14611069	14693469	0.469	rs16932379	3.3	rs9298706	0.01008	3.56	0.164	707	9	lasso	0.032	0.027	0.8111	0.41729	0.894373
Small_Intestine_Terminal_Ileum	./WEIGHTS//Small_Intestine_Terminal_Ileum/Small_Intestine_Terminal_Ileum.ENSG00000066405.8.wgt.RDat	CLDN18	3	137717577	137752494	0.2775	rs6439761	3.32	rs9846722	-0.002248	3.35	1.254	359	359	blup	0.034	0.024	0.8073	0.419	0.897361
Small_Intestine_Terminal_Ileum	./WEIGHTS//Small_Intestine_Terminal_Ileum/Small_Intestine_Terminal_Ileum.ENSG00000174652.13.wgt.RDat	ZNF266	19	9523272	9546254	0.6517	rs11882828	-2.29	rs3826783	0.59514	-9.16	0.755	393	24	enet	0.67	7.3e-31	-0.80718	0.41956	0.897884
Small_Intestine_Terminal_Ileum	./WEIGHTS//Small_Intestine_Terminal_Ileum/Small_Intestine_Terminal_Ileum.ENSG00000220267.1.wgt.RDat	ACTBP8	6	88985601	88986708	0.363	rs725050	-2.73	rs1870832	0.15497	5.23	-0.806	473	1	top1	0.15	4.7e-06	-0.806	0.42	0.898149
Small_Intestine_Terminal_Ileum	./WEIGHTS//Small_Intestine_Terminal_Ileum/Small_Intestine_Terminal_Ileum.ENSG00000256660.1.wgt.RDat	CLEC12B	12	10163226	10171218	0.323	rs10844993	2.43	rs7313235	0.0499	4.27	-0.806	347	1	top1	0.05	0.0079	-0.806	0.42	0.897474
Small_Intestine_Terminal_Ileum	./WEIGHTS//Small_Intestine_Terminal_Ileum/Small_Intestine_Terminal_Ileum.ENSG00000234719.4.wgt.RDat	RP11-166B2.1	16	12021230	12070500	0.742	rs10500381	3.05	rs2869492	0.574	8.34	-0.806	454	1	top1	0.57	5.2e-24	-0.806	0.4202	0.897226
Small_Intestine_Terminal_Ileum	./WEIGHTS//Small_Intestine_Terminal_Ileum/Small_Intestine_Terminal_Ileum.ENSG00000134571.6.wgt.RDat	MYBPC3	11	47352957	47374253	0.333	rs17787912	1.94	rs4539273	-0.008174	2.86	-0.86	296	19	enet	0.072	0.0017	-0.806034	0.42022	0.896596
Small_Intestine_Terminal_Ileum	./WEIGHTS//Small_Intestine_Terminal_Ileum/Small_Intestine_Terminal_Ileum.ENSG00000143452.11.wgt.RDat	HORMAD1	1	150670536	150693364	0.1033	rs10888578	3.465	rs12089989	0.123614	4.14	-0.806	302	1	top1	0.12	4.5e-05	-0.806	0.42024	0.895966
Small_Intestine_Terminal_Ileum	./WEIGHTS//Small_Intestine_Terminal_Ileum/Small_Intestine_Terminal_Ileum.ENSG00000170802.11.wgt.RDat	FOXN2	2	48541776	48606433	0.526	rs7603311	-3.49	rs12475492	0.172	4.83	0.806	360	1	top1	0.17	1.4e-06	0.806	0.42024	0.895294
Small_Intestine_Terminal_Ileum	./WEIGHTS//Small_Intestine_Terminal_Ileum/Small_Intestine_Terminal_Ileum.ENSG00000228716.2.wgt.RDat	DHFR	5	79922047	79950802	0.182	rs551463	-2.6	rs245346	0.054171	-3.81	-0.806	481	1	top1	0.054	0.0059	0.806	0.42024	0.894623
Small_Intestine_Terminal_Ileum	./WEIGHTS//Small_Intestine_Terminal_Ileum/Small_Intestine_Terminal_Ileum.ENSG00000174080.6.wgt.RDat	CTSF	11	66330934	66336312	0.201	rs7947391	3.19	rs2242663	0.250148	5.57	0.806	257	1	top1	0.25	3.1e-09	0.806	0.42024	0.893954
Small_Intestine_Terminal_Ileum	./WEIGHTS//Small_Intestine_Terminal_Ileum/Small_Intestine_Terminal_Ileum.ENSG00000237009.2.wgt.RDat	GLIS3-AS1	9	3898642	3901248	0.351	rs4422819	-2.88	rs10491902	0.110318	-5.04	-0.358	742	3	lasso	0.13	3.5e-05	0.8054	0.42057	0.893986
Small_Intestine_Terminal_Ileum	./WEIGHTS//Small_Intestine_Terminal_Ileum/Small_Intestine_Terminal_Ileum.ENSG00000185087.7.wgt.RDat	FAM169B	15	98980391	99057611	0.4754	rs2311753	-3.37	rs4462573	0.10879	4.34	-1.515	606	9	lasso	0.14	1.3e-05	-0.8052	0.42072	0.893637
Small_Intestine_Terminal_Ileum	./WEIGHTS//Small_Intestine_Terminal_Ileum/Small_Intestine_Terminal_Ileum.ENSG00000164329.9.wgt.RDat	PAPD4	5	78908243	78982471	0.312	rs11745574	3.54	rs7732613	0.007775	-4.16	0.935	435	6	lasso	0.012	0.12	-0.8041	0.42131	0.894222
Small_Intestine_Terminal_Ileum	./WEIGHTS//Small_Intestine_Terminal_Ileum/Small_Intestine_Terminal_Ileum.ENSG00000259328.1.wgt.RDat	RP11-152F13.7	15	82944773	82974239	0.0954	rs3850610	2.05	rs4779032	-0.00542	3.22	-0.706	138	138	blup	0.015	0.096	-0.8027	0.42213	0.895294
Small_Intestine_Terminal_Ileum	./WEIGHTS//Small_Intestine_Terminal_Ileum/Small_Intestine_Terminal_Ileum.ENSG00000131626.11.wgt.RDat	PPFIA1	11	70116806	70230509	0.326	rs9630218	-3.12	rs670310	0.227832	-5.79	0.824	419	4	lasso	0.24	5.1e-09	-0.802257	0.4224	0.895198
Small_Intestine_Terminal_Ileum	./WEIGHTS//Small_Intestine_Terminal_Ileum/Small_Intestine_Terminal_Ileum.ENSG00000148719.10.wgt.RDat	DNAJB12	10	74092588	74114988	0.0915	rs3780948	2.03	rs915432	0.027992	3.8	0.806	362	362	blup	0.053	0.0064	0.80206	0.42252	0.894785
Small_Intestine_Terminal_Ileum	./WEIGHTS//Small_Intestine_Terminal_Ileum/Small_Intestine_Terminal_Ileum.ENSG00000116032.5.wgt.RDat	GRIN3B	19	1000418	1009646	0.7483	rs2301741	-3.46	rs11085234	0.07722	4.82	-0.806	467	36	enet	0.1	0.00019	-0.80171	0.42272	0.894542
Small_Intestine_Terminal_Ileum	./WEIGHTS//Small_Intestine_Terminal_Ileum/Small_Intestine_Terminal_Ileum.ENSG00000167637.12.wgt.RDat	ZNF283	19	44331444	44353307	0.2656	rs7246785	2.23	rs349030	0.13215	-4.59	-0.412	441	7	lasso	0.17	1.8e-06	0.80083	0.42323	0.894955
Small_Intestine_Terminal_Ileum	./WEIGHTS//Small_Intestine_Terminal_Ileum/Small_Intestine_Terminal_Ileum.ENSG00000123545.5.wgt.RDat	NDUFAF4	6	97337189	97345757	0.273	rs7761614	-3.53	rs7758762	0.07242	-4.43	1.832	405	3	lasso	0.13	3.8e-05	-0.7989	0.424	0.895917
Small_Intestine_Terminal_Ileum	./WEIGHTS//Small_Intestine_Terminal_Ileum/Small_Intestine_Terminal_Ileum.ENSG00000237037.5.wgt.RDat	NDUFA6-AS1	22	42486960	42535286	0.281	rs6002745	-2.37	rs4467371	0.15231	5.28	-1.598	351	11	enet	0.2	1.5e-07	-0.7982	0.42476	0.896856
Small_Intestine_Terminal_Ileum	./WEIGHTS//Small_Intestine_Terminal_Ileum/Small_Intestine_Terminal_Ileum.ENSG00000065457.6.wgt.RDat	ADAT1	16	75630879	75657198	0.418	rs1895498	2.77	rs3863448	0.243	6.14	-1.126	390	13	enet	0.3	5.3e-11	-0.7973	0.4253	0.897329
Small_Intestine_Terminal_Ileum	./WEIGHTS//Small_Intestine_Terminal_Ileum/Small_Intestine_Terminal_Ileum.ENSG00000228561.2.wgt.RDat	RP11-114M1.1	3	177401415	177409038	0.2625	rs2164349	-3.57	rs1500047	0.105722	-4.58	-0.189	397	4	lasso	0.18	5.5e-07	0.79556	0.426	0.898139
Small_Intestine_Terminal_Ileum	./WEIGHTS//Small_Intestine_Terminal_Ileum/Small_Intestine_Terminal_Ileum.ENSG00000215237.5.wgt.RDat	RP11-54D18.2	9	14993310	15019727	0.559	rs16932379	3.3	rs7029010	0.23463	-6.03	-0.598	662	7	lasso	0.27	5.2e-10	0.7952	0.42647	0.898464
Small_Intestine_Terminal_Ileum	./WEIGHTS//Small_Intestine_Terminal_Ileum/Small_Intestine_Terminal_Ileum.ENSG00000166743.5.wgt.RDat	ACSM1	16	20634559	20710212	0.514	rs3103821	3.26	rs163273	0.155	5.67	0.659	393	18	enet	0.25	2.6e-09	0.7946	0.4268	0.898493
Small_Intestine_Terminal_Ileum	./WEIGHTS//Small_Intestine_Terminal_Ileum/Small_Intestine_Terminal_Ileum.ENSG00000172469.10.wgt.RDat	MANEA	6	96025419	96057333	0.396	rs2008783	2.65	rs1319912	0.03926	-4.35	2.484	323	323	blup	0.089	0.00053	-0.7948	0.427	0.898249
Small_Intestine_Terminal_Ileum	./WEIGHTS//Small_Intestine_Terminal_Ileum/Small_Intestine_Terminal_Ileum.ENSG00000223878.1.wgt.RDat	AC005517.3	17	15410180	15410668	0.3223	rs9889270	3.14	rs2938158	0.063368	-4.38	-0.954	398	8	lasso	0.11	9.8e-05	0.7943	0.42701	0.897605
Small_Intestine_Terminal_Ileum	./WEIGHTS//Small_Intestine_Terminal_Ileum/Small_Intestine_Terminal_Ileum.ENSG00000138639.13.wgt.RDat	ARHGAP24	4	86396267	86923823	0.284	rs17009586	2.78	rs3100250	0.04202	4.02	-0.7189	424	3	lasso	0.072	0.0017	-0.7942	0.4271	0.897131
Small_Intestine_Terminal_Ileum	./WEIGHTS//Small_Intestine_Terminal_Ileum/Small_Intestine_Terminal_Ileum.ENSG00000159348.8.wgt.RDat	CYB5R1	1	202930997	202936408	0.2998	rs16850511	-3.363	rs4950894	0.029691	3.66	-0.794	492	1	top1	0.03	0.033	-0.79401	0.42719	0.896657
Small_Intestine_Terminal_Ileum	./WEIGHTS//Small_Intestine_Terminal_Ileum/Small_Intestine_Terminal_Ileum.ENSG00000212283.1.wgt.RDat	SNORD89	2	101889399	101889511	0.421	rs6543018	-2.64	rs1554777	0.154	5.28	0.659	408	8	enet	0.17	1.2e-06	0.79267	0.42797	0.897632
Small_Intestine_Terminal_Ileum	./WEIGHTS//Small_Intestine_Terminal_Ileum/Small_Intestine_Terminal_Ileum.ENSG00000138606.15.wgt.RDat	SHF	15	45459412	45493373	0.287	rs12438970	2.41	rs12592055	0.01892	3.82	1.598	339	339	blup	0.031	0.03	0.7918	0.42849	0.898059
Small_Intestine_Terminal_Ileum	./WEIGHTS//Small_Intestine_Terminal_Ileum/Small_Intestine_Terminal_Ileum.ENSG00000259728.1.wgt.RDat	LINC00933	15	85114155	85123406	0.4587	rs12906879	-2.43	rs11633344	0.16005	-4.78	-0.789	359	359	blup	0.22	3.3e-08	-0.7897	0.42972	0.899974
Small_Intestine_Terminal_Ileum	./WEIGHTS//Small_Intestine_Terminal_Ileum/Small_Intestine_Terminal_Ileum.ENSG00000205702.6.wgt.RDat	CYP2D7P1	22	42536214	42540576	0.565	rs137127	-2.41	rs8142673	0.15476	6.05	-0.896	362	8	lasso	0.31	1.8e-11	-0.7891	0.43004	0.899981
Small_Intestine_Terminal_Ileum	./WEIGHTS//Small_Intestine_Terminal_Ileum/Small_Intestine_Terminal_Ileum.ENSG00000245685.2.wgt.RDat	AF146191.4	4	190701490	190861426	0.365	rs11132682	-2.42	rs2037947	0.17024	5.24	0.789	101	1	top1	0.17	1.5e-06	0.789	0.4301	0.899444
Small_Intestine_Terminal_Ileum	./WEIGHTS//Small_Intestine_Terminal_Ileum/Small_Intestine_Terminal_Ileum.ENSG00000267077.1.wgt.RDat	RP11-127I20.5	16	4845266	4846533	0.346	rs12445324	2.86	rs2251666	0.141	4.95	-0.789	386	1	top1	0.14	1.3e-05	-0.789	0.4301	0.898783
Small_Intestine_Terminal_Ileum	./WEIGHTS//Small_Intestine_Terminal_Ileum/Small_Intestine_Terminal_Ileum.ENSG00000160993.3.wgt.RDat	ALKBH4	7	102097269	102105323	0.173	rs2229796	-2.75	rs411030	0.01925	-3.96	-0.789	245	1	top1	0.019	0.069	0.789	0.43011	0.898143
Small_Intestine_Terminal_Ileum	./WEIGHTS//Small_Intestine_Terminal_Ileum/Small_Intestine_Terminal_Ileum.ENSG00000036448.5.wgt.RDat	MYOM2	8	1993155	2113475	0.395	rs12674789	-2.6	rs2280902	0.06254	4.42	-0.789	681	1	top1	0.063	0.0033	-0.789	0.43011	0.897484
Small_Intestine_Terminal_Ileum	./WEIGHTS//Small_Intestine_Terminal_Ileum/Small_Intestine_Terminal_Ileum.ENSG00000228778.1.wgt.RDat	RP11-129J12.1	10	101286838	101288018	0.2174	rs11190045	-3.16	rs11190140	0.024568	4.34	0.789	437	1	top1	0.025	0.047	0.789	0.43011	0.896825
Small_Intestine_Terminal_Ileum	./WEIGHTS//Small_Intestine_Terminal_Ileum/Small_Intestine_Terminal_Ileum.ENSG00000140471.12.wgt.RDat	LINS	15	101104897	101143419	0.5418	rs12438787	-4	rs8451	0.36483	-6.68	0.789	590	1	top1	0.36	1.3e-13	-0.789	0.43011	0.896168
Small_Intestine_Terminal_Ileum	./WEIGHTS//Small_Intestine_Terminal_Ileum/Small_Intestine_Terminal_Ileum.ENSG00000177082.8.wgt.RDat	WDR73	15	85185999	85197574	0.1578	rs12906879	-2.43	rs2292462	0.0489	-3.95	-0.789	376	1	top1	0.049	0.0085	0.789	0.43011	0.895511
Small_Intestine_Terminal_Ileum	./WEIGHTS//Small_Intestine_Terminal_Ileum/Small_Intestine_Terminal_Ileum.ENSG00000263531.1.wgt.RDat	RP13-753N3.1	17	29190939	29191958	0.1342	rs17606460	3.16	rs11657662	0.057092	4.24	-0.789	275	1	top1	0.057	0.0048	-0.789	0.43011	0.894856
Small_Intestine_Terminal_Ileum	./WEIGHTS//Small_Intestine_Terminal_Ileum/Small_Intestine_Terminal_Ileum.ENSG00000109576.9.wgt.RDat	AADAT	4	170981373	171012850	0.442	rs7692005	-2.75	rs11728468	0.10763	-5.13	1.103	353	353	blup	0.12	6.8e-05	-0.7888	0.4302	0.894388
Small_Intestine_Terminal_Ileum	./WEIGHTS//Small_Intestine_Terminal_Ileum/Small_Intestine_Terminal_Ileum.ENSG00000198468.3.wgt.RDat	FLVCR1-AS1	1	213025450	213031430	0.6713	rs902437	-4.497	rs2279692	0.664778	-9.11	0.86	414	21	enet	0.69	1.6e-32	-0.78811	0.43063	0.894628
Small_Intestine_Terminal_Ileum	./WEIGHTS//Small_Intestine_Terminal_Ileum/Small_Intestine_Terminal_Ileum.ENSG00000144488.10.wgt.RDat	ESPNL	2	239008798	239041928	0.44	rs4663779	-2.68	rs13414926	0.0489	4.26	0.2486	492	3	lasso	0.13	2.4e-05	-0.78554	0.43214	0.897109
Small_Intestine_Terminal_Ileum	./WEIGHTS//Small_Intestine_Terminal_Ileum/Small_Intestine_Terminal_Ileum.ENSG00000151806.9.wgt.RDat	GUF1	4	44680574	44702943	0.61	rs1948584	2.73	rs12499960	0.09997	-5.62	-1.175	373	9	lasso	0.3	4.2e-11	0.7847	0.4326	0.897408
Small_Intestine_Terminal_Ileum	./WEIGHTS//Small_Intestine_Terminal_Ileum/Small_Intestine_Terminal_Ileum.ENSG00000143882.5.wgt.RDat	ATP6V1C2	2	10861775	10925236	0.261	rs7559979	3.41	rs4669625	-0.00749	3.67	-1.015	622	13	lasso	0.043	0.013	-0.78409	0.43299	0.897562
Small_Intestine_Terminal_Ileum	./WEIGHTS//Small_Intestine_Terminal_Ileum/Small_Intestine_Terminal_Ileum.ENSG00000224635.1.wgt.RDat	RP4-564F22.5	20	37034658	37045444	0.604	rs6127586	-2.69	rs4811821	0.26874	6.73	-0.613	481	27	enet	0.34	9.2e-13	-0.7801	0.4353	0.901693
Small_Intestine_Terminal_Ileum	./WEIGHTS//Small_Intestine_Terminal_Ileum/Small_Intestine_Terminal_Ileum.ENSG00000152404.11.wgt.RDat	CWF19L2	11	107197071	107328572	0.199	rs661889	3.24	rs554506	0.019376	-3.57	-1.15	470	470	blup	0.062	0.0035	-0.779887	0.43546	0.901367
Small_Intestine_Terminal_Ileum	./WEIGHTS//Small_Intestine_Terminal_Ileum/Small_Intestine_Terminal_Ileum.ENSG00000171314.8.wgt.RDat	PGAM1	10	99185917	99193198	0.3138	rs2636802	-2.77	rs11189312	-0.007225	-3.23	1.44	494	494	blup	0.078	0.0011	0.77987	0.43547	0.900732
Small_Intestine_Terminal_Ileum	./WEIGHTS//Small_Intestine_Terminal_Ileum/Small_Intestine_Terminal_Ileum.ENSG00000163823.3.wgt.RDat	CCR1	3	46243200	46249887	0.2879	rs7640009	-3.08	rs7650998	0.015798	3.67	1.645	464	3	lasso	0.058	0.0045	0.77959	0.436	0.901172
Small_Intestine_Terminal_Ileum	./WEIGHTS//Small_Intestine_Terminal_Ileum/Small_Intestine_Terminal_Ileum.ENSG00000132740.4.wgt.RDat	IGHMBP2	11	68671310	68708067	0.564	rs2602814	3.09	rs629426	0.394302	7.42	-0.643	408	23	enet	0.44	9.4e-17	-0.778633	0.4362	0.900931
Small_Intestine_Terminal_Ileum	./WEIGHTS//Small_Intestine_Terminal_Ileum/Small_Intestine_Terminal_Ileum.ENSG00000267534.1.wgt.RDat	S1PR2	19	10334520	10335623	0.289	rs12974306	-3.16	rs7710	-0.00365	3.6	-0.954	373	3	lasso	0.016	0.086	-0.77742	0.43691	0.901742
Small_Intestine_Terminal_Ileum	./WEIGHTS//Small_Intestine_Terminal_Ileum/Small_Intestine_Terminal_Ileum.ENSG00000232837.1.wgt.RDat	AF064858.7	21	40346355	40349700	0.299	rs2836613	-3.48	rs369906	0.0457	-3.77	1.705	641	641	blup	0.046	0.01	0.777	0.4371	0.901479
Small_Intestine_Terminal_Ileum	./WEIGHTS//Small_Intestine_Terminal_Ileum/Small_Intestine_Terminal_Ileum.ENSG00000115053.11.wgt.RDat	NCL	2	232318242	232329305	0.335	rs10195385	-2.89	rs1797399	0.0532	-3.65	-0.228	378	378	blup	0.066	0.0026	0.77653	0.43744	0.901526
Small_Intestine_Terminal_Ileum	./WEIGHTS//Small_Intestine_Terminal_Ileum/Small_Intestine_Terminal_Ileum.ENSG00000173744.13.wgt.RDat	AGFG1	2	228336904	228425930	0.327	rs12694741	-3.12	rs6708202	-0.00807	-3.48	0.138	573	573	blup	0.071	0.0018	-0.77628	0.43758	0.901161
Small_Intestine_Terminal_Ileum	./WEIGHTS//Small_Intestine_Terminal_Ileum/Small_Intestine_Terminal_Ileum.ENSG00000092036.12.wgt.RDat	HAUS4	14	23415437	23426370	0.5599	rs7150444	2.77	rs1043209	0.18199	5.56	1.2	572	9	lasso	0.23	2.2e-08	0.77625	0.437602	0.900554
Small_Intestine_Terminal_Ileum	./WEIGHTS//Small_Intestine_Terminal_Ileum/Small_Intestine_Terminal_Ileum.ENSG00000115556.9.wgt.RDat	PLCD4	2	219472488	219501904	0.168	rs4674273	3.41	rs10932772	0.00626	3.59	0.292	366	366	blup	0.055	0.0056	-0.77576	0.43789	0.900494
Small_Intestine_Terminal_Ileum	./WEIGHTS//Small_Intestine_Terminal_Ileum/Small_Intestine_Terminal_Ileum.ENSG00000241015.2.wgt.RDat	TPM3P9	19	53945049	53947923	0.4068	rs17272966	-2.79	rs8102929	0.10691	5.33	-0.842	489	16	enet	0.29	8.7e-11	-0.77557	0.438	0.900069
Small_Intestine_Terminal_Ileum	./WEIGHTS//Small_Intestine_Terminal_Ileum/Small_Intestine_Terminal_Ileum.ENSG00000005156.7.wgt.RDat	LIG3	17	33307513	33332083	0.3439	rs213141	2.35	rs10853174	0.060733	-4.53	-0.86	491	7	lasso	0.094	0.00036	0.7746	0.43856	0.900569
Small_Intestine_Terminal_Ileum	./WEIGHTS//Small_Intestine_Terminal_Ileum/Small_Intestine_Terminal_Ileum.ENSG00000260123.1.wgt.RDat	RP11-326A19.4	15	89584454	89626050	0.3993	rs150304	-3.24	rs3825991	-0.00829	3.34	-0.954	450	450	blup	0.089	0.00053	0.7743	0.43876	0.900329
Small_Intestine_Terminal_Ileum	./WEIGHTS//Small_Intestine_Terminal_Ileum/Small_Intestine_Terminal_Ileum.ENSG00000230074.1.wgt.RDat	RP11-195F19.9	9	34678097	34681295	0.481	rs2812357	2.43	rs928150	0.204898	-6.18	0.164	364	12	enet	0.4	3.1e-15	-0.7739	0.43897	0.90011
Small_Intestine_Terminal_Ileum	./WEIGHTS//Small_Intestine_Terminal_Ileum/Small_Intestine_Terminal_Ileum.ENSG00000265010.1.wgt.RDat	RP11-661C3.2	17	71239232	71240845	0.3719	rs2661602	2.81	rs11869829	-0.00775	-3.07	-0.426	581	581	blup	0.017	0.084	-0.7726	0.43978	0.901121
Small_Intestine_Terminal_Ileum	./WEIGHTS//Small_Intestine_Terminal_Ileum/Small_Intestine_Terminal_Ileum.ENSG00000164081.8.wgt.RDat	TEX264	3	51705191	51738339	0.2398	rs9865330	-2.17	rs751075	0.126484	4.3	0.772	237	1	top1	0.13	3.7e-05	0.772	0.44	0.900922
Small_Intestine_Terminal_Ileum	./WEIGHTS//Small_Intestine_Terminal_Ileum/Small_Intestine_Terminal_Ileum.ENSG00000223797.1.wgt.RDat	ENTPD3-AS1	3	40355293	40494820	0.3748	rs7637875	-4.01	rs6801859	0.174417	5.47	0.772	344	1	top1	0.17	1.1e-06	0.772	0.44	0.900274
Small_Intestine_Terminal_Ileum	./WEIGHTS//Small_Intestine_Terminal_Ileum/Small_Intestine_Terminal_Ileum.ENSG00000115350.7.wgt.RDat	POLE4	2	75185619	75197255	0.288	rs205645	-2.95	rs13012537	0.0353	4.04	-0.935	470	470	blup	0.13	3.6e-05	-0.77208	0.44007	0.899769
Small_Intestine_Terminal_Ileum	./WEIGHTS//Small_Intestine_Terminal_Ileum/Small_Intestine_Terminal_Ileum.ENSG00000007062.7.wgt.RDat	PROM1	4	15965871	16086001	0.246	rs6449221	2.79	rs317900	0.15598	4.69	-0.772	581	1	top1	0.16	4.4e-06	-0.772	0.4401	0.899183
Small_Intestine_Terminal_Ileum	./WEIGHTS//Small_Intestine_Terminal_Ileum/Small_Intestine_Terminal_Ileum.ENSG00000251615.3.wgt.RDat	RP11-774O3.3	4	8356817	8360065	0.472	rs9715724	3.35	rs12507368	0.22054	5.31	0.772	529	1	top1	0.22	3.3e-08	0.772	0.4401	0.898537
Small_Intestine_Terminal_Ileum	./WEIGHTS//Small_Intestine_Terminal_Ileum/Small_Intestine_Terminal_Ileum.ENSG00000265752.2.wgt.RDat	RP11-403A21.1	18	21537718	21562520	0.237	rs1788773	-2.35	rs10502441	0.16056	-5.2	-0.772	412	1	top1	0.16	3.1e-06	0.772	0.44011	0.897913
Small_Intestine_Terminal_Ileum	./WEIGHTS//Small_Intestine_Terminal_Ileum/Small_Intestine_Terminal_Ileum.ENSG00000228925.1.wgt.RDat	AC016722.4	2	47126414	47135817	0.454	rs4953497	-3.09	rs873699	-0.00615	-3.36	-0.176	569	6	lasso	0.096	0.00032	0.77169	0.4403	0.897656
Small_Intestine_Terminal_Ileum	./WEIGHTS//Small_Intestine_Terminal_Ileum/Small_Intestine_Terminal_Ileum.ENSG00000245958.2.wgt.RDat	RP11-33B1.1	4	120375946	120473180	0.33	rs8180225	-2.71	rs12502423	0.24007	-6.68	0.583	418	26	enet	0.3	4.2e-11	-0.7713	0.4405	0.89742
Small_Intestine_Terminal_Ileum	./WEIGHTS//Small_Intestine_Terminal_Ileum/Small_Intestine_Terminal_Ileum.ENSG00000177646.13.wgt.RDat	ACAD9	3	128598439	128634910	0.6316	rs1010786	-2.2	rs16851889	0.08706	4.52	-0.6	356	19	lasso	0.14	1.1e-05	-0.77044	0.441	0.897795
Small_Intestine_Terminal_Ileum	./WEIGHTS//Small_Intestine_Terminal_Ileum/Small_Intestine_Terminal_Ileum.ENSG00000141569.6.wgt.RDat	TRIM65	17	73876416	73893084	0.5087	rs1671025	-2.51	rs820386	0.073065	-4.48	1.015	391	8	lasso	0.13	2.2e-05	-0.7677	0.44268	0.90057
Small_Intestine_Terminal_Ileum	./WEIGHTS//Small_Intestine_Terminal_Ileum/Small_Intestine_Terminal_Ileum.ENSG00000261349.1.wgt.RDat	RP3-465N24.5	1	25592593	25593627	0.6158	rs12031599	-3.195	rs3091242	0.08012	4.64	-0.935	358	41	enet	0.4	3.3e-15	-0.76572	0.44384	0.902284
Small_Intestine_Terminal_Ileum	./WEIGHTS//Small_Intestine_Terminal_Ileum/Small_Intestine_Terminal_Ileum.ENSG00000204169.6.wgt.RDat	AGAP7	10	51464162	51486327	0.5296	rs7922121	1.76	rs10740051	0.13769	4.37	1.103	70	8	lasso	0.17	1.8e-06	0.76493	0.44432	0.902614
Small_Intestine_Terminal_Ileum	./WEIGHTS//Small_Intestine_Terminal_Ileum/Small_Intestine_Terminal_Ileum.ENSG00000166796.7.wgt.RDat	LDHC	11	18433854	18473605	0.623	rs2299628	2.78	rs2643856	0.37357	7.26	-0.806	447	8	lasso	0.42	5.7e-16	-0.764748	0.44442	0.902173
Small_Intestine_Terminal_Ileum	./WEIGHTS//Small_Intestine_Terminal_Ileum/Small_Intestine_Terminal_Ileum.ENSG00000124613.4.wgt.RDat	ZNF391	6	27342394	27371683	0.449	rs10946868	-3.02	rs2393929	0.45816	-7.47	0.24	395	4	lasso	0.46	4.7e-18	-0.764	0.444852	0.902405
Small_Intestine_Terminal_Ileum	./WEIGHTS//Small_Intestine_Terminal_Ileum/Small_Intestine_Terminal_Ileum.ENSG00000120322.2.wgt.RDat	PCDHB8	5	140557371	140560081	0.316	rs246075	-2.98	rs2907302	0.056922	-4.39	-0.628	442	6	lasso	0.069	0.0021	0.7622	0.44597	0.904028
Small_Intestine_Terminal_Ileum	./WEIGHTS//Small_Intestine_Terminal_Ileum/Small_Intestine_Terminal_Ileum.ENSG00000038532.10.wgt.RDat	CLEC16A	16	11038345	11276046	0.302	rs4780955	2.85	rs3743976	0.0128	3.93	0.189	560	560	blup	0.053	0.0062	-0.7605	0.447	0.90547
Small_Intestine_Terminal_Ileum	./WEIGHTS//Small_Intestine_Terminal_Ileum/Small_Intestine_Terminal_Ileum.ENSG00000136878.8.wgt.RDat	USP20	9	132596977	132644107	0.205	rs4837479	3.41	rs10116248	-0.008358	3.66	1.15	452	452	blup	0.053	0.0063	0.7596	0.4475	0.905837
Small_Intestine_Terminal_Ileum	./WEIGHTS//Small_Intestine_Terminal_Ileum/Small_Intestine_Terminal_Ileum.ENSG00000247157.2.wgt.RDat	RP11-434C1.1	12	11700964	11743303	0.692	rs2710304	-2.45	rs7132674	0.367	6.97	1.405	446	13	lasso	0.45	1.9e-17	0.75936	0.448	0.906204
Small_Intestine_Terminal_Ileum	./WEIGHTS//Small_Intestine_Terminal_Ileum/Small_Intestine_Terminal_Ileum.ENSG00000183060.11.wgt.RDat	LYSMD4	15	100260989	100273766	0.6671	rs12438787	-4	rs8041078	0.33086	6.72	-0.842	506	8	lasso	0.43	1.6e-16	-0.7578	0.44855	0.906671
Small_Intestine_Terminal_Ileum	./WEIGHTS//Small_Intestine_Terminal_Ileum/Small_Intestine_Terminal_Ileum.ENSG00000270696.1.wgt.RDat	RP11-342K6.1	2	75887588	75889334	0.402	rs2192926	2.51	rs17689863	0.125	4.65	-0.1	535	4	lasso	0.21	6.8e-08	-0.75734	0.44885	0.906632
Small_Intestine_Terminal_Ileum	./WEIGHTS//Small_Intestine_Terminal_Ileum/Small_Intestine_Terminal_Ileum.ENSG00000231952.3.wgt.RDat	DPY19L1P2	7	32852369	32878182	0.305	rs376737	-2.62	rs6961786	0.131526	5.46	0.228	392	11	enet	0.23	2.3e-08	0.7563	0.44949	0.90728
Small_Intestine_Terminal_Ileum	./WEIGHTS//Small_Intestine_Terminal_Ileum/Small_Intestine_Terminal_Ileum.ENSG00000112592.8.wgt.RDat	TBP	6	170863390	170881958	0.296	rs734249	-2.74	rs12205313	0.0098	3.55	0.426	267	267	blup	0.066	0.0025	0.7556	0.45	0.907665
Small_Intestine_Terminal_Ileum	./WEIGHTS//Small_Intestine_Terminal_Ileum/Small_Intestine_Terminal_Ileum.ENSG00000125388.15.wgt.RDat	GRK4	4	2965335	3042474	0.379	rs4690096	-2.9	rs2471322	0.30282	-6.17	-0.755	384	1	top1	0.3	3.7e-11	0.755	0.4502	0.907424
Small_Intestine_Terminal_Ileum	./WEIGHTS//Small_Intestine_Terminal_Ileum/Small_Intestine_Terminal_Ileum.ENSG00000101306.6.wgt.RDat	MYLK2	20	30407111	30422492	0.283	rs242602	-3.29	rs13041282	0.13777	4.73	0.755	302	1	top1	0.14	1.6e-05	0.755	0.4502	0.906781
Small_Intestine_Terminal_Ileum	./WEIGHTS//Small_Intestine_Terminal_Ileum/Small_Intestine_Terminal_Ileum.ENSG00000211959.2.wgt.RDat	IGHV4-39	14	106877619	106878126	0.4116	rs2105985	2.18	rs8021840	0.2926	-6.13	0.755	58	1	top1	0.29	9e-11	-0.755	0.450249	0.906238
Small_Intestine_Terminal_Ileum	./WEIGHTS//Small_Intestine_Terminal_Ileum/Small_Intestine_Terminal_Ileum.ENSG00000164008.9.wgt.RDat	C1orf50	1	43232940	43263968	0.144	rs3754219	2.212	rs17385526	0.143131	-4.62	0.755	416	1	top1	0.14	1.1e-05	-0.755	0.45025	0.905598
Small_Intestine_Terminal_Ileum	./WEIGHTS//Small_Intestine_Terminal_Ileum/Small_Intestine_Terminal_Ileum.ENSG00000106113.14.wgt.RDat	CRHR2	7	30692200	30728900	0.321	rs10270738	-2.94	rs24003	0.138322	-4.46	0.755	475	1	top1	0.14	1.6e-05	-0.755	0.45025	0.904958
Small_Intestine_Terminal_Ileum	./WEIGHTS//Small_Intestine_Terminal_Ileum/Small_Intestine_Terminal_Ileum.ENSG00000014164.6.wgt.RDat	ZC3H3	8	144519825	144623623	0.764	rs11779128	2.66	rs4242488	0.57211	-8.31	-0.755	360	1	top1	0.57	6.7e-24	0.755	0.45025	0.904318
Small_Intestine_Terminal_Ileum	./WEIGHTS//Small_Intestine_Terminal_Ileum/Small_Intestine_Terminal_Ileum.ENSG00000133739.11.wgt.RDat	LRRCC1	8	86019382	86058311	0.225	rs17741142	2.12	rs2403088	0.10139	-4.74	-0.755	261	1	top1	0.1	0.00022	0.755	0.45025	0.90368
Small_Intestine_Terminal_Ileum	./WEIGHTS//Small_Intestine_Terminal_Ileum/Small_Intestine_Terminal_Ileum.ENSG00000176623.7.wgt.RDat	RMDN1	8	87480733	87526586	0.192	rs16916907	-2.6	rs7837569	0.05624	4.27	-0.755	439	1	top1	0.056	0.0051	-0.755	0.45025	0.903042
Small_Intestine_Terminal_Ileum	./WEIGHTS//Small_Intestine_Terminal_Ileum/Small_Intestine_Terminal_Ileum.ENSG00000237082.1.wgt.RDat	COX5BP6	13	101276129	101276683	0.21	rs12428596	-2.11	rs3803256	0.188587	4.89	0.755	534	1	top1	0.19	3.9e-07	0.755	0.45025	0.902405
Small_Intestine_Terminal_Ileum	./WEIGHTS//Small_Intestine_Terminal_Ileum/Small_Intestine_Terminal_Ileum.ENSG00000187650.3.wgt.RDat	VMAC	19	5904869	5910864	0.2055	rs702064	2.77	rs420458	0.18248	-4.99	-0.755	383	1	top1	0.18	6.1e-07	0.755	0.45025	0.901769
Small_Intestine_Terminal_Ileum	./WEIGHTS//Small_Intestine_Terminal_Ileum/Small_Intestine_Terminal_Ileum.ENSG00000221983.3.wgt.RDat	UBA52	19	18682540	18688360	0.236	rs34213500	-3.32	rs10409392	0.12604	4.64	-0.755	372	1	top1	0.13	3.8e-05	-0.755	0.45025	0.901134
Small_Intestine_Terminal_Ileum	./WEIGHTS//Small_Intestine_Terminal_Ileum/Small_Intestine_Terminal_Ileum.ENSG00000139719.5.wgt.RDat	VPS33A	12	122714111	122751068	0.302	rs10847242	-4.29	rs7953290	0.0523	4.84	-0.755	323	5	lasso	0.1	0.00018	-0.75392	0.451	0.902
Small_Intestine_Terminal_Ileum	./WEIGHTS//Small_Intestine_Terminal_Ileum/Small_Intestine_Terminal_Ileum.ENSG00000204775.4.wgt.RDat	KM-PA-2	8	145317003	145331153	0.33	rs11779128	2.66	rs7838717	0.25247	-5.82	-0.373	221	3	lasso	0.27	4.5e-10	0.7527	0.45165	0.902665
Small_Intestine_Terminal_Ileum	./WEIGHTS//Small_Intestine_Terminal_Ileum/Small_Intestine_Terminal_Ileum.ENSG00000234928.1.wgt.RDat	AP000344.3	22	23775751	23777258	0.367	rs5759698	-2.82	rs6003709	0.06628	4.52	0.319	521	8	lasso	0.14	1.9e-05	0.7524	0.45179	0.90231
Small_Intestine_Terminal_Ileum	./WEIGHTS//Small_Intestine_Terminal_Ileum/Small_Intestine_Terminal_Ileum.ENSG00000183397.5.wgt.RDat	C19orf71	19	3539152	3544028	0.3058	rs34834806	-2.99	rs10424296	0.00633	-4.14	-0.075	385	14	enet	0.1	0.00019	0.75241	0.4518	0.901696
Small_Intestine_Terminal_Ileum	./WEIGHTS//Small_Intestine_Terminal_Ileum/Small_Intestine_Terminal_Ileum.ENSG00000260230.2.wgt.RDat	FRRS1L	9	111892573	111929571	0.244	rs1339879	3.12	rs11793564	0.018066	4.17	-0.69	598	598	blup	0.1	0.00022	-0.7511	0.45257	0.902599
Small_Intestine_Terminal_Ileum	./WEIGHTS//Small_Intestine_Terminal_Ileum/Small_Intestine_Terminal_Ileum.ENSG00000255284.1.wgt.RDat	AP006621.5	11	777578	784297	0.807	rs9704354	3.64	rs10902221	0.315946	7.23	-0.69	421	18	lasso	0.37	9.3e-14	-0.748798	0.45398	0.904776
Small_Intestine_Terminal_Ileum	./WEIGHTS//Small_Intestine_Terminal_Ileum/Small_Intestine_Terminal_Ileum.ENSG00000219545.5.wgt.RDat	RPA3-AS1	7	7681135	8007651	0.499	rs13234665	3.54	rs17563175	0.143251	5.15	-0.305	726	9	lasso	0.26	1.2e-09	-0.7483	0.4543	0.90478
Small_Intestine_Terminal_Ileum	./WEIGHTS//Small_Intestine_Terminal_Ileum/Small_Intestine_Terminal_Ileum.ENSG00000165502.6.wgt.RDat	RPL36AL	14	50085237	50087403	0.3779	rs732152	3.01	rs3007033	0.18732	-5.4	-1.888	384	13	enet	0.23	2.2e-08	0.74715	0.454976	0.905491
Small_Intestine_Terminal_Ileum	./WEIGHTS//Small_Intestine_Terminal_Ileum/Small_Intestine_Terminal_Ileum.ENSG00000171444.13.wgt.RDat	MCC	5	112357796	112824527	0.372	rs3756600	2.68	rs6877769	0.082299	5.75	0.722	563	6	lasso	0.26	1.9e-09	0.7469	0.45515	0.905204
Small_Intestine_Terminal_Ileum	./WEIGHTS//Small_Intestine_Terminal_Ileum/Small_Intestine_Terminal_Ileum.ENSG00000179979.7.wgt.RDat	CRIPAK	4	1385340	1389780	0.514	rs1867925	-2.39	rs4130791	0.18613	6.07	-0.468	349	11	lasso	0.36	2.9e-13	-0.7458	0.4558	0.905863
Small_Intestine_Terminal_Ileum	./WEIGHTS//Small_Intestine_Terminal_Ileum/Small_Intestine_Terminal_Ileum.ENSG00000146243.9.wgt.RDat	IRAK1BP1	6	79577189	79656157	0.271	rs16889911	2.51	rs9352668	0.1312	-5.58	-0.426	376	12	enet	0.2	1.4e-07	0.7462	0.456	0.905627
Small_Intestine_Terminal_Ileum	./WEIGHTS//Small_Intestine_Terminal_Ileum/Small_Intestine_Terminal_Ileum.ENSG00000248971.2.wgt.RDat	KRT8P46	4	103649903	103651328	0.253	rs13107325	2.46	rs223490	0.06428	-5.19	-0.659	348	348	blup	0.099	0.00025	0.7454	0.4561	0.905193
Small_Intestine_Terminal_Ileum	./WEIGHTS//Small_Intestine_Terminal_Ileum/Small_Intestine_Terminal_Ileum.ENSG00000228775.3.wgt.RDat	WEE2-AS1	7	141404138	141438120	0.388	rs981448	3.12	rs2013816	0.402556	7.33	-0.583	446	23	enet	0.42	8.3e-16	-0.7452	0.45616	0.90468
Small_Intestine_Terminal_Ileum	./WEIGHTS//Small_Intestine_Terminal_Ileum/Small_Intestine_Terminal_Ileum.ENSG00000198874.8.wgt.RDat	TYW1	7	66460160	66704501	0.193	rs4618582	2.95	rs10242790	0.057988	4.6	-1.341	257	257	blup	0.1	0.00018	-0.7445	0.45655	0.904822
Small_Intestine_Terminal_Ileum	./WEIGHTS//Small_Intestine_Terminal_Ileum/Small_Intestine_Terminal_Ileum.ENSG00000131697.13.wgt.RDat	NPHP4	1	5922871	6052422	0.2539	rs1883767	2.807	rs2047811	0.05499	4.17	0.954	510	8	lasso	0.085	0.00068	0.74425	0.45673	0.904548
Small_Intestine_Terminal_Ileum	./WEIGHTS//Small_Intestine_Terminal_Ileum/Small_Intestine_Terminal_Ileum.ENSG00000029639.6.wgt.RDat	TFB1M	6	155578858	155635627	0.438	rs9478652	3.02	rs721101	0.06753	-4.53	-0.842	518	11	lasso	0.093	0.0004	0.7441	0.457	0.904453
Small_Intestine_Terminal_Ileum	./WEIGHTS//Small_Intestine_Terminal_Ileum/Small_Intestine_Terminal_Ileum.ENSG00000122085.12.wgt.RDat	MTERFD2	2	242011584	242041747	0.507	rs7567892	3.01	rs2270044	0.166	-5.55	-0.772	448	5	lasso	0.27	6.2e-10	0.74288	0.45755	0.904911
Small_Intestine_Terminal_Ileum	./WEIGHTS//Small_Intestine_Terminal_Ileum/Small_Intestine_Terminal_Ileum.ENSG00000250317.4.wgt.RDat	SMIM20	4	25863452	25931435	0.358	rs4269167	-3.26	rs7692708	-0.0082	-3.11	1.15	469	469	blup	0.11	0.00015	-0.7428	0.4576	0.904381
Small_Intestine_Terminal_Ileum	./WEIGHTS//Small_Intestine_Terminal_Ileum/Small_Intestine_Terminal_Ileum.ENSG00000156017.8.wgt.RDat	C9orf41	9	77595936	77643339	0.371	rs35223569	-2.48	rs9776186	-0.008283	-3.95	0.628	449	449	blup	0.043	0.013	0.7406	0.45897	0.906458
Small_Intestine_Terminal_Ileum	./WEIGHTS//Small_Intestine_Terminal_Ileum/Small_Intestine_Terminal_Ileum.ENSG00000144021.2.wgt.RDat	CIAO1	2	96931870	96937383	0.203	rs34409923	-3.22	rs3214063	0.156	-4.76	0.739	154	1	top1	0.16	4.3e-06	-0.739	0.45991	0.907683
Small_Intestine_Terminal_Ileum	./WEIGHTS//Small_Intestine_Terminal_Ileum/Small_Intestine_Terminal_Ileum.ENSG00000170074.15.wgt.RDat	FAM153A	5	177134982	177210399	0.367	rs13165367	-2.23	rs6601075	0.199974	5.13	-0.739	294	1	top1	0.2	1.6e-07	-0.739	0.45991	0.907054
Small_Intestine_Terminal_Ileum	./WEIGHTS//Small_Intestine_Terminal_Ileum/Small_Intestine_Terminal_Ileum.ENSG00000110768.7.wgt.RDat	GTF2H1	11	18343842	18388591	0.368	rs2299628	2.78	rs4150661	0.185959	-5.5	0.739	440	1	top1	0.19	4.7e-07	-0.739	0.45991	0.906425
Small_Intestine_Terminal_Ileum	./WEIGHTS//Small_Intestine_Terminal_Ileum/Small_Intestine_Terminal_Ileum.ENSG00000206013.2.wgt.RDat	IFITM5	11	298200	299526	0.623	rs9704354	3.64	rs1060819	0.426099	7.24	-0.739	319	1	top1	0.43	3e-16	-0.739	0.45991	0.905796
Small_Intestine_Terminal_Ileum	./WEIGHTS//Small_Intestine_Terminal_Ileum/Small_Intestine_Terminal_Ileum.ENSG00000259531.2.wgt.RDat	RP11-295H24.3	15	49657321	49658882	0.3254	rs11070665	2.68	rs17396612	0.22335	5.28	0.739	336	1	top1	0.22	2.7e-08	0.739	0.45991	0.905169
Small_Intestine_Terminal_Ileum	./WEIGHTS//Small_Intestine_Terminal_Ileum/Small_Intestine_Terminal_Ileum.ENSG00000136449.9.wgt.RDat	MYCBPAP	17	48585745	48608862	0.4886	rs11656959	2.91	rs11649849	0.292866	-6.02	-0.739	473	1	top1	0.29	8.8e-11	0.739	0.45991	0.904543
Small_Intestine_Terminal_Ileum	./WEIGHTS//Small_Intestine_Terminal_Ileum/Small_Intestine_Terminal_Ileum.ENSG00000257949.2.wgt.RDat	TEN1	17	73975516	73996667	0.2069	rs1671025	-2.51	rs2069528	0.134697	-4.81	-0.739	409	1	top1	0.13	2.1e-05	0.739	0.45991	0.903917
Small_Intestine_Terminal_Ileum	./WEIGHTS//Small_Intestine_Terminal_Ileum/Small_Intestine_Terminal_Ileum.ENSG00000243384.1.wgt.RDat	RP11-475O23.2	3	58558471	58560046	0.5048	rs11130633	4.04	rs6776877	0.248843	-5.57	0.739	414	1	top1	0.25	3.5e-09	-0.739	0.46	0.903469
Small_Intestine_Terminal_Ileum	./WEIGHTS//Small_Intestine_Terminal_Ileum/Small_Intestine_Terminal_Ileum.ENSG00000230939.1.wgt.RDat	RP11-314C16.1	6	8784411	8785678	0.307	rs9505597	2.24	rs1414340	0.31961	6.34	0.739	400	1	top1	0.32	8.6e-12	0.739	0.46	0.902845
Small_Intestine_Terminal_Ileum	./WEIGHTS//Small_Intestine_Terminal_Ileum/Small_Intestine_Terminal_Ileum.ENSG00000257534.1.wgt.RDat	RP11-834C11.10	12	54555849	54558236	0.337	rs12229875	-3.04	rs3087404	0.194	-5.02	0.739	449	1	top1	0.19	2.6e-07	-0.739	0.46	0.902222
Small_Intestine_Terminal_Ileum	./WEIGHTS//Small_Intestine_Terminal_Ileum/Small_Intestine_Terminal_Ileum.ENSG00000142856.12.wgt.RDat	ITGB3BP	1	63906441	63994857	0.6627	rs17124674	-2.848	rs10789138	0.422758	7.62	0.659	490	5	lasso	0.45	1.4e-17	0.73865	0.46012	0.901835
Small_Intestine_Terminal_Ileum	./WEIGHTS//Small_Intestine_Terminal_Ileum/Small_Intestine_Terminal_Ileum.ENSG00000264745.1.wgt.RDat	RP11-403A21.2	18	21574177	21595303	0.156	rs1788773	-2.35	rs17187646	0.0336	-4.18	-0.44	432	5	lasso	0.061	0.0037	0.7371	0.46107	0.903074
Small_Intestine_Terminal_Ileum	./WEIGHTS//Small_Intestine_Terminal_Ileum/Small_Intestine_Terminal_Ileum.ENSG00000167670.11.wgt.RDat	CHAF1A	19	4402659	4444995	0.3381	rs17434453	2.87	rs11085075	-0.00643	3.74	0.994	380	380	blup	0.039	0.017	0.73507	0.46229	0.90484
Small_Intestine_Terminal_Ileum	./WEIGHTS//Small_Intestine_Terminal_Ileum/Small_Intestine_Terminal_Ileum.ENSG00000230069.3.wgt.RDat	LRRC37A15P	4	103648431	103651878	0.266	rs13107325	2.46	rs223490	0.1515	-5.69	-0.659	345	10	enet	0.18	7.8e-07	0.7327	0.4637	0.906975
Small_Intestine_Terminal_Ileum	./WEIGHTS//Small_Intestine_Terminal_Ileum/Small_Intestine_Terminal_Ileum.ENSG00000137601.11.wgt.RDat	NEK1	4	170314426	170533780	0.224	rs1395659	-2.35	rs13550	0.03877	4	1.44	339	35	enet	0.061	0.0038	0.7326	0.4638	0.906547
Small_Intestine_Terminal_Ileum	./WEIGHTS//Small_Intestine_Terminal_Ileum/Small_Intestine_Terminal_Ileum.ENSG00000173811.6.wgt.RDat	CCDC13-AS1	3	42774067	42788260	0.334	rs2372349	2.51	rs13090185	0.150484	4.65	-0.385	455	11	lasso	0.17	1.1e-06	-0.73186	0.464	0.906315
Small_Intestine_Terminal_Ileum	./WEIGHTS//Small_Intestine_Terminal_Ileum/Small_Intestine_Terminal_Ileum.ENSG00000218422.2.wgt.RDat	AC016773.1	4	1741078	1743830	0.202	rs6822665	-3.01	rs1374468	0.01389	-3.6	-0.332	270	270	blup	0.077	0.0012	0.7323	0.464	0.905692
Small_Intestine_Terminal_Ileum	./WEIGHTS//Small_Intestine_Terminal_Ileum/Small_Intestine_Terminal_Ileum.ENSG00000196922.6.wgt.RDat	ZNF252P	8	146198975	146225924	0.431	rs7010259	-2.48	rs2272714	0.10453	4.9	-0.1	146	146	blup	0.22	3.9e-08	0.7317	0.46438	0.905812
Small_Intestine_Terminal_Ileum	./WEIGHTS//Small_Intestine_Terminal_Ileum/Small_Intestine_Terminal_Ileum.ENSG00000250328.1.wgt.RDat	CTC-210G5.1	5	121772192	121814782	0.458	rs7728314	-2.67	rs3828578	0.166121	5.53	0.468	337	337	blup	0.25	4.2e-09	0.7307	0.46498	0.90636
Small_Intestine_Terminal_Ileum	./WEIGHTS//Small_Intestine_Terminal_Ileum/Small_Intestine_Terminal_Ileum.ENSG00000229654.1.wgt.RDat	RP1-60O19.2	6	107143410	107147869	0.379	rs4946795	-2.83	rs3121434	0.25784	5.87	0.674	543	7	lasso	0.26	1e-09	0.7305	0.465	0.905778
Small_Intestine_Terminal_Ileum	./WEIGHTS//Small_Intestine_Terminal_Ileum/Small_Intestine_Terminal_Ileum.ENSG00000106392.6.wgt.RDat	C1GALT1	7	7196565	7288282	0.508	rs10280773	3.02	rs11762665	0.33846	6.86	0.878	470	4	lasso	0.4	6.4e-15	0.7298	0.46551	0.90615
Small_Intestine_Terminal_Ileum	./WEIGHTS//Small_Intestine_Terminal_Ileum/Small_Intestine_Terminal_Ileum.ENSG00000134987.7.wgt.RDat	WDR36	5	110427414	110466200	0.177	rs919334	2.51	rs897801	0.058166	-3.84	-0.539	384	17	enet	0.064	0.0029	0.7275	0.46692	0.908273
Small_Intestine_Terminal_Ileum	./WEIGHTS//Small_Intestine_Terminal_Ileum/Small_Intestine_Terminal_Ileum.ENSG00000066185.8.wgt.RDat	ZMYND12	1	42896000	42921787	0.2511	rs3845573	2.597	rs10890197	0.004576	-4.13	-0.025	342	342	blup	0.11	0.00012	0.72559	0.46809	0.909926
Small_Intestine_Terminal_Ileum	./WEIGHTS//Small_Intestine_Terminal_Ileum/Small_Intestine_Terminal_Ileum.ENSG00000213096.5.wgt.RDat	ZNF254	19	24269978	24312654	0.1978	rs10518280	1.97	rs6511680	0.04432	4.27	0.553	149	9	enet	0.099	0.00026	0.72417	0.46896	0.910994
Small_Intestine_Terminal_Ileum	./WEIGHTS//Small_Intestine_Terminal_Ileum/Small_Intestine_Terminal_Ileum.ENSG00000112139.10.wgt.RDat	MDGA1	6	37600284	37667082	0.699	rs3901254	2.66	rs6938061	0.51967	7.98	0.935	481	33	enet	0.58	2.1e-24	0.7239	0.469	0.910449
Small_Intestine_Terminal_Ileum	./WEIGHTS//Small_Intestine_Terminal_Ileum/Small_Intestine_Terminal_Ileum.ENSG00000249806.1.wgt.RDat	RP11-223C24.1	4	143487172	143582103	0.322	rs16998530	-2.43	rs13102826	0.05621	-4.5	0.496	344	344	blup	0.14	1.1e-05	-0.723	0.4697	0.911186
Small_Intestine_Terminal_Ileum	./WEIGHTS//Small_Intestine_Terminal_Ileum/Small_Intestine_Terminal_Ileum.ENSG00000259709.1.wgt.RDat	CTD-2184D3.7	15	52416837	52432443	0.5786	rs2305710	-3.69	rs4776010	0.01948	-3.24	0.372	397	10	lasso	0.073	0.0015	0.7226	0.46993	0.91101
Small_Intestine_Terminal_Ileum	./WEIGHTS//Small_Intestine_Terminal_Ileum/Small_Intestine_Terminal_Ileum.ENSG00000223474.2.wgt.RDat	AL020996.1	1	26145344	26147252	0.3364	rs3748857	-2.706	rs6664610	0.108206	-4.58	0.722	375	1	top1	0.11	0.00014	-0.722	0.47029	0.911087
Small_Intestine_Terminal_Ileum	./WEIGHTS//Small_Intestine_Terminal_Ileum/Small_Intestine_Terminal_Ileum.ENSG00000244474.1.wgt.RDat	UGT1A4	2	234627467	234628333	0.289	rs13016839	2.78	rs2013021	0.172	5.27	-0.722	763	1	top1	0.17	1.4e-06	-0.722	0.47029	0.910466
Small_Intestine_Terminal_Ileum	./WEIGHTS//Small_Intestine_Terminal_Ileum/Small_Intestine_Terminal_Ileum.ENSG00000096872.11.wgt.RDat	IFT74	9	26956371	27062928	0.334	rs10967431	-3.52	rs10812505	0.172502	5.05	0.722	627	1	top1	0.17	1.3e-06	0.722	0.47029	0.909846
Small_Intestine_Terminal_Ileum	./WEIGHTS//Small_Intestine_Terminal_Ileum/Small_Intestine_Terminal_Ileum.ENSG00000215146.4.wgt.RDat	RP11-313J2.1	10	42827314	42863422	0.4687	rs702371	-2.35	rs2505822	0.453036	7.8	-0.722	193	1	top1	0.45	1.7e-17	-0.722	0.47029	0.909227
Small_Intestine_Terminal_Ileum	./WEIGHTS//Small_Intestine_Terminal_Ileum/Small_Intestine_Terminal_Ileum.ENSG00000125247.11.wgt.RDat	TMTC4	13	101256181	101327347	0.592	rs17621742	-2.43	rs4772322	0.348932	6.9	-0.722	558	1	top1	0.35	6e-13	-0.722	0.47029	0.908609
Small_Intestine_Terminal_Ileum	./WEIGHTS//Small_Intestine_Terminal_Ileum/Small_Intestine_Terminal_Ileum.ENSG00000056661.9.wgt.RDat	PCGF2	17	36891298	36904631	0.3718	rs4795273	-3.55	rs11658500	0.065613	4.03	-0.722	349	1	top1	0.066	0.0027	-0.722	0.47029	0.907992
Small_Intestine_Terminal_Ileum	./WEIGHTS//Small_Intestine_Terminal_Ileum/Small_Intestine_Terminal_Ileum.ENSG00000108306.7.wgt.RDat	FBXL20	17	37415384	37558776	0.228	rs4252612	-2.63	rs4795369	0.150096	-5.2	0.722	331	1	top1	0.15	6.7e-06	-0.722	0.47029	0.907376
Small_Intestine_Terminal_Ileum	./WEIGHTS//Small_Intestine_Terminal_Ileum/Small_Intestine_Terminal_Ileum.ENSG00000100330.11.wgt.RDat	MTMR3	22	30279144	30426855	0.353	rs5752973	3.24	rs9983	0.25262	5.75	-0.722	395	1	top1	0.25	2.5e-09	-0.722	0.47029	0.90676
Small_Intestine_Terminal_Ileum	./WEIGHTS//Small_Intestine_Terminal_Ileum/Small_Intestine_Terminal_Ileum.ENSG00000187987.5.wgt.RDat	ZSCAN23	6	28399707	28411279	0.33	rs2799077	-3.12	rs916403	0.12182	4.8	-0.722	342	1	top1	0.12	5.2e-05	-0.722	0.470294	0.906153
Small_Intestine_Terminal_Ileum	./WEIGHTS//Small_Intestine_Terminal_Ileum/Small_Intestine_Terminal_Ileum.ENSG00000231160.5.wgt.RDat	RP11-617D20.1	4	38614322	38666504	0.285	rs11466657	-3.22	rs10019144	0.1295	5.11	0.722	589	1	top1	0.13	3e-05	0.722	0.4703	0.905551
Small_Intestine_Terminal_Ileum	./WEIGHTS//Small_Intestine_Terminal_Ileum/Small_Intestine_Terminal_Ileum.ENSG00000129480.8.wgt.RDat	DTD2	14	31915242	31926716	0.1214	rs34588788	-3.85	rs11850273	0.0084	4.11	-1.036	321	321	blup	0.045	0.011	-0.71983	0.47163	0.907497
Small_Intestine_Terminal_Ileum	./WEIGHTS//Small_Intestine_Terminal_Ileum/Small_Intestine_Terminal_Ileum.ENSG00000204528.3.wgt.RDat	PSORS1C3	6	31141512	31145676	0.733	rs2523590	4.42	rs1265098	0.25037	5.76	0.0369	174	10	lasso	0.27	5.8e-10	0.7199	0.472	0.907594
Small_Intestine_Terminal_Ileum	./WEIGHTS//Small_Intestine_Terminal_Ileum/Small_Intestine_Terminal_Ileum.ENSG00000154035.6.wgt.RDat	C17orf103	17	21142183	21156722	0.2559	rs7220378	-2.03	rs1448	-0.008305	3.12	0.643	211	211	blup	0.044	0.012	0.7185	0.47242	0.907787
Small_Intestine_Terminal_Ileum	./WEIGHTS//Small_Intestine_Terminal_Ileum/Small_Intestine_Terminal_Ileum.ENSG00000196696.8.wgt.RDat	PDXDC2P	16	70023988	70099851	0.387	rs10517	3.17	rs1808417	0.161	-5.35	0.706	187	187	blup	0.19	2.8e-07	-0.7169	0.4734	0.909056
Small_Intestine_Terminal_Ileum	./WEIGHTS//Small_Intestine_Terminal_Ileum/Small_Intestine_Terminal_Ileum.ENSG00000250669.1.wgt.RDat	RP11-83M16.3	5	66985861	66986265	0.45	rs41418845	3.51	rs4976117	-0.003205	-3.54	-0.266	467	467	blup	0.065	0.0027	0.7154	0.47438	0.910323
Small_Intestine_Terminal_Ileum	./WEIGHTS//Small_Intestine_Terminal_Ileum/Small_Intestine_Terminal_Ileum.ENSG00000148690.10.wgt.RDat	FRA10AC1	10	95427640	95462329	0.3337	rs2259185	3.06	rs7902822	0.107651	4.85	-0.44	532	17	enet	0.18	6.8e-07	0.7152	0.47449	0.909919
Small_Intestine_Terminal_Ileum	./WEIGHTS//Small_Intestine_Terminal_Ileum/Small_Intestine_Terminal_Ileum.ENSG00000197558.7.wgt.RDat	SSPO	7	149473131	149531068	0.576	rs4077601	-3.12	rs2074691	0.003993	4	1.6679	289	14	lasso	0.099	0.00026	0.7141	0.47518	0.910628
Small_Intestine_Terminal_Ileum	./WEIGHTS//Small_Intestine_Terminal_Ileum/Small_Intestine_Terminal_Ileum.ENSG00000273448.1.wgt.RDat	RP11-166O4.6	7	66798034	66799370	0.473	rs10236205	3.43	rs11762397	0.281886	6.66	-0.524	368	6	lasso	0.36	1.5e-13	-0.7141	0.47519	0.910034
Small_Intestine_Terminal_Ileum	./WEIGHTS//Small_Intestine_Terminal_Ileum/Small_Intestine_Terminal_Ileum.ENSG00000162694.9.wgt.RDat	EXTL2	1	101337943	101361554	0.4791	rs7553108	3.652	rs12041118	-0.004053	-3.15	-0.454	441	441	blup	0.043	0.013	-0.71369	0.47542	0.909861
Small_Intestine_Terminal_Ileum	./WEIGHTS//Small_Intestine_Terminal_Ileum/Small_Intestine_Terminal_Ileum.ENSG00000160282.9.wgt.RDat	FTCD	21	47556176	47575481	0.389	rs1053312	3.29	rs2839130	0.05327	-4.42	1.2	498	498	blup	0.087	0.0006	-0.7129	0.4759	0.910167
Small_Intestine_Terminal_Ileum	./WEIGHTS//Small_Intestine_Terminal_Ileum/Small_Intestine_Terminal_Ileum.ENSG00000223510.2.wgt.RDat	CDRT15	17	14138990	14140179	0.6326	rs12600375	2.68	rs736261	0.394445	-7.3	0.878	635	29	enet	0.44	5.3e-17	-0.7099	0.47775	0.91309
Small_Intestine_Terminal_Ileum	./WEIGHTS//Small_Intestine_Terminal_Ileum/Small_Intestine_Terminal_Ileum.ENSG00000260182.1.wgt.RDat	RP11-616M22.5	16	1307340	1308059	0.914	rs12443534	-2.48	rs1004041	0.161	-5.39	-0.954	447	447	blup	0.31	2.7e-11	-0.7096	0.4779	0.912763
Small_Intestine_Terminal_Ileum	./WEIGHTS//Small_Intestine_Terminal_Ileum/Small_Intestine_Terminal_Ileum.ENSG00000144580.9.wgt.RDat	RQCD1	2	219433303	219461803	0.142	rs4674273	3.41	rs687747	0.0599	-4.32	1.103	364	2	lasso	0.079	0.001	-0.70866	0.47854	0.913372
Small_Intestine_Terminal_Ileum	./WEIGHTS//Small_Intestine_Terminal_Ileum/Small_Intestine_Terminal_Ileum.ENSG00000180988.2.wgt.RDat	OR52N2	11	5841544	5842578	0.528	rs1993225	3.31	rs10838648	0.368542	7.02	-0.69	831	5	lasso	0.4	6.8e-15	-0.70695	0.4796	0.914781
Small_Intestine_Terminal_Ileum	./WEIGHTS//Small_Intestine_Terminal_Ileum/Small_Intestine_Terminal_Ileum.ENSG00000230091.2.wgt.RDat	TMEM254-AS1	10	81806616	81838668	0.6984	rs4447114	-2.93	rs3824727	0.269852	6.92	-0.789	346	22	enet	0.47	3.4e-18	-0.70642	0.47992	0.914777
Small_Intestine_Terminal_Ileum	./WEIGHTS//Small_Intestine_Terminal_Ileum/Small_Intestine_Terminal_Ileum.ENSG00000111816.6.wgt.RDat	FRK	6	116252312	116381921	0.179	rs3213531	-2.43	rs1544155	0.13762	-4.56	0.706	402	1	top1	0.14	1.7e-05	-0.706	0.48	0.914316
Small_Intestine_Terminal_Ileum	./WEIGHTS//Small_Intestine_Terminal_Ileum/Small_Intestine_Terminal_Ileum.ENSG00000125945.10.wgt.RDat	ZNF436	1	23685941	23694879	0.3947	rs16828047	2.968	rs3795308	0.32565	6.39	-0.706	311	1	top1	0.33	5e-12	-0.706	0.48019	0.914066
Small_Intestine_Terminal_Ileum	./WEIGHTS//Small_Intestine_Terminal_Ileum/Small_Intestine_Terminal_Ileum.ENSG00000260274.1.wgt.RDat	RP11-817O13.8	15	75660540	75661719	0.3148	rs8182037	2.51	rs11638974	0.31315	6.47	-0.706	231	1	top1	0.31	1.5e-11	-0.706	0.48019	0.913454
Small_Intestine_Terminal_Ileum	./WEIGHTS//Small_Intestine_Terminal_Ileum/Small_Intestine_Terminal_Ileum.ENSG00000105793.11.wgt.RDat	GTPBP10	7	89964537	90020769	0.283	rs7781928	2.69	rs917660	0.059818	-4.67	-0.524	475	475	blup	0.13	2.4e-05	0.704	0.48146	0.915257
Small_Intestine_Terminal_Ileum	./WEIGHTS//Small_Intestine_Terminal_Ileum/Small_Intestine_Terminal_Ileum.ENSG00000147408.10.wgt.RDat	CSGALNACT1	8	19261672	19615540	0.511	rs17091198	-4.28	rs4379462	0.05901	4.77	0.896	672	672	blup	0.067	0.0024	0.7015	0.483	0.917571
Small_Intestine_Terminal_Ileum	./WEIGHTS//Small_Intestine_Terminal_Ileum/Small_Intestine_Terminal_Ileum.ENSG00000264442.1.wgt.RDat	RN7SL119P	11	62584302	62584561	0.213	rs17664162	-2.51	rs10792363	-0.0044	-3.24	-1.969	330	330	blup	0.0097	0.14	0.700791	0.48343	0.917774
Small_Intestine_Terminal_Ileum	./WEIGHTS//Small_Intestine_Terminal_Ileum/Small_Intestine_Terminal_Ileum.ENSG00000241278.1.wgt.RDat	ENPP7P4	3	125567066	125628215	0.3311	rs3821466	2.6	rs4679423	0.128163	4.87	-0.789	388	5	lasso	0.15	5.7e-06	-0.6978	0.485	0.92014
Small_Intestine_Terminal_Ileum	./WEIGHTS//Small_Intestine_Terminal_Ileum/Small_Intestine_Terminal_Ileum.ENSG00000099940.7.wgt.RDat	SNAP29	22	21213271	21245506	0.295	rs12484813	2.8	rs5751800	0.02163	4.09	-0.399	431	431	blup	0.13	2.3e-05	-0.6968	0.48594	0.921309
Small_Intestine_Terminal_Ileum	./WEIGHTS//Small_Intestine_Terminal_Ileum/Small_Intestine_Terminal_Ileum.ENSG00000163618.13.wgt.RDat	CADPS	3	62384022	62861054	0.2439	rs1838990	2.51	rs9868884	-0.008126	3.59	0.69	605	605	blup	0.036	0.021	0.69653	0.486	0.920808
Small_Intestine_Terminal_Ileum	./WEIGHTS//Small_Intestine_Terminal_Ileum/Small_Intestine_Terminal_Ileum.ENSG00000175164.9.wgt.RDat	ABO	9	136130951	136150617	0.488	rs9696672	3.01	rs8176693	0.163903	5.74	-0.305	593	10	lasso	0.23	1.4e-08	-0.6966	0.48607	0.920327
Small_Intestine_Terminal_Ileum	./WEIGHTS//Small_Intestine_Terminal_Ileum/Small_Intestine_Terminal_Ileum.ENSG00000128191.9.wgt.RDat	DGCR8	22	20067755	20099311	0.355	rs9617814	-3.06	rs4646310	0.03293	3.86	0.628	446	446	blup	0.082	0.00085	0.696	0.48645	0.920433
Small_Intestine_Terminal_Ileum	./WEIGHTS//Small_Intestine_Terminal_Ileum/Small_Intestine_Terminal_Ileum.ENSG00000053770.7.wgt.RDat	AP5M1	14	57735727	57756797	0.1788	rs17092583	-2.72	rs1189800	0.00287	-3.63	-0.305	430	14	enet	0.027	0.038	-0.69576	0.486582	0.920071
Small_Intestine_Terminal_Ileum	./WEIGHTS//Small_Intestine_Terminal_Ileum/Small_Intestine_Terminal_Ileum.ENSG00000161904.7.wgt.RDat	LEMD2	6	33738979	33756913	0.271	rs7748976	-3.65	rs9296092	-0.00132	3.35	0.426	539	28	enet	-9.3e-05	0.32	0.6945	0.487	0.920249
Small_Intestine_Terminal_Ileum	./WEIGHTS//Small_Intestine_Terminal_Ileum/Small_Intestine_Terminal_Ileum.ENSG00000156869.8.wgt.RDat	FRRS1	1	100174259	100231349	0.241	rs1416888	-2.716	rs6696586	0.109367	-4.3	-0.063	467	467	blup	0.13	3.6e-05	-0.69496	0.48708	0.919788
Small_Intestine_Terminal_Ileum	./WEIGHTS//Small_Intestine_Terminal_Ileum/Small_Intestine_Terminal_Ileum.ENSG00000267769.1.wgt.RDat	CTB-50L17.9	19	4454791	4455217	0.6269	rs17434453	2.87	rs34080966	0.55439	-8.18	-0.954	394	33	enet	0.57	5.2e-24	0.69481	0.48717	0.919347
Small_Intestine_Terminal_Ileum	./WEIGHTS//Small_Intestine_Terminal_Ileum/Small_Intestine_Terminal_Ileum.ENSG00000272361.1.wgt.RDat	GS1-166A23.2	7	16633253	16633849	0.304	rs17459166	3.08	rs543387	0.06657	3.96	1.227	640	5	lasso	0.071	0.0018	0.692	0.48891	0.922019
Small_Intestine_Terminal_Ileum	./WEIGHTS//Small_Intestine_Terminal_Ileum/Small_Intestine_Terminal_Ileum.ENSG00000273219.1.wgt.RDat	RP11-644N4.1	7	135389285	135389589	0.389	rs2696879	-2.78	rs3110823	-0.006722	3.71	-2.257	464	464	blup	0.18	8.3e-07	-0.692	0.48892	0.921426
Small_Intestine_Terminal_Ileum	./WEIGHTS//Small_Intestine_Terminal_Ileum/Small_Intestine_Terminal_Ileum.ENSG00000022556.11.wgt.RDat	NLRP2	19	55464498	55512510	0.389	rs4252567	2.65	rs269913	0.27794	5.84	0.385	482	5	lasso	0.3	5.3e-11	0.69042	0.48993	0.922718
Small_Intestine_Terminal_Ileum	./WEIGHTS//Small_Intestine_Terminal_Ileum/Small_Intestine_Terminal_Ileum.ENSG00000189366.5.wgt.RDat	ALG1L	3	125649400	125655882	0.4133	rs3821466	2.58	rs3804587	0.301565	-6.17	0.69	425	1	top1	0.3	4.2e-11	-0.69	0.49	0.922238
Small_Intestine_Terminal_Ileum	./WEIGHTS//Small_Intestine_Terminal_Ileum/Small_Intestine_Terminal_Ileum.ENSG00000137968.12.wgt.RDat	SLC44A5	1	75667816	76076801	0.6884	rs1344929	-2.014	rs1249813	0.217873	-6	0.69	422	1	top1	0.22	4.1e-08	-0.69	0.49019	0.921985
Small_Intestine_Terminal_Ileum	./WEIGHTS//Small_Intestine_Terminal_Ileum/Small_Intestine_Terminal_Ileum.ENSG00000123643.8.wgt.RDat	SLC36A1	5	150816607	150871942	0.252	rs6865418	-2.41	rs357629	0.150564	-4.43	-0.69	634	1	top1	0.15	6.5e-06	0.69	0.49019	0.921376
Small_Intestine_Terminal_Ileum	./WEIGHTS//Small_Intestine_Terminal_Ileum/Small_Intestine_Terminal_Ileum.ENSG00000260581.1.wgt.RDat	CTB-113P19.4	5	151031836	151035010	0.37	rs255523	-2.7	rs357629	0.169643	4.87	-0.69	573	1	top1	0.17	1.6e-06	-0.69	0.49019	0.920767
Small_Intestine_Terminal_Ileum	./WEIGHTS//Small_Intestine_Terminal_Ileum/Small_Intestine_Terminal_Ileum.ENSG00000128791.7.wgt.RDat	TWSG1	18	9334765	9402418	0.295	rs4798740	3.09	rs16954996	0.18532	-5.2	-0.69	501	1	top1	0.19	5e-07	0.69	0.49019	0.920159
Small_Intestine_Terminal_Ileum	./WEIGHTS//Small_Intestine_Terminal_Ileum/Small_Intestine_Terminal_Ileum.ENSG00000187867.4.wgt.RDat	PALM3	19	14164177	14169971	0.402	rs517323	-2.71	rs10425874	0.23719	-5.41	-0.69	284	1	top1	0.24	8.9e-09	0.69	0.49019	0.919551
Small_Intestine_Terminal_Ileum	./WEIGHTS//Small_Intestine_Terminal_Ileum/Small_Intestine_Terminal_Ileum.ENSG00000174137.8.wgt.RDat	FAM53A	4	1619642	1686029	0.23	rs6822665	-3.01	rs798766	0.08325	4.6	-0.69	273	1	top1	0.083	0.00078	-0.69	0.4902	0.918963
Small_Intestine_Terminal_Ileum	./WEIGHTS//Small_Intestine_Terminal_Ileum/Small_Intestine_Terminal_Ileum.ENSG00000250596.1.wgt.RDat	RP11-440I14.2	4	175444852	175461466	0.381	rs11734349	2.78	rs1426945	0.33564	-6.42	0.69	456	1	top1	0.34	2e-12	-0.69	0.4902	0.918358
Small_Intestine_Terminal_Ileum	./WEIGHTS//Small_Intestine_Terminal_Ileum/Small_Intestine_Terminal_Ileum.ENSG00000040275.12.wgt.RDat	SPDL1	5	169010638	169031782	0.336	rs6555855	2.33	rs255824	0.116949	4.98	1.476	630	4	lasso	0.13	2.4e-05	0.6888	0.49093	0.919119
Small_Intestine_Terminal_Ileum	./WEIGHTS//Small_Intestine_Terminal_Ileum/Small_Intestine_Terminal_Ileum.ENSG00000197146.2.wgt.RDat	AL133458.1	6	167357853	167360151	0.437	rs9364861	2.89	rs2769343	0.00582	4.32	-1.44	692	37	enet	0.053	0.0062	-0.6884	0.491	0.918645
[truncated: 18,517 more rows]
